# Supplementary material for: Isolation and characterisation of ΦcrAss002, a crAss-like phage from the human gut that infects Bacteroides xylanisolvens
Source: Microbiome. 2021 Apr 12;9:89. doi: 10.1186/s40168-021-01036-7 (PMC8042965; doi:10.1186/s40168-021-01036-7)
Supplement: Supplementary file 4 — Additional file 3: Table S1. Bacterial isolates identified following Sanger sequencing. The isolates were enriched from subject ID: 924 faeces with the aid of antibiotic selective enrichment to promote Bacteroidales growth. FAA; Fastidious anaerobic agar, YCFA; yeast extract, casitone, fatty acids agar, CBA; Columbia blood agar. [file 40168_2021_1036_MOESM4_ESM.xlsx]

## Sheet: Sheet1
Bacterial isolates from subject ID:924 faeces, enriched on media supplemented with antibiotics to promote Bacteroidales growth
Strain Code	Size (bp)	Identity (%)	Coverage (%)	Top Hit Species	Media (+ vancomycin and kanamycin)
FAA
FFA S1	968	99	100	B.uniformis	FAA
FFA S2	1186	99	99	B.uniformis	FAA
FAA S3	1120	99	100	B.uniformis	FAA
FFA S4	1105	99	100	B.uniformis	FAA
FFA S5	1122	99	100	B.ovatus	FAA
FAA S6	>1000	99	100	B.dorei	FAA
FFA S7	1279	99	99	B.uniformis	FAA
FAA S8	1115	98	99	P.distasonis	FAA
FAA B1	673	95	100	P.distasonis	FAA
FAA B2	977	97	99	B.uniformis	FAA
FAA B3	1071	95	96	P.distasonis	FAA
FAA B4	947	97	99	P.distasonis	FAA
FAA B5	1000	98	99	P.distasonis	FAA
FAA B6	1138	97	100	P.distasonis	FAA
FAA B7	1057	99	97	P.distasonis	FAA
FAA B8	1111	98	100	P.distasonis	FAA
YCFA
YCFA S1	776	99	100	B.uniformis	YCFA
YCFA S2	1101	99	99	B.uniformis	YCFA
YCFA S3	1171	91	100	B.uniformis	YCFA
YCFA S4	1109	99	99	B.uniformis	YCFA
YCFA S5	965	99	100	B.uniformis	YCFA
YCFA S6	1087	99	98	B.uniformis	YCFA
YCFA S7	1195	99	100	B.uniformis	YCFA
YCFA S8	1107	99	100	B.uniformis	YCFA
YCFA B1	901	98	100	B.uniformis	YCFA
YCFA B2	658	99	99	B.dorei	YCFA
YCFA B3	1081	99	100	B.uniformis	YCFA
YCFA B4	906	99	99	P.distasonis	YCFA
YCFA B5	895	99	100	B.uniformis	YCFA
YCFA B6	698	99	100	B.uniformis	YCFA
YCFA B7	742	99	100	B.uniformis	YCFA
YCFA B8	884	99	100	B.uniformis	YCFA
CBA
CBA S1	800	99	100	B.xylanisolvens	CBA (horse blood & vitK)
CBA S2	936	96	100	P.distasonis	CBA (horse blood & vitK)
CBA S3	1000	99	100	B.uniformis	CBA (horse blood & vitK)
CBA S4	701	99	100	P.distasonis	CBA (horse blood & vitK)
CBA S5	917	99	100	B.uniformis	CBA (horse blood & vitK)
CBA S6	938	98	99	P.distasonis	CBA (horse blood & vitK)
CBA S7	574	99	100	B.uniformis	CBA (horse blood & vitK)
CBA S8	790	99	100	B.uniformis	CBA (horse blood & vitK)
CBA B1	893	99	100	B.uniformis	CBA (horse blood & vitK)
CBA B2	>1000	99	99	B.fragilis	CBA (horse blood & vitK)
CBA B3	647	93	99	B.dorei	CBA (horse blood & vitK)
CBA B4	351	94	100	P.distasonis	CBA (horse blood & vitK)
CBA B5	173	90	98	B.dorei	CBA (horse blood & vitK)
CBA B6	394	81	100	B.dorei	CBA (horse blood & vitK)
CBA B7	922	99	100	B.dorei	CBA (horse blood & vitK)
CBA B8	481	82	100	B.dorei	CBA (horse blood & vitK)
