# Supplementary material for: Isolation and characterisation of ΦcrAss002, a crAss-like phage from the human gut that infects Bacteroides xylanisolvens
Source: Microbiome. 2021 Apr 12;9:89. doi: 10.1186/s40168-021-01036-7 (PMC8042965; doi:10.1186/s40168-021-01036-7)
Supplement: Supplementary file 5 — Additional file 4: Table S2. Functional annotation of ΦcrAss002 protein-coding genes using HHpred. [file 40168_2021_1036_MOESM5_ESM.xlsx]

## Sheet: Sheet1
Functional annotation of φcrAss002 genome
HHPred
LOC/CDS Name	Protein Length (aa)	Hit	Probability	E-value	Function
LOC_1_1	213	Unknown	Unknown	Unknown	Unknown
LOC_1_2	181	cd13833	89.55	1.3	HU_IHF_like/DNA-binding protein HU-beta/Topoisomerase II subunit
LOC_1_3	239	Unknown	Unknown	Unknown	Unknown
LOC_1_4	332	5ZYU_A	99.78	5.4e-20	Mitochondrial genome maintenance exonuclease X2, CRISPR-associated exonuclease Csa1
LOC_1_5	204	Unknown	Unknown	Unknown	Unknown
LOC_1_6	111	PF00430.18	78.76	26	ATP synthase
LOC_1_7	121	N/+C8:K8A	Unknown	Unknown	Unknown
LOC_1_8	765	3CPE_A	100	1.8e-33	Terminase (large subunit)
LOC_1_9	88	PF10043.9	98.82	4.3e-10	Predicted periplasmic lipoprotein (DUF2279)/VanZ like family/Unknown function (DUF2585)
LOC_1_10	810	PF16510.5	100	7e-41	Portal protein
LOC_1_11	436	Unknown	Unknown	Unknown	Unknown
LOC_1_12	491	PF17236.2	99.84	3.8e-23	Major Capsid Protein
LOC_1_13	384	Unknown	Unknown	Unknown	Unknown
LOC_1_14	217	2BSQ_G	56.01	74	Trafficking protein
LOC_1_15	293	Unknown	Unknown	Unknown	Unknown
LOC_1_16	196	PF10960.8	65.59	90	Holin (BhIA)
LOC_1_17	72	Unknown	Unknown	Unknown	Unknown
LOC_1_18	322	Unknown	Unknown	Unknown	Unknown
LOC_1_19	1153	3ZK4_B	100	2.6e-37	Phosphatase (purple acid)
LOC_1_20	2622	5JDA_A	98.36	1.2e-06	Transferase/Internalin-J; leucine rich repeat
LOC_1_21	106	Unknown	Unknown	Unknown	Unknown
LOC_1_22	1197	3VTM_A	67.45	34	Iron-regulated surface determinant protein
LOC_1_23	103	Unknown	Unknown	Unknown	Unknown
LOC_1_24	57	Unknown	Unknown	Unknown	Unknown
LOC_1_25	118	Unknown	Unknown	Unknown	Unknown
LOC_1_26	230	Unknown	Unknown	Unknown	Unknown
LOC_1_27	323	Unknown	Unknown	Unknown	Unknown
LOC_1_28	243	Unknown	Unknown	Unknown	Unknown
LOC_1_29	1287	Unknown	Unknown	Unknown	Unknown
LOC_1_30	557	Unknown	Unknown	Unknown	Unknown
LOC_1_31	922	Unknown	Unknown	Unknown	Unknown
LOC_1_32	2020	4QHJ_A	90.48	2.1	Peptidase
LOC_1_33	4245	5IJO_Y	44.14	300	Nuclear pore complex
LOC_1_34	71	Unknown	Unknown	Unknown	Unknown
LOC_1_35	61	Unknown	Unknown	Unknown	Unknown
LOC_1_36	38	Unknown	Unknown	Unknown	Unknown
LOC_1_37	98	Unknown	Unknown	Unknown	Unknown
LOC_1_38	150	PF13876.6	100	1.9e-32	Phage gp49_66
LOC_1_39	218	3C2T_A	100	1.3e-32	Deoxyuridine triphosphatase (E.C.3.6.1.23)
LOC_1_40	64	Unknown	Unknown	Unknown	Unknown
LOC_1_41	81	Unknown	Unknown	Unknown	Unknown
LOC_1_42	50	PF13719.6	98.39	1.7e-09	Zinc finger
LOC_1_43	362	TIGR03299	100	2.1e-57	Phage/plasmid-like protein/Unknown
LOC_1_44	35	cd14416	94.73	0.04	UBA-like domain found in nascent polypeptide-associated complex
LOC_1_45	257	PF05565.11	99.9	1e-25	Siphovirus Gp157/Mu Gam like protein/Host-nuclease inhibitor protein
LOC_1_46	60	Unknown	Unknown	Unknown	Unknown
LOC_1_47	89	Unknown	Unknown	Unknown	Unknown
LOC_1_48	101	Unknown	Unknown	Unknown	Unknown
LOC_1_49	58	Unknown	Unknown	Unknown	Unknown
LOC_1_50	99	Unknown	Unknown	Unknown	Unknown
LOC_1_51	111	1U3E_M	99.89	1.1e-25	HNH endonuclease
LOC_1_52	92	Unknown	Unknown	Unknown	Unknown
LOC_1_53	117	Unknown	Unknown	Unknown	Unknown
LOC_1_54	421	6GDR_A	100	1.1e-38	DNA ligase
LOC_1_55	160	Unknown	Unknown	Unknown	Unknown
LOC_1_56	179	Unknown	Unknown	Unknown	Unknown
LOC_1_57	377	TIGR01391	100	7.4e-33	DNA primase
LOC_1_58	203	1U3E_M	100	4.3e-32	Zinc-binding loop region of homing endonuclease/ HNH endonuclease
LOC_1_59	347	Unknown	Unknown	Unknown	Unknown
LOC_1_60	251	Unknown	Unknown	Unknown	Unknown
LOC_1_61	185	1U3E_M	100	4.9e-32	HNH catalytic motif/HNH endonuclease
LOC_1_62	306	TIGR01913	99.43	8.6e-15	Recombination protein Bet/RecT recombinase family
LOC_1_63	488	2FWR_C	100	6.5e-34	DNA repair protein/UnknownTP-dependent DNA helicase/DNA phosphorothioation system restriction enzyme
LOC_1_64	77	Unknown	Unknown	Unknown	Unknown
LOC_1_65	79	3DOA_A	77.42	7.7	Fibrinogen binding protein
LOC_1_66	753	2GV9_B	100	2e-61	DNA polymerase
LOC_1_67	485	3UPU_B	100	2.6e-36	ATP-dependent DNA helicase
LOC_1_68	121	Unknown	Unknown	Unknown	Unknown
LOC_1_69	83	Unknown	Unknown	Unknown	Unknown
LOC_1_70	103	5JBH_Y	96.41	0.00033	30S ribosomal protein/Zinc ribbon domain
LOC_1_71	48	Unknown	Unknown	Unknown	Unknown
LOC_1_72	113	Unknown	Unknown	Unknown	Unknown
LOC_1_73	176	4H9Q_C	75.51	21	DNA binding protein
LOC_1_74	127	Unknown	Unknown	Unknown	Unknown
LOC_1_75	50	Unknown	Unknown	Unknown	Unknown
LOC_1_76	314	6GAJ_C	95.48	0.027	Outer capsid protein sigma-1 (cell attachment protein)
LOC_1_77	60	3DUZ_A	35.09	45	Major envelope glycoprotein;
LOC_1_78	67	Unknown	Unknown	Unknown	Unknown
LOC_1_79	59	PF06698.11	87.36	2.3	Leucine zipper
LOC_1_80	230	Unknown	Unknown	Unknown	Unknown
LOC_1_81	60	Unknown	Unknown	Unknown	Unknown
BLASTp
LOC/CDS Name	Protein Length (aa)	Top Hit	Max Score	Query Cover	E-value	% Identity	Accession
LOC_1_15	293	Putative tail sheath protein [CrAssphage sp.]	134	0.96	1e-33	0.3483	AXF52196.1
LOC_1_19	1153	Metallophosphoesterase	361	0.32	1e-110	0.4831	CCZ13600.1
LOC_1_22	1197	Hypothetical protein [Bacteroides xylanisolvens]	318	0.66	3e-89	0.3333	WP_087318698.1
LOC_1_26	230	Putative Integration host factor IHF	234	0.97	2e-74	0.4957	YP_009052530.1
LOC_1_28	243	Putative tail tubular protein [CrAssphage sp.]	173	0.96	5e-50	0.4039	AXF52199.1
LOC_1_29	1287	Putative Phage stabilization protein, P22_gp10 homolog	224	0.84	2e-55	0.2802	YP_009052527.1
LOC_1_30	557	Putative transmembrane protein [Bacteroides phage crAss001]	106	0.13	3e-20	0.6842	AXQ62688.1
LOC_1_32	2020	Putative RNAP catalytic subunit	219	0.34	5e-53	0.3013	AXF52200.1
LOC_1_33	4245	Putative RNAP catalytic subunit	441	0.71	1e-119	0.2918	YP_009052522.2
LOC_1_59	347	Putative ssb single stranded DNA-binding protein	198	1	3e-57	0.3878	YP_009052501.1
