# Supplementary material for: Isolation and characterisation of ΦcrAss002, a crAss-like phage from the human gut that infects Bacteroides xylanisolvens
Source: Microbiome. 2021 Apr 12;9:89. doi: 10.1186/s40168-021-01036-7 (PMC8042965; doi:10.1186/s40168-021-01036-7)
Supplement: Supplementary file 6 — Additional file 5: Table S3. Metadata associated with ΦcrAss002 and related phages of candidate genus IV identified by in silico analyses. [file 40168_2021_1036_MOESM6_ESM.xlsx]

## Sheet: Sheet1
φcrAss002 and related phages of candidate genus IV identified in silico by Guerin et al., 2018
Contig ID*	Length, bp	G+C, mol%	Completeness (by MIUViG criteria)	Topology	Health status	Location	Study reporting original raw reads*	Year
srr4295172_ms_6	96564	31.92	Complete/nearly complete	Linear	Healthy	USA	Manrique et al.	2016
srr4295173_ms_15	96117	31.94	Complete/nearly complete	Linear	Healthy	USA	Manrique et al.	2016
err844065_ms_3	95257	32.14	Complete/nearly complete	Linear	IBD	USA	Norman et al.	2015
err844021_ms_1	94809	32.02	Complete/nearly complete	Linear	Healthy	USA	Norman et al.	2015
eld181-t3_s_1	97503	32.02	Complete/nearly complete	Linear	Elderly	Ireland	https://www.preprints.org/manuscript/201807.0101/v1
cs_ms_45	71412	32.49	Incomplete	Linear	Healthy	Ireland	Shkoporov et al.	2018
err844056_ms_3	97150	32.14	Complete	Circular	IBD	USA	Norman et al.	2015
hvcf_d5_ms_4	92723	32.09	Complete	Circular	Healthy	Ireland	unpublished in-house data
err844044_ms_2	96498	31.96	Complete/nearly complete	Linear	Healthy	USA	Norman et al.	2015
err844065_ms_4	94590	31.92	Complete/nearly complete	Linear	IBD	USA	Norman et al.	2015
cdzn01024782	93052	32	Complete/nearly complete	Linear	Healthy	Canada	Yutin et al.	2018
srr073436_s_2	95598	32.14	Complete	Circular	Healthy	USA	Reyes et al.	2010
err844016_ms_2	95883	32.29	Complete/nearly complete	Linear	Healthy	USA	Norman et al.	2015
crAss002	93030	31.92	Complete	Circular	Healthy	Ireland	this study
fferm_ms_10	101844	32.09	Complete/nearly complete	Linear	Healthy	Ireland	unpublished in-house data
srr4295175_ms_5	96082	32.07	Complete	Circular	Healthy	USA	Manrique et al.	2016
hvcf_e12_ms_1	94697	32.3	Complete/nearly complete	Linear	Healthy	Ireland	unpublished in-house data
err843931_ms_1	94475	32.19	Complete	Circular	IBD	USA	Norman et al.	2015
hvcf_b3_ms_1	72230	32.3	Incomplete	Linear	Healthy	Ireland	unpublished in-house data
inf125_s_3	97187	32.13	Complete/nearly complete	Linear	Infant	Ireland	McCann et al.	2018
sib2_ms_2	93254	32.1	Complete	Circular	Healthy	Ireland	unpublished in-house data
*Contigs assembled/identified from previously published and publicly available data contain NCBI SRA/WGS identifiers as part of their names.
