# Supplementary material for: Isolation and characterisation of ΦcrAss002, a crAss-like phage from the human gut that infects Bacteroides xylanisolvens
Source: Microbiome. 2021 Apr 12;9:89. doi: 10.1186/s40168-021-01036-7 (PMC8042965; doi:10.1186/s40168-021-01036-7)
Supplement: Supplementary file 10 — Additional file 9: Table S4. Summary of ΦcrAss001 and ΦcrAss002 characteristics. [file 40168_2021_1036_MOESM10_ESM.xlsx]

## Sheet: Sheet1
Summary of ΦcrAss001 and ΦcrAss002 features
		ΦcrAss001	ΦcrAss002
Isolation source		Faeces	Faeces
Genome size		102kb	93kb
GC Content		34.7 mol%	31.92 mol%
Host		B.intestinalis 919/174	B.xylanisolvens APCS1/XY
Preferred propagation method		Standard or continuous co-culture	Continuous co-culture
Clearing of culture		No	No
Spot formation		Yes	Yes
Plaque formation		Yes	No
Lifestyle		Persistence/Co-existence with host	Persistence/Co-existence with host
Shared genes of interest		RNAP associated genes,	RNAP associated genes
Unique genes of interest		Extensive tail-associated proteins	Two large genes: LOC_19 and LOC_20, specific function unknown
Lysogenic associated genes		No	No
tRNAs		25	None
DNA packaging		Short direct terminal repeat	Pac-type headful
