# Supplementary material for: Isolation and characterisation of ΦcrAss002, a crAss-like phage from the human gut that infects Bacteroides xylanisolvens
Source: Microbiome. 2021 Apr 12;9:89. doi: 10.1186/s40168-021-01036-7 (PMC8042965; doi:10.1186/s40168-021-01036-7)
Supplement: Supplementary file 11 — Additional file 10: Sequences of non-redundant contigs in FASTA format. [file 40168_2021_1036_MOESM11_ESM.zip]

Archive with 1 entries (1 files):
- nonredundant_contigs.fasta
