# Supplementary material for: Isolation and characterisation of ΦcrAss002, a crAss-like phage from the human gut that infects Bacteroides xylanisolvens
Source: Microbiome. 2021 Apr 12;9:89. doi: 10.1186/s40168-021-01036-7 (PMC8042965; doi:10.1186/s40168-021-01036-7)
Supplement: Supplementary file 11 — Additional file 10: Sequences of non-redundant contigs in FASTA format. [file 40168_2021_1036_MOESM11_ESM.zip › nonredundant_contigs.fasta]

>NODE_6_length_47762_cov_26.0144
AACAATTCAAACAATTTATCAATGTTCAAAGCATGATTCTGCATGGAGGG
GGAGGGGGTTTGATAGGTTGAGAAAATCAGCGCTACTAAGTCCTTTAAAT
ATCCTCAAAAACAAAAAGAGATTGGATGGAAAAGTATGAGAGTAGTATCA
CAAAGCAAAGACGTTTCGCTTGATTTTGACCGAGCGGTATTCACAGCAAA
TCATGGAATGATAACTGCTATGGTTGATGGAAAAACGTTTACCATTGGGA
CGTATGCAAATTTAGGTAGAGAAAAAGAAGTATTCTCTGATATGCACAAG
GCATTTTCGGCTTTTCAAGTTATTAGCACAAACATGGATAAACAACAGGT
GGCTGAAATGTTTGCAGTATCTAAAAACATATCGATCAGATGCGTTGAGA
TGAATGATCCTTGTATGGGAATAACTGTATTTGATAACATGGTCTATTAC
ATGCCGGAAAAGTAGTGTTAATATAGGGCTATCGCCAAGCGGTAAGGCAC
TGGATTTTGATTCCAGTATTCGCAGGTTCGAATCCTGCTAAAGAAACTTG
TGAGAGGAAAACAACCATGGTAATTATTAAAACGATTATATCGACGCTGG
ATGTTATTTTTATGCTGATACTATTTGTATCTGGCAGAGAATCCAAAGAC
AAAGAAACAGCAATTGCATTATGGGTACTTGTGATGTTACTGTTGCTGAA
CATGTTTCTGATGTGGAGGTAACAGAATGTTTTATAGTCCAATATTTGGT
ATTTGCTTTCAGCTGCCTATCATTTGTGCAGAGGAAAGAATACATATAAC
AAAATCAAAGGAACCGGACAGCACCGGAGATTTACTCAATCTGGATAGTG
ACGCTGAGCACCAGTCTGAGAAGTCGGAGCATCCAGTATAGCTTAAGTCC
ACTGGCATTCGGTTTTTGCAAGAAAAAACTCGGCGTAAGCAATTATTCGG
TGTTAGTGGACGTCGGCAAAATAAAAAGATCAAAAATACTATCATAAACG
GCGCGCTATGCGCGCTGTGACGGAACGTAGCGCAGATGGTAGAGCACTCG
GCTTATATCCGAGCGGTCGCAGGTTCAAGTCCTGCCGTTCCGATTGAGAG
ATAAGTGTAAAGCTTATCTCGGAATACGAAAAGTTCGTATTTCTCCTTTC
GCCACTAGGACGATTCTGTTAAGGACGGTGCGAGACCGTCCGGTGGTATT
TGCCGCGGAGCGCGGCATTAGGCGTAAGACTATATGGTGATGAATGATGA
TCGTTCCGTAATTTGCTGACAAGCAATCCATATAGCAGTCAGACTTGATA
GTTCGGGTGCCTATCCCACGGTGCCTGAGCTGTCAAAGATATAATTCCCC
CATATAGTTAGGCAGTGGCAGAATGGGTATTGCAGGTAAAGAAACCTATC
GGTAAGAGTGTTGCCAAGTGGCAGACGGGCGATCATCCGTAGTCAGCAAC
CACACCTTTTCTGAAGCCGATAATGCAAGGTTCGAATCCTTGCCTGTCTA
AGCGGTCAAATTATGCTGTTTGCTTGCATGCGCTCTATGGTTTGGCTGTA
ATCGGCATTTTGTATGCCTAGTGCAACGCATGGCACGATAAACATTATTG
CTAACCGTCTGATGGCGGTTTCGGAACGTAGCTTAATTGGTAAAAGTGGC
GTGTACACGGAAAACAACAACGAGAGCCGGATTGAAGGTTCGAATCCTTC
CGTTCCGATGGTGCCGAGCTGATCTGATACTGTATGCGTAGCGCGGTCGC
GTACAGAGATATGGAGTGAGGTGTCCGCGCATTTTGGGGAAGCGGCAACG
ATTGGCGGTGTTGCGGCTGACTGTAAATCAGTTTCCAAGTGGTAAACAAT
AGAGGTTCGATTCCTCTCTTCCCTATTTCACTCAACTCCCTAAAAACACT
GTTTGGCAGGTGCGTGGTAGACAGTTGTAATGGATGGGTTGTTTAAGAAA
TCGCACCATCAAGATGCAGTGTTCCCATAATGGTATTGGAGCCGGTTGCT
ATCCGGTCGGGCGTTTATTCGCCTTGTAGGTTCGAATCCTACACACTGCG
TTTGCCCGAACAAAATTGGGTGTTGATGTGTGACGGAATAGGTAAACGGA
ATTGTCGTAGAGAATTGGTTGAAACCGACAACATAGATGACCAGATTGTA
CACTCCTGCGTGGTGCAAATCCACGCCACATCAATTCCTTATCTTCACTT
AGTCTGGCACTACTGCAATAGTTCAGGTCGATGGAAGATGTATGGATGGT
AAGCGGTATCATTGGTAACATAAAACCCTTCCGTGAATAGAAATTGCAGA
TTTGAAAGCGGTTGGCATGGTTTGGTATGACAAGGTTCGATTCCTTGTGC
CGCTATTCGATGGTTGGTATTTTTTACGCAAAATGGGGTGTGAGTATGTA
TTTTGAATTTGTTTATGTTGGCTATTCAACAAAGCAATGCGTTGAGTTTC
TTGATGAAATCAAAGAAAAATTAAAGGCACATGATAAGAATTTTGAATAC
GACAAAGAACATTTAGTGATTAAGGCTGAATTATTCAAATGCAGTGCATT
ACCCATATATTCCGGTCGTTTATCCTGTCTTGGCATGGAAAATGCAGAGT
ATATCTGCAAAGAAACTGCGAGACCAAATGATTATATTCCTTGTCCAGGA
GAATGTTTGAAGATAAAAGCCATTTTGGAATATGTTTCCACAAGATTTAG
AAAAACTCCAAAAGAAAAGACAGAAAAAGAACTGGAAGAACTGATTGACG
TTTTGATTGAGGTGCGGAAATGAGATTATGGAAAATTATTAAAAAAATAT
TCAAGAAAAAGCAAAAAGCAGATCCTACACCGCGCATTGAGAAAGATACG
AAATGCGATAAATGCAAATACTTGCAAGAGTGTATTGACGAGGGGAAAGT
CATAGATTGCAGAAATATTGAAGATACGAGAAGCCATTACATTAAAGGTC
TTGGTTCTTATGTAAAATGCGATGGTGTTGAGGTGTGAGTATGGATCTTA
ATGTGTCAGAAGATCAGAAAAAAGTTATTGAATTGCAAGGATATATGGTT
GTCGAGTTCAAATTATGGTATCGAAAATTAGGAGAAATGATTCTTGAGTA
TGCCGTAAAAGTAATTGATACATGGAAAGCAATAGTTTTGTTTATACAAG
AACAGGCAATTAAGGCATTCAAGCATATCAAGGATTTTGTGGAACAGCTT
TCAAACGAATTGGAGCCATATATGAATTCCTTGGATTATATGGATTGTGA
GAAAAAGAAATATCTGTTTGTTCGGTCACTTGGAAGAGCATATGAAGCGA
ATGTAAGAGGAAAAGTTATTTATCACAGATGCAGGGATAGGTGTTGAAAA
TGTGTGATTTTTGTAATGGGAAAGAATCATATAAAACTGCATATGGAGAA
TTTAAAATCAAAAAATTGGGCTATATAAATGTTATTCAATGCCATATTGA
TAAATGTCCACAGTATGCTAAATGTTGTAGCAAGGAATGAACGTAGCGAT
AGCAATGGAAATTGTATTTTGTCCGATGTGCGGCAGAAAGTTGGCGGAAG
AATGACGTGTTATGATTGTGCTTACCTTGGATTTGATAGAAACGAAGTTG
TAGGGATGGCTGAAATGTGCAACCATCCGGGAAAATGGATTCCTGGTGCT
GGATTTGCTGACAGTGAACATGAATGTGAATTTTTCAAAAAGAAATCTGG
AGTTTCTAAATGGGATTCATATTCCGAAGATGAAAAAGAAAAGGCCAGGG
AATATTTCCAAGAATACTATGTTCAAAATCCTGTTGGCGATTTAACATGC
GAACAGGCTTGGGCACAGTTCGTTGAATATTTAAAAACTACTGATTCAAA
TGCATGATTTGATAGGAGTATTGAAGAATGAGCATGGCAGAAGTAATTGA
ATCAATAGAGCGTGAAGCACTTAGAGAAGCACAATCGCGCGAAATAGGCG
GTAGAAACGGCGAGCCTATAGATTGTTCCAATTTAGAAGATGAACTTGTT
ATTGTGGCAAATAACGAGGCAGACAGGCAAAAACTTTATGAATGTTTTTA
TAAACAAGAGCCTATCGAACCTAATAATAAAAAATGCAACCTGACCTTTT
GCCGATATAACACAGACAGAGAATGCACTAATGACGAAAAGAGAAAAGAA
TGTGTCGAAGTGGCTGAAAAGGTTTTATGCGTAGATAAGGAGAAATTTAT
GGATGAAATAAGAGAAGCTGACGAGAAGCAAGCAGGAAGGTGTTGTGTGA
GAATGGAAATGATTATTGATTTTATAAAATCGTGGTTTTACTATCCGAAG
ATGAAAAAGTATTTGAAAGACAGATGTTGCATTTACTATTCGCAATCAAG
GCTTAATTATGCGTTGTGGCATTGTAAATTCTCAAAGAAAATAGAAAAAG
CAAAACAAAATATCGACAACAACGATATTTCAGAGTGGACTTGTCAATAT
CAGCAAGAACCAATAATAAGAAAATAAAATAATATTACCGGCTAACAAAT
GGAGTTAGTCGCTACCCTAAAACAGTTATAGGCAGAGGTCAAGGCACTTC
TGCTTTTGCGGAGGTGCTTTTCTTTTGGCAAGTTCAAGCCTAATTTCCAC
AGTAAATGGATATGAAAATTACATACAGGTGCATGGCGTTGATGAACAGG
TAATAGATGCCATGGAAGAAGCGGCAAGGGTAGCCATTCTGACGGAAAAG
GATGTTGAGTATGGATTAAAGGTTTCTGCCAGAGCGAAAGAACTGACGGA
GCAGTTTATATTTCAATCTACAGGTGGCACACCATGGGATTTAGAGAAAT
ATTCATTCCAAAACAAGGTATCTTATGAAATTCTGGACAAATACTACGGA
ATTTTGCTTTTAGAAGCGCAAAACAAAGTTGTGGATAGTGCTTTCCAGTA
TTTGGAGAAGAAGAGAGAGCCTAAAGAGCGGTTTTACATGCCAAGAAGAA
AGCAATTCTTAAAAATCGGACTCATAGATGCGCTGCAAGGCATGATTGAT
GATAGATATGACATCCTGTGCGTATCACTTGTCCCGGGTGCAGGAAAAAC
AACGGTTGAAAAAATGTTTCACGCTCTTGTTGCCGGATGGTTTCCGAGAG
ATTTCAGCCTCTTTTATTCACACAGCGGTGATATTACCAGAATGTACTAT
GACGGTGTGTACGATATCGTTACAAACGAAGAAGAATATACATGGAATGA
AATTTTCCCAAATCTTTCCGTGACAAGCACAAATGCGAAAATGGAGCAGT
TTAATGTCGGGAAGTACAAATCGTTTCCATCCGTACAATGTACGTCTGTT
GGTAGTAAGAATGCCGGTAAAGTAAGGGCTTCTAAGTTTTTACTGGTTGA
CGATATGATCGGCGGTATTGAAGAAGCAATGAATCCCATTATCCTTGATA
AATTGTGGGATAAATACGCTGTAGATGCCAGACAGAGAAAGATACAGGAC
ACGGACGGTAAGAACTGCAAGGAAATACATATTGCCACAAGATGGAGCGT
ACACGACGTCATAGGGCGCATACAAAATATGTACGAGGGTAATCCGAGAG
TAAAGGTTATTGCGGTACCGGATGTAGACCCAGTTACAGGAGAAAGCAAC
TTTGAATATGAGTTCTCCGGTTTTACAAAAGAATTTTTTGAAGACCAGCA
ATTATTGATGGACGACATATCATATAGATGCCTTTACAAACAGGAACCGA
TTGAGCGTGAGGGATTGCTGTTTCCGGAAGATAAAATACGTCGGTATCTT
AATTTGCCGCATGGAGAGCCGGAGATTGTAACCGGTCAGTGCGATACAAA
GGGAAAGGGAACAGACTATTTTGTTCTGCCTGTATTGCAAAAATACGGAG
AAGATTACTACTGCGTGGATTGTGTTTGCGATAACACGGCAGATTATGAG
GTTCAGTATGAAAATGCAGCAAATGTTTTGACAAACAACAAAGTTCAGGA
ATGTGAATTTGAGAGAAATGCCGGAGGAGACCGTGTCGCAATGGAAGTAA
ACAAGCGAGTGGAAGCCAAAGGATGGATATGCAATATCACAGATACACCG
ACGGAGACAAATAAGGAAGCAAGGATTTTTCAGTGCTCAAACTGGATATT
GCAGCACGTTATATTTAAAGACCCATCATTATATAAGCCAAATGATCCAT
ATGGAGTAATGATGTCTCTTCTCAAGAGATATTCAGTGTCCGGTAAAAAG
CAGTTGGATGATGTGCCGGATGTATTTTCAAACTTTGCGCTTAGAGTGAC
AAATGGAAATAACGTAGCCAAAGTAGAAGCGGCAGTAAATCCGTTTAGGA
GGTATTGATATGGTAAACAAAGATATTTTAAATCAATACTTAGATTTAAG
AGAAGAAGTAAAAGAAGTAAGGAATAAAATTGAAAAGCTTGAAAAATACA
TAGAAAAAATTGAACAGGAAGGAACGGTTATTGATAGCGTTTCTGGCGGA
AATGGTGGAAACCAACATTTTAAAATAGAAGGAATACCATTGCCAGAATA
TAGGCACAAAAAAACCTTGTTATATTCCAGAAAAACCACCCTCGAAATTT
TGGAAAACGAACTTCTTGAAAAAACAAATGAAGTAGAAGAGTTTATTGCA
AATATAAAAGATAGCAGAATTAGAAGAATAATTAACCTTAGATTTTTAGA
AAATCAATCTTGGAATAAGGTTGCCGACCAAATAGGAGGCAATAACACAG
AAGACAGCGTGAGAAAAGCGTTCGATAGATTTATGAAAGAGTAAAGTTGT
CCGATATGTCCGGTTTTTTTCTGATATAGTTATAATCGAAGAAGTCAACA
AATAGTTGAACACTTTACCATCCCCCATTGAAAGAGCATCGAAGAGAAAT
CTCCGGTGCTTTTTCTTTTGAAAAGAAAAGAGGATTTTATGGTATATACA
CCAAAAACAATATATTGCCCGCGTTGCGGAAGAAAAGTTGCCACACACGA
TGGGCGTTCAACAATGAACATTTCTGTGGAATGTAGGAAATGCCACAAGA
AAGTTGTTTTTTATCCGGAGAATGGAAAGACGAAATTAAAATCTCTTACA
ATCCGGTCAACATCCAGTGGGATGACGTTTATTTAGGAGCCAATTATGAA
TAATAAATCTCTCCAAGACCTTGTTAAGGGATGTTATGGGCGAAAAATTT
TATATACTGATGTTGAAACTATCACAAAAGACAATATTGTCAAGGTGGTT
GGAGACTGCATCGGAAATTATTATTACAACAAAACCATCATAGAATACCT
ATGGCGGTATTACAAAGGAGATCAGCCGATTTTATACCGATTAAAGGTAC
AAAATGCTGATATTACAAACAAAATAGTAGAAAATCATGCGTATGAGATT
GTTCAGTTCAAAGTAGGACAGACATATGGCGAGCCAATACAGTTTATCAG
TCGAAAAGATGATGATGAAATTAATCGGGCAGTGGATGCGCTGAATGACT
ATCTTGTGGATGCGAATAAACAGGAAAAAGACATTAAAGCAGGAGAGTGG
CAGTCAGCAACCGGAACATCTTTTAAGGCGGTAAGATTTGCAAATGGAGA
AATACCATTTCAAATTGTTGCGCCTACTCCAATGAATACGTGTGTTATTT
ATAATCGGAGCACGGAAGAACCGGTGGTTGCGGTGCAGGAGCTTAAAGAC
GAAGATGGAAGATGGTACAAACTGTGCTATACGGACAACTATTCATGTAA
ACTTCAAAACGGAGTAGTTTCTGAATGGAAATTGCATGCATTTGGAAGTA
TACCTATTGTTGAGTTTCCAAATAATCATGAGAGAATTTCTGATATTGAG
CTTGTCATAGGTATTTTGGATGCCATAAACAATATGCAGTCAAACAGAAT
GGATGGAATTGAGCAGTTTGTTCAGTACTGGGTCAAGTTTGTGAACTGTG
AAATCGACCAAAAAACGTTTGAAGAGATGAAAATGAGACATGCTTTGACG
GTAAAGTCCAATAACAAGGATAACAAAGCCGATGTTGAGATTATGACGCA
GGAACTAAATCAGAGCCAGTGTCAGGTGGCAAAAGATGATTTGTGGGACA
ATGCCTTGGCAATATTAGCAATACCAAACAGAGAGTCCCAAAACTCTGGA
GGAGATACACAAGGAGCAGTATCATTAAGGGCTGGATGGGATTTTTCAAA
GACAAGAGCAAAATTAAAAGACCCAATTGTGAAATCGGCAGAGAAGAGAC
TTGCAAAAGTTGTCTTAAATGTAATACGCGTTAAGGACAATGATTTGAAA
TTGTCAATGAGGGATTTTGATGTGCAAATCAATCATAGCCCGCAAGACAA
TATGTATACAAAGTCGCAAACACTATATCAGCTTTTAGAGTGCGGCATAC
ATCCTCTTATTGCCATTAAAACGGTGGGGCTTTGGGGAGATGCTGAAAAG
ACATTCCTCTTGTCTAAGCCATATATAGATGCGTTGTGGAAAACAATTGA
TAATGCAGAAGAGCAGGAACAAAAAGCACAGGAAATTGTAAACCAATTAA
ATAAACAGCAAAATAAGACAGCTACCGAGTAATCGGTGGCTGTTTTTATT
TTATAAAAATTCGCAAAGTTGTGAGCGTAAAAATCAACAGTGTCATTCGG
TGTCGTTGCACCGCAAAAATTCGTAAAGACATATCGGAGGTAATCAATGA
AAAGAGAAGAGTTAATTGCAATGGGTATCAGTGAGGAAAATGTTGAGAAA
ATCATTGCTGATTACGGCAGTGCCGTACAGAGAGAACAGGCAAAAGCAGC
AGAGCTTAAGGCAAAGGCAGACAGCGCAGATGAGTTGCAGAAAAAGCTGG
ATGAAATGGAAGCAGGAAACCTCACGGAACTTGAAAAAGCAAACAAGGCG
TTAGAGACAGCAAATCAGCAGATTGCAGATATGCAGAAGAAAAACGCCAT
TAGAGACCAGCGCGAAGCATTGATGGAAAAGTTAAAAATCAATGCAGAGC
AGGCAAAATCCGTTGTCAAGGATAATGGAAGCCTTGATTATGACGCTCTT
GGAAAGATTACAGCCGAAAAGGAAACCGCGGCAGCGCAGGCAAAGGAACA
GGAGATTGCAAATAATTCTGAAAATCCGGGCGGCGGTACTGCAGGTGGAG
AAAATAAAAAAACTGCGGACGTAGAGAACGCAGAAAAAATCAGTTTTGGC
GAACCGGCAAAAAATGCAGAAGCCAAAGACCATTATGTTTTATAGGAGGT
AAATTATGGGAAAACCAATTGAAAGAGACTTTACACAGAGTAAAGGAATT
TTAAAATTCTTTCCTTATGAGGGTGCGGCGTGCATCGTTCCGCAGACAAT
GGTAACAAGTGCCGATGCAAACGGAAAGAAGATTGCAAAGGCAGGGACAC
CGTTCCCAAGCAATGACGAATCTTGCAAAGGGTATCTTCTGGAAGATGTT
GACGTAACAATGGGAGATGCGCCTGGAACTTATGTATATCAGGGTTCTAT
TGACAGCGCAAAGGTAACGGCAAATGGAGTGACCGTAGAAGCAACTGCAA
AAGCAGCAACACCGCGTGTCACTTTTTTTGATTAAGAAATGGAGGTATTA
GAGAATGGCATTACCATTAGCAGAAGCATTTACCGCAAGAAGTCTTGGGG
TTATGTGGAATAATTATGAAAAAACGCTTGGTTCTGCGCCTTACTTAGGT
AGACAGAAATTTGGAACCAGAAAACAGGACAGCCTTGAACTTAGATTTAT
CAAAGGGAAAAACGGTCTTCCGGTATCATTAAAGGCATCCAATTTTGATG
CGCAGGCAGAGTTAAGAGATGTCGGTGGATTTTCGGATATTCAGAACGAG
ATGCCGTTCTACCGTGAATCTTACATGGTAACAGAGCGTGAAGAGCAGGA
GTATGCAAATTACCAGTCGGCAGAAAATTCCAACATGGCAAACCAGGTGC
TTAGAGAAATCAGCAAAAAACCGATGATGCTGATTGAGGGCGCAAGAGTA
GTGCCGGAACGCCAGATTTGGCAGTTATTAGCACCATCTGATGGTATTCC
AAGAGTACAGGTAACAATTGGTGGCAAGAGCTACTATGTTGATTATACTT
CCGATAATGGAGTATCGCACAAGAGAGACCATTACAAAGATATTTCTGGA
AGCGATACCGATAAATGGTCTGCATCCGAAACAGCAACGCCACTTGATGA
CCTTATCGAGATTAAACGTGAGTTTGCAAAGAAAACCGGATATTCCCTTG
CACGTTTTAGCATGAATACAGAAACGTGGGAGATGGTTCTTAAGGCAGAA
GACACAAAGAAACAGGTGCTTGGAATTACTGCTTACAATGGAGGTATTCG
TTTACAGCAGGGGCAGGTTACAGAGTATCTTAGAGGATACGGCATCGAGA
TTGAAGTTTACGACAAACTTTACATCGACCCGGCAGACGGTGCCACCAAA
TATTTTATTCCTACAGGAGTTATTTCAGCGCAGTCATCCGGCGTGTACCT
TGGAGATTATGTCTTTGGAAAGACACCGGAAGAGAGAAGCGGAAGTTTAA
CAGACGGAAACCTTTCTATTGTAGAAACCGGCATTTCGGTATATACATAC
GCAACAAATCATCCGATCAACACGCATTGCATTGTGTCAATGATCGGATT
GCCTACTTTTGAGGGCATGGACAGCGTTGTTGTCATGAAAGTTGCGTAGG
AGGTGCGGTATGATTGCTGAATATACAGTAAAGCGCAATGGAAGATGGTA
TAAAGCAGGAGATGAAATCCCGGACATTGTTTCGGGAGAGAAATCTTCCG
GCGCGTACACCAAGACAGAGATTAACAGAATGAGCACTGCTGATTTACAG
GCACTTGCCGCTGAACATGGGATCGAGGGTGCAGAAGAAATCAGTGGAGC
GGAACTGAAACGCATTTTGATCGAGCAGTTTGGATTATAGGTAGGGAAGA
ATGGACGAATATACAACATTAGAGCAGGTCAAAATCAGACTGAAACAATT
TCATATTGAAACCGTTACGGACGAAGATGGTGTTACTTCTGATGTTGTCG
TGTTCGACCAGAAAGAAGATAACCCTTACATTGAACAGCTTATCAAGCAG
GCAAGAAATGAAGTGGTAAGCAAGCGGAATTACCCGGAAAGCTACACGGA
TGAAAAAATATCCGAAGACTTGAAACAGTTTGAGGATGTAATCGTCAATT
TAGCCGTGTACGACCATTCACAGGCAGGAGAAGCCTATATGGCAAGCTAT
TCAGAAAACGGAGTGAGCCGTAGCTGGAAAGACAGGGAAAGCTTGTTTGT
CTTTGTATTTCCGTTTGTAAAATCATTATAACTCATCGATTTCGAGGAGT
TTAGAAGATTGTGCGTTACGTTTTGCCGATGTTGGCAAAACGTAGCAGGC
GGCACACATTGAGCGGTGGTGGACGGTGTGCCATAAAAAATGAAAGGCGG
TATATGATTTGACGATTGAAATATCAACAGCAATCATTATAAGCGTGCTG
TCGCTTGGTTTTTCCGTCTTTATGGGCTTGAAGAGCAACAAAAGGACAGA
CAACACGGATCTTGAAGAGCGCGTGCGGGAGAACACACGCATTAACATGA
AGTTGGATGCCATTTCAAACAACACGACCGAGATCAAAAATGAAGTATCT
GAGATGCGAAAAGAAATAAATTCTCATGACAACAGAATCATAAAGGTGGA
GGAAAGTGTGAAATCGGCGCATCACAGAATTGACGGGATAGAAACCCGTC
TTAATGATGAAAAGGAGGTTTAATCATGGATATTATACAGTCTGTAATTG
CAAATATGACAATTATTCTGGCAATCATTGGTGCGCTGGCATTTGTTGTG
TCTGTGGTAACACAGGTAATCAAAGGTGTAGGCGTATTTTCTAAGATTCC
AACGGACATTTTGGTATTTGTTCTTTCTATCGGAATCACGGTCGCTGCGT
TTGTGGCATACATGCAGTACATCCAGACATCAATTTTATGGTATATGATC
TTGGCAGCTATTATTGCAGGATTTATTGTTGCGTTTGTCGCAATGTATGG
ATGGGAAAAGCTTTCTGAGCTGTGGAAACGGTTCGGCAAGGATGTGAAGT
GAAATGCTTGAGATCAATAAGCAAAAAATGAGTTATTCGCAGCAAAGCGG
CAAGGTGCCGGTATATGTGACGGATGATGATGGTAACATCGAATATTCTT
CGTACACGGATTCTGATGGTAATGTAATTTATTACCTTGATGATGACGGG
AACAAGATACCGAAGACAACCGGAGAGTATACCACAGGTTATGAAAAGCC
TGTGGTTTTTTATTCTTCGATCAGCAATAAGTTGAGCGAAGCACTTATAA
AAGAATTTGGCGTAGATAACTCTACAAATTTTGTTCAGATCGTAGAAGAC
AAAGGAAAGCTTCCATTGAGCGTCGGATCTTTGGTATGGAAACGATCAGA
CGTAAAGTACAAAGATGAAGAGAATACAATCGTTGACGAAAATTCGGCTG
ATTACATCGTAAAAGGTGTCGCAGACGAGGGATTGACGGTTGATTTGTTC
TTGTTACAAAAAAATGTGAAGTAGGTGTGGCATGGGGAAGAAAGTAATCA
CAATGAGCCTGTCTGAAAAGTCTATTCAGAACGCCATACGAGAGCTTAGA
GCCTATAAAAACAGCTTGACATATAAATGCCAGCTATTGGCAGAAAAACT
CGCGGAAAAGGGCGTAGAGATTGCCAGAGTACAAATTGCTGACCTTGACG
CAATATTCACATCAGAATTGATTTCCAGTATTCATTCAGAATACAAGGGA
AGTACCAAAGGAGGCGGGATATGGGCGGTAGTTGCCGGGACGGACCATGC
AATGTTTGTTGAATTTGGAACAGGAACCGTAGGACAGCAAAATCCTTATC
CAGGGAAACTGCCGGATGGCGTTTCGTGGCAGTATGCAAGTGGAAAAACT
ATCCATCAGATTTCAGATGGAAGATATGGATGGTTTTATCAGGACGACAA
TGGCGATTGGTGGTTTACAGAGGGAATGCCAAGCCGACCATTCATGTATC
TGACCGCAAATGAGTTGCGGCAGATTGTTACACAGACAGCGAAGGAGGTG
TTTGGATAATGGCAGGAAACCAGTGGGTATTTGACCTTGAAATAAACATT
TTCTCCAATGTTGCAACGATAGCCAAACCAAAACTCAAGAAAAAATACAA
AAGCATGAATTTTGACACTGCATTTACAACGGTTGAAAAGAACCTTGATA
AAGACCCTGTTTTCCCGACTATTTATATCCATGAGATGCCGGGGCTTGAA
CGTGGGGCAGATTTAGAGGGCACATCCGTAAATGCAGTGCAGGAAACAAT
ACAGGTTGACGTCATTACAAACACAAAGCAGAGCGATGCAAAAGGGATCA
TGGCTATTTTAGCCGATGCCTTTAAGCAGATGCGATTTCAAATTACAGCA
ATGCCGGAGTTTAAAAACGACAGCGAAAAAAAATTTAGAAGCGTTGCAAG
GTTCCGGAGGATAATCGGAGCCAACGACAGATTGATGTAAAAGAGCCGAA
AGGCTCTATTTTTTATGCACCGGGCGCAAAGATATGCGTCTGATAACCGC
ATTATTTGGCGGTAGAAAGAGAGGAAAAAATGGCAGAAGCAGGATTGTCT
ACGTTAGGCATTACGTTTGGCTATGGAACAGAAACAACAGCTGGGACAAA
GCCTACATCATTTAAACAGCTTACAAGAATTAACGCAATCGGCGGTATCA
ACATTGAGCCTGAACAGATTGACGCATCTGCATTAGAAGATGCTATTACC
AGATATGTAAAGGGGCGCGCAGATACCGGTGGCTCTTTCCCTATCACGGT
AAACCTTACAGATGCCACAAAGGAAGAGTGGGAAGCACTTATCACAGCGT
ACAAGGCGCTTGCCGGCGGGAAAAGAATGTGGTTTGAAACGATTATCCCG
GGATTTACCGAAGCGTTTTTTGTTGTGGCTCAGCCGCCAGAGCAGATTCC
ACAGCCGGAGATTGGTCAGAACGAACTTTTGACGGTTGAAATGAATCTTA
CCATTGAAGAATACAAGGGCATGGACACCGCTGTAGCTTTTACACCGGGG
GAATAACACGTCAGTCGAATAGTTCGGTTGGATCGGCTGACGATAACCAG
ACAACCGAGCCAGAGCTTGAAGAAACAATTTAAAAGAACAGGGCGGTCTT
CGGACTGCCCTTTCCCTATATGAGAGGGAGAAAGGGAAAGAAAATGACAA
AATTAAAATTTGGCGAGAAAGAATTACAGATCAAGTTTGGATATGAAGCA
ACCGTGAAAAGCGGAATTATCAAGAAAGTAGCAAAATTAGACCAGATGGA
AGATATCGAAGCGGTTGACGAAATCCTTTTATTTCTTCCAGAGTTAATCC
TTGTAGGCGCGCAGAAGTTTCACAAAGAGGAACTTGGATACAATCCGGAC
AATGAGGGAGAAAAGGAACAGCAGCTTGGAAAAGTATATGCCATGCTGGA
TGATTACTTTGACGGAGAAGATGCAGATGTTCAGGTACTTTACAATGCAC
TTTTAGCGGAGCTGCTTGAAAACGGTTTTTTATCAAAACTGCTCAAAGCA
GATCAGAAAGAAGCGGAGAAGAAAACTCCGAGGAAAAAGTAGAAGAACAG
AGAGAACTTACATGGGGAACATATTGTGCGGAAATCCGCCCATTCTGGCT
TTTAGTTACAAAAGGGTATGGATTTACCGTGCGTGACATAGACACGTCCT
GCCCGGCTGATTTACAGCCTTATGCGGATGCTTACAACTTAGATAAAAAG
CAAAGAGACAATGAGATGTGGATGTGGTTTGGAACATACGGATTGTCTGC
GGTATCGGTGGCAGTAGAACATTGCCTTGCCGGACGAAAAGCAAAATCAA
AGTATATTAAAAAACCAATCAATGAGCAACAAGGGAAAGATGATTCAGAA
ATGACGGAAGAAGAAATAAAGAAACAGAGAGAGCTATTTGTGGCAAAACT
TAAAGTCATGCAGTCAAACTATGAGTTGAGCCACCCAAAACCAGAAAAGA
ACTTGGAGGTATAAATATGAGAATTGGATCTGCAAGACATGATGAAAATG
GGAAATTGACCGGTGGGAGACCGGGAGATCAGACCGGAACAGAAGTAAGT
ATGCAAAACTTTTATGTTCATAAAAAAGGATGGTATGTGTTAAGACCAAA
AACAAAAGATATGGCGGATAAACTGGCAGAATCAATGATTACAGCGTGCA
ATAATGATAATATTGGCTACTGTCAGGGACACCGGCTTGGAATTGTCAAA
TATGGTATTAATTCAAAAGTAAAAACAGAAGCAGATTGCGGCACAACGGT
ACGTGCATGCATTATTCATGCAACTGGAAAAGATGTTGGAAATTTCACCA
CAGCAAATGAAAAATCTGTACTTCTTTCTAGTGGCATGTTTGATGACATT
GGAGGTTATGCGGCAGGAATGGTTCTTTACAATGGAGATGTTCTTGTCAC
AAAAACAAAAGGTCATACAGCGATTGTGACAAGCGGAAACCCTAGAAAAA
ATGTAAAAGATCATTTAAACCCATACCCGGAACCTGCAAGGATTTTAAAG
AAAAAATTCCCTTGCATGAGAGGGGATGATGTGAGATGGCTTCAGACGGA
GCTTATTTATCACGGATGCCTGGATGAAAAAGATAAAAAGGGAAACAGTA
ATGTGGACGGTATTCTTGGAAATGATACGGCGACCGGTATTGGAACATTC
CAGAAAAAAGTCGGAATTACAGTAGATAAGAAATGCGGACCGGTTACAAG
AGAAAAATTAAAAGAGTAGATCAAGGACGGTAAGGTGTCACAGCCTACCG
TCTTTTTATTTTGCATAGAAAGTTGGTGCATATATGGCAGACATTGATGA
ATTACAAATAAAAATCAAAGCTGACTCTGCAAAAGCAAGTAATTCCATAG
AAAGCCTTGTAAACAGCATGAATAGGCTCCGGGAAAGCATATCGTTTGAC
ACTGCAAAACTTTCAAATATTGCAAGCGGAATCAGAAGCATTTCCGATGC
AGCTACCGGGTTCAAAGGTGGTAAATCTTCGGAAATCACATCAATGGTGC
GGGCACTCAATAAATTTTCTGGTGTTGATGCAAATTCTATCCACGGAATA
TCTTCTGCTGTGAGAGATCTTGCATCTGGAATAGCAAGTGTTAAAGCTGT
TGATACAAGCGGACTCACAAGCATGGTGTCGGCACTGTCAAAAATTGGTG
GCAAGGCATCTACACAGGCGACAAAGAATCTGCCGGCTTTATCTGCGCAG
TTACAAAACTTTGTACGCCAGATGAACAAGATAGGTGCATTGAATTTTGA
TATGACCAATATGAGCAACCTTGTAACAGCCATATCAAGGCTTGGAAGCG
TTGCAAGCGGACGTGCAGTAACAAATATACCTTTGCTTGCTGACAACCTT
AAATATCTGTTTGAGACACTCTCAAAAGCACCAAATGTAAGCGCAAATAT
TTTACAAATGACACAGGCACTTGGAAATCTTTCCAACAGGTCTGGTGGCG
CAATTTCTGGGTTAAATAACAGCATCAGTAATCTTTCCGGTTCTTTCCTT
GGATTTAAGACATCCACAGGAAAAGCATTGATCGGACTCAAGTCATTCAC
AAGACAGATTTTATCCTCTATGGGGATTTATCTTGGTCTGTACGGAGCGA
TCAGAGGAATAAAAAATGCAATCGACATATCATCGGCATTAACAGAGGTT
CAGAACGTTGTTGATGTTACTTTTGGTGACATGTCAAAAAAAGTCAATGA
GTTTGCACAGGACTCTATACGTCAGTTTGGTATGTCAGAACTGACATTGA
AACAGACGGCAAGCCGATTCCAAGCAATGGGAACAGCCATGGGAATTGAC
AGCAGTTTGATAAAGAAAGCCAATGAGTTTTTGAACAAACAGACAGATGG
CTATATTGGTTTGTCTGATTCCATGGCTGATGTGTCTTTGAATTTAACAA
AATTAACTGCTGATATGGCATCTCTGTATAACATAGATCAGGATGTTGTG
TCGAAGGATTTAGCTGCAATATTTACCGGACAGACACGTCCATTAAGAGA
TTACGGTCTTGATCTTACACAGGCAACCCTTAAAGAGTGGGCGATGAAAC
AGGGATTAGATTCTGATATCGAGTCTATGTCACAGGCTGAAAAGACAATG
CTCCGGTATCAGTACGTCCTTGCCAATACGCAGACAGCACAGGGAGACTT
TGCGCGTACTGCTGATTCGTGGGCGAACCAGATCAGAATTTTAAAACAGT
CGTTCGAACAGCTTGGCAGTGTTATTGGTGGAGCATTAATCAATGCTTTC
AAACCATTCGTAAAAGCACTCAATTCCGTTTTACTGGTTGTTATCAGCTT
TGTTACAAAGGTTACAAACGCTTTAGGCGCAATCTTCGGATGGAAATATG
AGGATTCCGGTGCAGGTCTTGCGGATAGTTTTTCAGATGCGGCAGAAAGC
GCAGATGATGTTGCGGACAGTACCGGACAGGCGGCAAAGAACATTGACAA
GATGAATAAGGGTGTCCGTCAGTTTGATGAATTGAAACTGATTACAACAA
ATGATGGTTCTGGTAAAAAAGGTTCGGGCGGTTCCGGCGGCGGTGGCGCA
TCAGGCGGTGCCAGTGGCGGTAAACTTGTCAAGACAGATACTATTTTTAA
AAATTACGAAAGTGATATTAAAAATCTGAAACAGCTTGGAAAATACATCA
GTGATGCCTTATCAAAAGCTATGGAGTCTATCAACTGGGATAAGATTTAT
TCCAAGGCAAGAAACTTTGGTAAAGGCTTGGCAGATTTCCTTAATGGTCT
TATCAATCCGAGACTGTTTGGAAATGTAGGAAAAACGATTGCCGGGGCAC
TGAATACGGCGATTTATGCCACACTTTCCTTTGGTCAGACATTTGACTGG
TCAAACTTTGGAAAATCACTGGCAGAGGGAATAAATAAATTCTTCAAAAC
ATTTGATTTTAAAGCACTTGCAGAAGATATAAATACTTGGGTACAGGGAG
TTTACAAGACAATTAAGACCATGATAGAAAATATCAAGTGGTCTGATGTT
TGGAAAGGCGTAAAAGATTTTCTTTCAAACATTGATATTGAGACAGTTGA
AATTCTTCTTGGAGCATTTGCCCTGAAACTTGCAGGCAAACTGTTAACAG
GGAAACTTCTCAAGGAGACTATTGGAAAATTAATAGGAGCGAAATTCACA
GCCGCTTTTGGTTCAACGGCGGTAAAATCATTGCTCTCTTATGCAATTCC
TATTTCACTTGCTGTAGTAGTGGCAACGTTATCTTTTACGGTTGGAAAAG
ATAGCATAAAAAAAGATGCTAATAATTTAGAAAAAGCGTATGAAAAAGGC
GGTTTTCTGCAATATCTTCAGGAAAGTTTTAAACAACTTCTTAATCCGTT
TGAATGGATTAATGCATATGGCGGTGGAGTTTTGAGCCATGATACTGTGA
TGGACAAATTAGGCATTGGAAATGGAATGAATGTTGATGAATTTGTCAAA
AATCTGCCTAAAAAGGAAGATTACAAATCATTAGATGATTTCCAAAAAGC
ATTAAATGAGTTCAATGATAATATGCCTAATAAATTAAATGTACCTGACA
GCTTTGATCTAAAGGCGTGGATAGATGAATGGAAGAATATAAACGGATTA
GATGATGTAGATTTACGAGCAGATGTCGTCCTTCCAAATTTACAGGAGAA
GATTTCCGAGTTCAAAGACAATGTCAAAGAATGGTGGGGATTGAATGTAG
AACTACCCGTTCGCAATAAATTAACAACAACTTTAGAGGATGTTTCTTCA
TGGTGGGAAGATGTAAAAGAATATTGGGGAGAAAAGAAACTGTCAGTGAA
AGCTGAAATGGACAGTATAAAAGAAAAAATTAAAGAAAAGTGGGATGAAG
CCTTAACTTACATTCAGGAGAATATTTTCCCGTGGTTCACAAAGAAAAAG
TGGATGGAAGTAGGGAATGGAATAAAAGAGGGATTGTCTGCTAAATGGGA
TGAGTTTTCCGATTGGTGGCAGAATACCGGAATATATAATTGGTGGGAAA
ATCATGTGAAGCCATGGTTTACAAAAAAAAGATGGGATGAGCAGGGAGAC
GGAATGAAAAAAGGTCTTTCTGAAAAATGGGGCGAATTTAGTAACTGGTG
GAGTACATCTGGAATTGGTTCTTGGTGGACAAATCATGTAGAACCGTATT
TTACAAAAGATAATTGGACATTCAGCGGCATTTCTGACGGATTGAAGCAG
GCATTTGATAATGCTGTTGCAGGAATTAAGCAGGTATGGAATAATTTTGC
AACGTGGCTTAATTCAAAACTGTCTTTTTCATGGGATTCTGTAAATATTG
GTGGAAAAGAAATAATTCAAGCTGGCAATATTAACCTCGGGAAAATACCA
ACATTTGCAACCGGAGGCTTCCCGGAAGATGGTTTATTTTTTGCAAATCA
CGGAGAAATGGTCGGGCAGTTTAGCAATGGAAATACAGCGGTTGCGAATA
ACAGCCAAATCGTAGAAGGAATTAAAGCAGGAGTAAAAAGCGCAGTATCA
GAAGCATTGACACCATATCTGTCACAAATCGCACAGAATACAAGTGAAAA
CAGCGGAATTAAAGTTGAATTAGACGGCAAGGTAATATATGACAGTACAG
TTAAGCAATGGAAGAGTGAAGCAAGAAGAACACAGAGAAATCCAGTTCCA
ATATTTTAATGACAAATACCGCCACTTGTGCTAGAATTATTTTATTACAA
GTGGTGGGAGGGTAACACATGGCGTTGATTAAATGTCCTGAATGTGGAAA
AGAAATTTCAGACAAAGCAGAAATGTGTATCAATTGCGGATTTCCGTTGA
AACAACACGAAAACAATGAAATGTCTGCGGGGAAAAGTGAATTTTATAAA
TCATACGAACAAGAAAACGAAAATGATAGAGGGTGGGAACGCCCAAAAGA
GCCAGAGATTACAGGTGTTGGAAAATTATTCTTAAGAAATTCTGTTGAAA
GATCTCAAAACACGGGATTTAATGGTATATATAAATATACTTTATTCGGA
GAAAAAAAAGAGGTTTACTGTCCAAGATGTGGGAGCGAAAATTGTTCTCA
TTATACGGAGCAGAAATTTGTACCAGGCAAAACAAAGACAAGATACACTG
CAAATCTAAATCCATTTAAACCGTTTACTTTAGTAAATAAAAAGGAAAAG
ATTTTGAGAAAAGATCAAACATATGAAATAAATAAAATTATATGTAATGA
TTGTGGCTACACTTTCATATAAATTTGGATTTAATATGTGGAGAATTACG
ATGGAGAATAGGGAGTCTGAATCAGAACTAAATGAGTGCAAAAAGAAGTT
GAATAAAGCACATCAAACGATAGAAGAATTGAAAATTAAGATGACGCAAG
ATAAAAAGAATTACAAATGGGAAATAAGAGAGTTAAATAAAGAAAAAGAT
GCATTAAAGGCGCACAATACTGATCTTTTTAATCGGGAGTCAAACGCGCT
TATTCGTGCGGACGATTTGGAAAAAGAGAATATTGCATTGAAAAAAGAGA
AAAAGAAATTGGAAATAAAAATAGAAAAACTGGAAAAAGAGAACGAAAAC
TTATTGAAGAAAAAGGATGAATGTACTAGGGATGCAGATTGGGAAAGGCT
GGGGAAAGCGGGTATATAAGAGGAAGCGCAGAGATGCGCTTCTTTTTTTG
AAAAATATTTCAAAAGGGTATTGACTTTTGTGTACTCATATATTAATATT
TATGTGTACACAAAAGAAAGGAGATGAAACAGTGTCACCAAGAACAGGAA
GACCGACAGATAATCCCAAAAATAACATTATAAAAGTAAGAGCAACAGAA
GAAGATAGAGAAAAACTTCTATATTGCTGTGAAAAGACCGGAATGACGCA
ATATGATGTAGTAATGAAGGGGATTGATAAGGTCTATAACGAAATAAGAG
CAACCGAAGCCCTAGACAAGTAACGGTTACTCTTACACTTACAGCCACCA
AAAGCGGTTGATACATGGATTATACCGCTTTTTGGAATGGTTGTCAAACA
GCAAACGAAAGGTAGGAAAAATCTATGACCAGAAACGAAACAATCGAGAA
AATAGCAGAACTTTTGAGCACGCAGAGCATCTATGTATGCGAAGCAATAT
ACAAAGCCGCAAAGAACATTTCCGAACCGCAGGAAGAGAAAGGCGGTGAG
AGATGAAAGAGCAGTTAATTACAGAAATCCAGAGCATACAGGACGAAAAA
TTTTTGCAGTTTATTTTGAACACAATTATTTCATTTAAGCAGAAATGGGG
GATTTGCTGATGAACAATATTCAGATTTTTAACAATCCTATTTTAGGGGA
TTTGAGAACGGTTATAGTAAACGGAAAAGAATACTTTTTTGGAGTAGATA
TAGCTTCGATGCTTATGTATAAAAGACCAAGAAAGGCGGTTTCGGATAAT
TGCAAGGGTGTCCTGGTCGAGGATAGCTTTAAAAATAATGGTGGATATGC
AGAACCTCTTATTCCGGAAGGAGATATTTACCGATTGATTATTAAAGCTG
GTCAACAGGGTAACAGTAAAGAAATAAAAGATAAAGCTGACAAATTGGAA
AAATGGATATTTGATGAAGTTTTACCGAGCATCAGAAAGACTGGTACATA
CATGATGCCGCAAACCACGGACGGGAAGATTGCATTGCTTGCACAGGGGC
ACACGGAACTGAAAGCAGAGGTTGACGAAATCAAGGCGGATTTGGAAAGC
CTTAAGATGGACTTACCGATACTTCCGGTGGAAGCCGACCGCATTACGGA
AGCTGTCAGAAAGAAAGGCGTTTCAATCATGGGAGGAAAACAGTCGAGCG
CATACAGCAATCGTGGATTACGCCAAAAGGTTTACAACAACCTGTATGCT
AATCTGAAATACAACTTTGGGGTTCGGTCTTACAAGAGCATCAAGCGTAA
CCAGTGCGACAAGGCAGTGGAAGTGATAAATGCCTATCAGACGCCGTATT
TTTTGCAGGAACAGATTGACGATGCCAATATGCAGCAGAGGTTGGAATTT
GATTGACAGATTTTGGCATATGGTATAGAATACAAAATAATTAAAAATCA
CGCAGGCAAGACCTAAAGAATTTAGGACGTCCTGCAAGCCTATGAGGAAT
AGGTGCGGATTCGTGACCGCCAGAGATTGAAGAAATTCAGTCTTTGGTGG
TCTTTTTGTTTGAAAATTCATCCAAATGGATTGAATATATAGTGCGTAAC
TCCTGTTAGGGTATGTTCCTAACACGCACGAAATAACTATATCCGGTTCT
GCGAAATGTGGAATCGGAGAAAAATTTTAGGAGGTGGACGGTATGGAATA
TACTGCTCTTTCGACTAAAGATAAAATCCGATTCGGAAATGATGTACAGA
CGATAACAACACTTGAAATTGCTGAAATGATGGAACTGGAACATTGGCAA
ATTTTAAGAAAATTAGAGGGAACTAAAAACCAAGATGGAAGCACAAAACA
GGTTGGAATTATACAGATATTAACTAACAACAAAATTGTTGTCAGTGATT
ATTTTATTCCATCCACCTACAAAGACGCAAGCGGCAAGGAAAATAAATGC
TATAAAGTCACCAAAATGGGGTGTGATTTCCTCGCCAACAAATTTAATGG
CGAAAAAGGAATCATATTTACTGCAAGGTATGTGAAACGGTTTGATGAGA
TGGAGAGAGGACAGATACCGCAAGATTTTCCATCGGCACTTCGGGCATAT
GCGGATGAAGTAGAGCGCAGGCAGATTGCGGAGCAGGAAAAAGAAAAGTT
ACAACAGGAATTAGACTACAGTAAAGATTGGTATTCAATCAAGCGTGTTG
CAGCAATGAACGGTGTGGACTGGAAAACATTTAATTGGCGAAAACTCAAA
GAAAAGAGCATTGAACTTGGATATGGCGTGAAAAAGATTTTTGATGCAAA
TTATGGAGAGGTAAACACTTATCATAGGGATGCTTGGGAAGCGGCATATC
CGGATTATGAAATTTAGGAGGGATTTTATGAATGGAATCAAGATTACATA
TGGAAACGCGGAAGTAATTCACACGCCGGAAAAAATTGTGATTAAAGAGA
CCAATATCGAAGTAATCACAAAATAGATAAAGGAAAAGAAGTGGCATCTA
TCAAATTGGTGGTAGGTGCTATTTTTATACCCATTTTACCGACTGTCATT
TGAGACAGCCGCAAACCAAAACAGTTAGGTGGTGGAAACATGGCGTACAG
CGGATGGCTGTTAAAGATTGGAAATTACACAGTACCAATGTCTTTCATAA
AACCGGAAACATATAGCCCATATGTGAATATGCAGGACTTAGACGATTAT
ACGGATGCCAACGGTTATCTACATAGAAATGCCGTGGAATTAAAGGCTTT
AAAAGTTGAGTTTGAAACACGGGCTATGCTTACAAACACGGAATTTAATT
CCACTATAAGTAATATACGTCAGCAGTTTACTAATGCAACCGAAAGAGCC
TGCTATATCACGGCGTACATCCCGGAATATGACGATTATGTAACACAGTA
CGGCTATATGGCAGATTTTCAGCCTACGATATACGGAACGTATGGCGGTC
AAATCCATTACAACTCTGTAAGACTGGCATTTATAGGGGGTGTATACGAT
GGTTAATTATAAATATGGCGACTTGTTCAAAAAAGATACGGTCGATAAGC
AGTTATCCATCGTATCTGATGATGGAAAAATCAATATCACAAATACAGAG
CTACACCAAGAAAAATTCGAATTGACCGAAAGTTTGTGTTCAGAACAGGA
ATTGACGTTTGGTTCGTGTGAAGCTGCCATGATTAAATTTACGGTGTCAA
ATACATTTTTGCCAATGAAGGGCAGATGGATGACGGTAATGATGTCTCTT
GGTGGACATGCAGATATCCCGTTCCAGTTCGGACGATATAAGGTTGATTC
TGATACGCCCACGGCAGACAGGTCGTGCCGTGATGTGGTTGCATATGATG
CCCTTTATGACATTTTAAATGCAGATGTGGCTGCATGGTACAACACTGTA
TTTCCATCCCACGAAGAGCAGCAGACAGACAAAGACGGGAATAAAACGAC
TGTTACAGTGTATGATCCAGTCACAATGAAACAGTTCCGGAACAGCTTTT
TTAAGCACTTCGGAATTGAGCAGGCTGACATTATACTGGTTAATGACAAC
ATGTCTATTGAGAAAACAGTTGCGGTCACGCCATCCAGTGAGACAAGTTC
TGATACAGAGGAATCGAGCATCATAGGCGAATCTATGAGTGGCAAGGAAG
TGTTGTCCTGTATTTGTGAGATCAATGGCTGTATGGGGCACATGGGGCGC
GACGGGAAGTTTCATTATATTTATCTGGAACAGGAGATACAGGGATTATA
TCCGAGAAATGACCTTTATCCGGCAGATGATCTGTTTCCGCGCGATCCAA
AGAGTACGCAGATAGGAAAAGGATTCTATGTTACTGCCACATATGAAGAT
TATCTTGTCAAAACCATTAATAAACTTCAGATCAGGGAGCAGAAGAATGA
TATTGGCGTGATCGTAGGCACCGGAGACAATGCCTATGTGATCGAGGATA
ATTTTCTTGTCTATGGTAAAGGAACGAAAGAATTAAAAAGCATTGCAAAC
AATGTTCTTTCAAAGATCAGGGGGATTGTTTATCGCCCGTTTACGGCAGA
CTGCAAAGGAAATCCGTGCCTTGAGGTCGGGGATGCAGTGCGGCTGCCGA
CCAGATATGAACTGATCGAGTCCTATATTCTGAAAAGAACTATGAAAGGC
ATACAGGCTTTACGTGATGATTTGGAAGCGGACGGGGAAGAGTACCGGAC
GAATGGAGCGAATGGTATACAGAAAAGTATTTTAAAGCTCAAAGGCAAGA
GTAATGTGCTGGAGCGGACTATCGAAAAGACGCAGAGCACGATAACGGAT
GTTGAGAAGGGATTGCAGTCACAGATCACGCAAACTGCAACCGAAATTCG
CACAGAAGTTAAAAATACAACGGATGGTTTATCATCGAGAATCACGCAAA
ATGCGAGCAGTATTACAGCAGAAGTTAAAAGGGCACAGGGACAGGAAGTT
GAACTTGCGGCAGCCATTAAAATTAATGAGGACAAGATTACAGCGGAAGT
TACGAGAGCAAGCAAAGCAGAGGGCGATTTGTCCGGAAAGATAGAGGTAA
CTGCAACTAAGATACGGTCAGAAGTCAGTGCTTCGTTGAAGGCATGGAAT
ATTGATGGCTATGATATTAATTATTATGGTTTTGGAAAACCCCAAGATAC
TTACCCTGCATCATCCAAATATAATGGACACAGTTTTTTAGATCAGGATA
GTGGAAAATTGTATGGCTGCGATCCGGATGGCGGAATTAACAGCGGTAAA
TATAAATGGACATTGATAACCACGCTTAAGCAGCTTTCATCCAATATGTC
CAGTGCGATTACGCAGACATCAAAGGGGATCGAAAGCAAAGTTACAAGAG
ATAGTGTTGTTTCAGAAATCAACCAGTCAGCCGAGGGCATCAAAATTAAA
GCAAAACTGCTTGAATTAAAAGGTTCTATGGAAATGACCGGGGGATATAT
GCATATTCAAGCGGAAGAGTCTGTAGAAAACCTTATTGAATTTAAACGCA
GTGGAACACTTGTACAGATGGGAACGGATGGATTTCGAACAGTGGAAGGG
ACGCTTGAAAGTCCTGTTCATAAATGTACGGTTCAATATAATCAGGTTTC
ATTGCATAAAGGCGCAAACGATAATGACCACATGATGATCCATTTAGACG
GAGATACCGGAGTAGGTGGATTCAGAGGTGGAGTAATTAATGGATCTGAC
AAAAGAATAAAAAACACAATTTTAGATTTAAGCAAAAAGCAATCATCTGA
GTTTATTTATTCTTTAAGAGCAAAATCGTATCGTTATAATTTCGAAAAAG
ATGGGTTCCATCATGGATTTATTGCACAGGATGTTTTGAAAAAAGCGGAA
AAAGGGTGGAATATTTGTCCAAAAACGTTTTCAGACAGCAATGGGAAAAA
GTATTACGGACTGAAATATACGGAACTTATTGCAGATCTGGTAGCCACAG
TGCAGTTACAGCATGAAGAGATAGAAAATCTGAAAGAAAAGGTGGAAAGT
TTATGATTAACGCAGAAATCCGAGAGTTTGAGAATGACATTATTAATTAT
GTAAATGCCTGTGAAAGTATTCCGGTTGAGGTTAAATATCTGGTGTTTAA
AGATATTTTGCATCAGATCGAATCAGAAGCAAATAGAAATGTGATTGCCG
AACGGGAACAGATGGAGAAAGACATGGAAAAGGAGGGCAAGGAACATGAA
TAAAGCACACGTACCTATCAACTGGGAGAATTACCCAAGCGATGAGACTC
CGTTGAACGAACGAAACCTCAACAAAATGGATAGTGCTATCGGCATTATT
GACGACAATGTAGTTACCCTGGATGCGACAAAAGCAACCAAGACAGAGGT
AGCAACTCTTGTTGCAGACGTGACCTTTGAGGAATCGACCGGAATCATTA
CGATCACAAAAAAGAACGGTTCTAAGATTACGATTGATACACAGATGGAG
AAAATCGCAATCAACTTCGATTATAACCCGACTACACAGCAGATTATCCT
GACTCTGATTGATGGCACGAAACAGTACATAGACCTGTCGGCACTGATTA
CACAGTATGAGTTCCTTGATTCTGATACGGTAGCTTTTTATATTGATAAG
GATGGAAAAGTGTCTGCCATCGTCAAAGAGGGTAGCATCGAGGAAAAACA
CTTGGAGCCAAACTATCTTGCGAAAATCAAAGTGGAAGTGGCAAAGGCAG
AGTCAAGCCAGCAGGCAGCGGCAAAGTCCGAAGCCAACGCCAAAGCAAGT
GAGAATGCTGCAAAAGCCAGTGAAACAGCGGCAAAAACATCCGAAACCAA
TGCCAAAGCGTCAGAGACAGCGGCAGCGAAGTCAGCTACGGCGGCAGAGG
CATCCGAAAGCAACGCAAAAGTCAGTGAGACATCCGCCAGTGAATCATCC
GCCACAGCCACGGAGAAAGCATCATCCGCCAGTCAGTCAGCTGATACAGC
AGCCGAAAAAGCAGATATTGCAACTCAAAAGGCTGCGGAGATCATCGGTA
AGGCGGAATCTGCAGAAGAAAGTGCAACCAAGGCACAGAGTTATGCTGTT
GGTGGTACAGGAAGCAGAGAGGGCGAGGATTCTGACAATGCCAAGTATTA
CTATCAGCAGGCAAAAGATGTATCAGAAGGACTTAAAGGTGGATTGCAGC
CACACGGAACAGTTGCATTTGCAGATCTTCCGGCACTTGCGGATGTTAGC
ACAGGGTGGATGTTCAATATTTCAGACGAATTTACAACCACGGATGATTT
TAAAGAGGGAGCCGGGAATGTAATTCCGGCAGGTGCCAATATTTATAAAA
CATCAGATGAAAAGTGGGACGTGCTGGCCGGAACTCCAGTTACCGGAATC
AAAGGTGTAAATGAAGATTCTTTCCGTCGTGGAAATGTAGTGCTTACGGC
AAAAGATGTTGGCGCAGTGTCAACCGGGGGAGATACAGCAGAGAATACAG
CAACTTTTACGAGTAGTGATGTGGCAAACGGATCAGCGTCAGCGTGGACG
ACTGTATCAAAATTATCAAGCGGCGAAAAACACTCTTCAATTTTTGCAAA
GGTGTCACAGATGTTCAAGAATGTGCGGTATCTCTATAAAATGCTTGGAA
CGACAGACATTTCTAAGATTGGGAATGGTACTTGTACCGGGGCGATATCA
TCGTTAAACAGCGGTTTAGCAAATAAGTATTTTATTAAAATAATGAAAAG
CGACTGGTCTGGAATTATGGGTTCGCTTATGCCAATGTTTAATATTAATA
ATGATAATATGATAGATCTCATTGCACACAACGAGCAGAATGATACTTAT
CCTGGCGTACGAGTTGCCCGTGCTAGTGCAGATTATGATGGTAATAACAT
TCCAGACACATATTTAAAAAAGTCAGATGCCAAAAATAATGTATCTGCCT
TATCCAATACTGCAACAAATTATAATGACAAAACTCCTGTCGTGCAGTAT
TTCACTGTCCCGGATGATGGGTATTATCTTATTACAGGTCTTGTCACTTT
CAGTTCAAACGCAAATGGGTTTCGTGAAGTTTTTATAACAAATACAACAT
CTAACTATGTCATGGGACGAGTCAGAGTTCCTGCGGTATCCGGCGGTGCA
TCAACTTTACAGGTAACGAGTGGTGGCACTTTCGGACCGGGACAGACTGG
TACACTCAGTACTTATCAGAACTCAGGTTCAAATCTTAATGTGCAGGAAT
GGTTAAATATGGTAAAGATCGCACCTAAGCTGTAAAAAAACTGCATTAAA
AATTAAATATAATAAAATCAAGAGCCTAAGAGCCGATTACATGACCATGT
GTTGTGTAGCCGGCTCTTTTGCATAAAGCCTACGGGCAGAAAGGAAAATT
ATTCACTTAAAATTCATCACAGATAACTGGCAGATGCATAATTTTCAACC
AGTAATTAATTTTTTAACAAAATTTAAACTAATCAATCGACATTCTGTGA
CAATAAGAAATTTACCTGTCGAAACTTGCGACCGAAATGGTTTGAATAAT
GGTGGAAAAATTTGTAAAATAAAATTGTCCGATAAGGGCACTTCAAGTTC
TGGCTGAGGGGCGGGATAAGGCGTTTTCTTGTCCCTCAACTACAAACGAG
TTTGTAATTTGTAGCAATTTGTCAAATGGGGTTGACGGCATCGAACATAA
GTTCTATAATTTGTTTATCGCTATCAGAAGTGCGGAATGATTGGAGGAAA
TCAATATGGGGGAAAACGAAGTAAATGAGAACTACAAAAAAGAGCTAATA
AAAAAAATATCTGAAATTGACGATACTTGGATTTTAAGTCAAATACTAAA
GGCAGTAATAAATATAACAAAAGAGGGCAATTAGCCCTCTTTTGTTATTT
CTAATACAATTTTTTCTAGGCATTCCCAATCTCTTTCATCGAGCTTTGCC
AATGCTTCTATAAAGCGTTTCTTAAATTTTTTGTCTGGCAAATCCATCAC
TTTATTTGCAAAATCAAAAACTTCTTGATTTTTTGTTCTGGATTTTTCCA
TATTTCCTTTTCCGGTTCGAACCCATTCTTCATTTACCGAATACAAAGAG
CAAAGAACCTTTAAGGACTGGTCTGATAAATTTCTTTGACCATTTTCTAT
TAAAGAAATGTAATTTCTTGATAATCCAAGTTCCTTGCCAAATTCTTCTT
GGCTTTTCCCTAGTTTTTCACGTAAAAATTTTATACGTTCTTTCATTTTA
TCAAGCACCTCCTTCCTGCAAAAAATAATATATCACTAATTGCTAACAAT
GTCAACAAAAAGGTATTGACATTGATTACATTGTATGATATTGTATGCTT
ACAAAGTCAACAAGAAAGGAAGTGAACCAAATGAGCGAAAAGGAAAAAGA
CCTAATTGTTAGGATTTCAAAAGCAATTCCAAAACTTGATAAAGAGAAAC
AGAGCTACGTTCTCGGAGTCGCAGAGGGAATGATTTTAGCTAACGAACAG
GCTTGCCCTAAAAATAATGAGAAAGGAGAAATGCAGTGAGAATTTTAAAA
GAAATGCTCAACACGTTAAAGAGTATTGACGGTACACTAAAACGCATTGA
GCAGTCCGTTTCAGAGGAGAAACAGCATGAAGTGATAAAAGAAGCTGTTT
CTCATGCAATGGTTGGAGAAAGGTACGAACCTACTCCGAAAGATTTTTGA
CAGCAAAATCGTATGCCGCTTTTAAATACAGAACTTCTTCGGATGACATT
TCTGTATTTCCGCAAAGTGGAGCTTCGCGTTTGTCAATTTCATATTCTGA
AAGTTTTGAACTGGCATATGTGACAGCTAAGTCATGAATTGTCTTTTCAA
TCATTGTAGCACCTCCCTTATTTGATGATAAGGGAATTATAACACGGAAA
GGAGTTGGAGGAAACGGAAGAGTTAAAACAAGCAAAAATGCAGACGCCGA
TTGAGATTGCACTTGGTGTCGATGAAAATGGAATGACCACCGCAAAGAAG
TTGTATGAGTTCTTGGAAATGGATAAAAGCCATTATTCCAGATGGGCGAA
AGCGAATATTGTAGACAATGAATTTGCTACTGAAAATGAGGATTATTTTT
ACTCGCCATCAATGGCGAATGAAAGTAGCAGAGGAAATTTTGCTGATGAT
TACAAACTCACAGCACATTTCGCAAAGAAACTTTCCATGAAAGGAAACGG
AGAGAAAGCAGAAGAAGCGCGTGAGTATTTTACGCATTTGGAAGAGCGCA
TGAAACAGAAGGTAATTGACCTCAACCAATTATCACCGGAGTTGCAGATG
TTCCAGAAGATTTTCAATTCTGTAGCAGAACAGCAGTTAGAACAGAAACG
GCAGGCGGAACAACTGAACCATGTGGAACAGAGAGTTGAGAGTATTCGGG
AAGTGGTTGCACTTGATACAACATCATGGCGTGATGATACTGGAAATATT
TTAAGAAAAATCAGCATGGAACTTGGTGGCGGACAGGCATACAGCCAAGT
AAGAGCCGAAAGCTACGAACTGTTGTCAAAGCGAATGGGTGTAAATCTGA
AACAGCGGCTGACTAATAAGCGCAGGCGCATGGCTGACGAGGGTATCTGT
AAATCAACCAGAGACAAATTATCCTATGTGGATATTATTGCAGAGGATAA
GAAGTTGATCGAGGGATATACAGCTATTGTGAAGGAAATGGCAATCAGAT
ACGGAGTTGGAAAGGATTAACAGGAGGTATTCATGGATAGACAAATGAAC
ATTGCTTTAAGAAAGACATTAGATCAGATCGGCGTAAAACATAGCCTTAA
GGGTTACGGTTACATAATAAGTGCGGTTGAGAAATGTCTTGAAAACAGAA
GTAAACTTATCAGCATTATTAAAGGACTCTATACTGAAATCGCAGAAGAA
AACAGCGATACAGTCTGGAGAGTAGAAAGATCAATCCGGCACGCAATTGA
AGTTACATGGACAAATGGCAATACAAATGCAATCAACAAAATTTTTGGTT
ACACGGTTTCAGTGGAAAAAGGAAAGCCGACAAATTCAGAGTTTATCGCA
TTAATAACAGATTTTGTTTCCTTGTATGGTGATGAGATTGCCAATGGTTC
CTATAAGTGGTAGGAGTGATGTGTCTATGAAGAAGTTTGCAAAGGTAATT
GAAATGATCGGCACCGTTGTTTTTCTGTTTTGCATCTGCATTGATGCAAC
GGAGTATCCGGTCACTGCTATACCTGTATTGATTGGATTACTTCTTATTT
ATATAGGAACAAAAATAGATGGGGAGTGGCAGGAGTATACAGAAGAGATT
GTAGATTACGATTACAGAAGTGAGTCTGATGACGATGACGGTATTACCTA
TATCACATTTGACACTGATTACAGCAAAGAAAAGGAATCATCCGAACCGA
CCAAAGCTGAATGATTCCCAATCAAAGCAATAGCATAAGCTATTTGCGCC
TATTTTAGCATAAGAAAAGGAGAAATTCAAATATGAGAGCAGAAAACAAT
AAAGTGGAATTTACAGGAACGATTATCACAGAGCCGGAATTTAACCATGA
GGTGTTTGGAGAGGGATTTTATAATATGCACCTCAAAGTGGATAGATTAA
GTGGGACGGCTGATATTATCCCATTAATTATTTCAGAGAGATTAATCAAT
CTGAATGATAAATACACGGGCACTGCCGTTAATGTTTCCGGTGTGTATAG
TTCTTATAACAAACATGAGGAAAAGAGAAATCGTCTGTTATTATATGTAT
TCGTCTGTGAAATTGAAAAAGCGAATACGGGAGAGCATACAGATTTGAAC
AAAATCCAGCTTGACGGATATGTATGCAAAGAACCGATTTACAGGAAAAC
TCCGCTTGGAAGAGAAATTGCAGATTTATTAATCGCAGTCAATCGTTCCT
ACGGAAAATCAGATTATATCCCATGTGTTGTTTGGGGTAGAAATGCAAGA
TTTGTTGGTCAGTTGGAAGTAGGAACTCATATTGAGATCAATGGACGCAT
TCAGAGCCGCGGATATATTAAGAAATATGAAGATGGAACAGAAGAACAGA
GAACAGCATACGAGGTGTCTGTAAGCAAAATCAATGTATTAGAGGAGGAA
AATTAAGATGGCAGAAAATACCGTTACAATTTCCGTTGAAGAATATGCAG
ATCTGGTTGCATGCAGGACGAAAGTTCATACAGCATGTGCCATTATTGCA
AATGAGCACCAAAGAGACATTGAGCTGATGGGGAAAAAGGGAACAACTAT
TAATTCAAAAATTATAGAGTCAGCTCTTGGATATATTGACGATGAAGCAT
GCTTTGAAGAGGCACTTAAAAAATATAAAGAGTGGAAGGAGAAGGAAAAT
GAAACTGAAAATTAGATCATTACATATGGAGAATTTCAAGGGAATTAAGA
GCCTTGATGTGAATTTCTCTAATAAGACAAGTATTAAAGGACAGAACGCC
GCAGGAAAGACAACAATCTTCGATGCGTTTACATGGCTGCTTTTCAATAA
AAACAGTGCCGGAGAGGAAAAGTTTAATGTTCGACCATTAGATAAGGACG
GAAACCGCATTGATAATGTAGAAATTAAGGTTGTGGGAGTTATTGACGTT
GATGGGAAAGAAGTGGAACTTTCAAAGGTTCAGAAGCAGAATTGGGTTAA
GAAACGTGGTACTGATACTGTTGCATTGCAGGGAAATGTCAATTCATTTG
AGATTGACGGTTATCCAAAAAGTGAAGCTGATTTCAAAGAATATATTTCC
AGTCTGGCACAGAGCGAGGATATGTTCAAGATGCTGGCCAATCCGCAGTA
TTTCTCTTCCATGAAATGGAAAGAGCAGCGGGATATTCTGATGCGCCTTG
TAACGGATGTATCGGATGTTGAACTGGCGCAGACAGATGCTAAGTATGCC
CAATTACTCGGCGAGTTGGAGAAAGCACCGTCCACGGATGATATTCGTGC
AAAATTTCAGAAAGCTCTTACAGAGTGGAAAAAGAAACAGTCAGAGATTC
CGGTACGTATTGATGAAGCCGAGAAATCCAAGGTTGATGTTGACGTGGCA
GAGCAGGAACTTGCAAAGGTAGATCTGGTAAGAAGAATCGCTGAATGTGA
CAAGAAAATGGAGAATGCCGGTAGCACGTTAGGCGATTTGAGAAGCAAGG
AAATGCAGTTGCAATTTGATATGTCCGGCATTATGCAGGTCATGAATGAC
GAACTTTCCGCAAAACGTAGAGGTCTTGACAGTGCCAAGGATGATGCAAC
ACGAGAGTTCAATGACTTACATAATCAGATTCAGTCTGCGGAAAATCAGA
TCAAGGCAAATGAGAAGACAATTTCCGATACAGATGCAGAGCGGAAAAAT
CTTGGTGTTGAATACAATGCAGAATTTTCCAAGGCATTTGATGAAATGCC
ATATCTCTTTGACGAATCCAAGTGGAAATTTGATGAATCTACAACGGTTT
GTTCCTTATGTGGTCAGAAGTTGCCGCAGGATAAGATTGAGTCTCTTAAG
GCTGATTTTGAGCAGAAAAAGGCAGATGCCAAGGCACGTGCCACCAAGCA
GTTAGAGGATGCACGCAAAGCATTTGATGATGCAAAGGGCGCAAAACTTA
AAGGTCTGATTGACAAGGGCAACGCTTGCAAGGCTGATATTGAGCGATTG
ACAAAGGAAAACGCCAAGTTGCAGGAAGACATTGTGGCACTCAAAGAGCA
GGAATCCAAGGCACTTGCAAAGCAGAATGATTATGCAAAGCAGTTATCCG
AGATCCCGGCAGAAGCTGATTATTCGCAGAATGAAGAGTATGTGAAGCTG
AAAACAGAGCATGACAAGATTCTTGCTGATATTGCAAAGGTTGAATCCGA
GGGCGCAGACAAGGTTGTTACTGATTTAAAAGCCGAGAAAGCCGATCTGC
AGAGTCAGCTTGAAGAGGTGAACAAGGTTATTGCGCAGGCGGCTAACAAT
GTGGCGATTGATGATCGTATCGAAACGCTTCGTGACGAGCAGAAAGAAAT
CGGGCAGAAAGTTGCCGATCAGGAACAGATGCTTTATCTCTTGGAAGAGT
TCATTCGTTTCAAGCTGGATAAGGTTTCAGAATCTATTAACAGCCATTTC
AAGACCGTAAATTTCAAACTCTTTGAAATGCAGTTAAATGGCGGTATGAA
AGATTGTTGTGAGTGTACTGTGAATGGCGTTCCGTATTCGGCTTTAAACA
GTGGTCATAGAATCGTAGCCGGACTTGATATTATCCGTTCTCTTAGCGAG
TTATACGGTGTAAGCGTACCGATTTTCGTAGATAACGCAGAATCACTGAA
TGAGTTCAATGTGCCGGATATGGATGCACAGTTAATTCTTTTGAGCGTAA
CAGAGGACAAGCAGCTGAAAGTTGAGGGTGTGTAAATGAAAGAAGAATTA
TTGAAAATAGCATCGGAAAGTTTATCTTCGGATGAAGTAAGTGAAATTGT
CAAAGAAAAATTTATGAATGCATTGGGAGGAGCAATCGAAGATGCTTTTC
GCTGGGGAGATGCAAAGCATGCCATTGAGGAAAAGGTAAAAGAAGTCATG
GTTCCATACATTGAGAGTTATGATTTTTCAGAGTACCTTCCTAAACTTGA
TTCTGTTTTAACAGAGATTGTTAATTCGGATTTCTGTATTGGAAATAAAA
AGATTTTGGAGAATTTTAAAGACCTTATGATGGAGCCGGAGCAGAAAGAA
ATCAAACTTACGGATTTGTTCAAGGCATGGATTAAACAATGTGAAAGGGA
TATTGACACAGAAGATTTAGACATTGATTACGATGATGGCGTTTCTTATC
AATCCGTGGAATGTGAAATGCGGTTTGAGCTGGAAGATAAGCCATCATGG
AGCAGTGTGCAAAGAGCAGTTATCACATTTGAAAATGAGCATGATGAAAA
ACTGAATGTTGAAATTCCTGTGTCAAAGTGGATATGGGATAACGGAAAAG
AAGAACCATATACACTTTCTTCCTATAAGGATTTGACGATTTCGTCACTT
AGAAACTTGAGTGAATTTGAGGTGCTACTCTTGAGATTATCCAGAGCTAA
AACGGCTATCGTTATTGATAAGGAATATGATGACAGTTATATTCGACCGG
AAAAAGAACCGGAAGCGGATTTTCATTAAGAAAGCTAGGATGTAGAATGT
CTAGAGTTGGAATAAGCAACAACGTCACACAACCGGATGCGCGGTGTATG
TCATGCAAGCGTTGGAAGAGTGCAAGTAAGAGAGGATTCTTTGATTTTGC
GGAATACGGGCATTGTTCTCTTCCGTATTGTGAGAGAGATGCAAGAAATA
AAGGAAAGAGAGGAAAAATAAATGGCTAATATGATGAGTTTGAACATTAG
TGATGAAGTCATTAAAGCGGCAGTTAGAGAAGAAGTAAGTGCAGGAATTG
TAAAAGCATTGGGAAATCCGGAAATTGTAGTTCGTGATGCTATTCATGAG
ATGACAGATAGGTATGTGGACAGCACGGGCGAGTTCGTGAAAAAGGATTC
TTGGCGTGCGATGCCATACTTTGATTGGCTTGCAAAAAATACTATTGAAA
AAACAGTAAAAGAAGAAATTGAAAAGTATATCAATGAAAACAGAGAGGAA
TTTGCAAAAGAAATCAGAAAACAGTTGCAGAGTACAAATTTTAAAGAAAG
CATTGCAGCATCATTTTTGAAATCGCTTTCTGATATTGCAGAATCCTCTT
GGAATATGCCAATAAATGTTTCCTTTGAGCAACCGGAAGACTAATTTTTG
GAGGTATCAGAATGAACTACATCAAAGCAAAGTATACAATACCAGGTCGT
AGCTACACATTTAAGACCGAGGATTCTGTAAAAGCCGGAGATACCGTTGT
AAATGCCAAAGGTGCAAAGCTAACAGTTACAGATGAAACCGTGGATATGA
AGTGGGTGGAAACCTACGGCGCTGATAAGGTGGAAGTTGTGAAGAAATAT
GAAGAACAGGAAAGCGGTGGTGACGATGAGAGTTAATCCATGTAGATATT
GTGCATTGTCTATAAACCTTAACGGAAAGCATTGTTCAAGGTATTCTTCC
GAAGAGTGCGCAAAATGTGAGAACATTCAAAAACACAGGGAATACCTTTT
AAGTCAGCGAAAATTCGCAGAGGGTGAGCAGATTACAAGCATTGAGGAAC
TTTTGAAACAGGAATGGGTAATGTGGTATCACAGTACAAAGCACATAGAG
GTTTTCAAGAATATGCAACTCAATCTTGTTTTGAAATTTCTTAAAAATGG
AGCATTTAAAAAAGCAATAAGGAAAGAAAGCGAGGAAAAATAATTATGGC
AGAGAACACAGCAGTAGCAAAGACAGAGGAAAAGGCAGAGGTTGCACACA
GCAACAACAAGGTTACAGACTATAGCCTTGGAATTTTTGGAACATCAGAT
AATTTCATTATGGCTATGCAGATGGCAAAGGCGTTGGCGAGTTCAACTAT
CGTTCCGGCAACATTCCAGAAGAACGATGCAAACTGTCTGATTGCTATTG
AGCAGGCGCAGAGACTGCGAGTAAGCCCACTGATGGTTATGCAGAATCTG
TATGTGATTCAGGGTAGACCGTCTTGGAGTTCAAAGTTTCTGATTGCGGC
AATCAATAATTCCGGTAAATTCGACATGGAATTACAGTTTGAGGAAACTA
GAGATAAAGATGGCAAGCCTTATTCGTGCCTTGCTTGGACTACGAAAAAT
GGTCGTAGAGTTGAGGGAATGACCGTGGACATGGAAATGGCTAAAGCCGA
GGGATGGCTTAGTAAGAACGGTAGTAAGTGGAAAACCATGCCACAGTTAA
TGCTTCGTTACAGAGCCGCATCTTTCTTCTCCAGTCTGAATTGCCCGGAG
CTGACAATGGGATTATATACGAAAGAGGAAATGCAGGACAACGATTTCAA
GGAATATCCGATGGAAGATTTGCAGGAACAGGTCAAGCGTGATATTTCCG
AAAATGCCAATTCAGAGCCATTTGTTGTAGCTGAATCCGAAGCTATTGAG
ACCGGGAGCGAAGTAGTTGAACCAGAGCAGGAGAAAGTAGCCGGAGAAGT
CGTTGAGAATGACGAGAACGTACCGGACTTTATGAAAGATTAGGAGGTTG
CCATGAGAGTTATATCACAGGACGGCACATTGGATTTTCCGTACGAAAAT
AGCATTGTTTTTATTGATACAAGGGCGAAAGAAGCAACATTTGTCCGGAT
GCAGGCAATCGGAGACAATGAGACTTCAATAACAGCTAAATATTCCACGA
AAGAAAAGGCAAAGAAAGCCATGGAAATGCTTAGAGAAGAATATCAAAAA
TATGCAAGCCAGAATTACATGAAAGTATTTCAGTTCCCGGCAGAGGAAGA
ATTGGAGTAGCCTATGGAAGTTATATCAGTCTTAGAATCCGTGCAGAAAG
GCATGAAAGATAACATTTACAATTTCTGCAAAGATGGAAAATGTAGCCAA
TGCGGTAACTGCTGTTCCAACCTTTTGCCAATGAGCAGAAAGGAAGTAGA
TGCAATTCACAGATATATCCGTAAGAACCATATCAAAGAGTGTAGGCACC
TGCTTCCTACTGTGAATCGACCATATGATATGACATGTCCTTTTCTTGAT
ACGGACAAGAGTTGCGAGAAATGCAGAATCTATCCGGTTCGACCAGAAAT
TTGCAAGCAATTTATCTGTGACAATGAGCAGAGGGCAAAGCATAATCGGG
CATTGTTGGGACAGACAAGACAGATTATTGATGTGAGGAGTGAGTTTTAT
CACAGAAATGGAAAATAGGCAGAAAGAAAAAATTACAAAAAGCCGAGAAC
GCGTCAAAAAGTTTGGAGAAGTTTATACGCCGGGCTGGATGGTACAAAAG
ATGTGCAATATGTTGGAAGATGAAAATGGTGGTGCAGAGTGTTGGAGAGG
AACAGTGTTGGAGCCTGCGTGTGGTACTGGAAATTTCCTTGTGGAAATCT
TGAAACGGAAACTGTCAATAGGAATGACTGAAACGGAAGCTGCAGAGACA
TTATTCGGCATTGATATTCTGGCAGACAACATAGAAGAGAGCATACAGAG
ACTTACGGATCTTGCACCGACAGCAGAAAGTATATTCAGAAAGAACATTG
TTCAGGGCAACTTTTTAAAACCGGAAGGAATATGGTTTTTGGAGGATGCC
GAATGAGAGAAAAAGCGGAAGACCCTTATGTATCTCTTGGTATATGCTCC
AGATGTCACAAAGGCATATTGGGAACGCAGTACAAAATGTGCGCTGAGTG
CCGGGAGAAGAAAGCGAAGGTAGAGGCTAAGAGACTTGCAAGGGAAACAC
CGGAACAGGCAGAAGCACGGAAAGAAAGAGTCCGTACCAGATATTACATG
AATAAGTCCAGTGGAATATGCGTGAAGTGTGGAAAACGTAATGCAGTATG
CGGAACTGTTTTATGCAACAGGTGTTTGGCAAAGAGGCGTTCGTGCGAGA
AGTCCACAAGCCAAAGGGAGTACCGGGAGGATAAAGGATTGTGCATAATC
TGTGGTAGACCGGCGGTATCTGGAAGAAAGCATTGTGAGGAACATTTAAA
GATGCTACGGAAAACAGTTGCAAATGCGGCAAGCCATATAGACTACACGA
AACATCCTTGGATAATCGATAATAAACACATATTTGAAAATTGAGGTGAA
AGAGGTATGAAACTTAAAGCCTTAGGCTCTGGTTCATCCGGTAATTGCTA
CATACTGGAAAATGAAAGCGAAGCGTTAATTATTGAAGCAGGGTTGCCGT
TTATGGAAGTTAAGAAAGCACTGGATTTCAATGTGCGAAAGATTAAAGCA
GTAATCACAACCCACATACATTCAGACCATCATCAGTACTTCTTTCAGTA
TGTTAGAGCCGGTATTCCAGTGTGGGAGCCGTTCAAATTGATAGATGGAA
ATATCCTACAGTTTGGGAAAGAAAGCTTTAGCATACGAGCATTTGAAAAC
CGGGATAAGTCCGGCAGATGGCTACACAACAACGGAGACGGTTCAGAGTG
CCCCTGCTACGGATTTTACATCACACACCCGGATATTGGCAGCTTGGTGT
ATGCAACAGACACGGAATACGTCAGATGGAGATTTAATGGTGTTAATCAC
ATCATGGTGGAAGCCAACTATGATATGCAGTTTGTGAACCGAGAAGAGCC
AAATTACGAACACAGATTAAGAGGTCATATGAGCTTACCAACGGCACTTG
ACTTTATTTCTACTAACGATAATCCGGCATTGCGAAATGTCGTTCTAATT
CACTTATCAGATAAATCAGCAGATTCGGCATTATTCAAACAAAAGACAGA
AGAAACAGTTAAATATGGAGCAAATGTTTATATTGCAGAAAAAGGATTAG
AGGTTGATATGAACCTTTGTCCGTTCTGAAAGGAGACGGCATGAAAGTAT
ATGAGTTGATTTAAGATCTGGTGCAGTTTAAGCCAGATACAGAAGTGGAG
TTCCATGTAAAAGCGAAATTCGATACCGATGTTGAAGCGGAATTTGACAG
GAACAATGAGAACGACACGCAGGAGGCAACCGTAACTGCAGAGTTCGATG
AAGATGTCGATTTTTATGAAATCGACGATAGCGAGGGTAGCGTATATAAC
CCAAGAATTACATTCAATCTTGAATATTAAAATAGGTTGCAACACCTTGG
TATTTACCTAAAAGAAACCAATTTATGCGGTATCTGATGTTTTGGCAAGG
AATTTTAATATATCACAAAAAACTAAATTGAAAGCCATGAGATACCTTTG
GCGGTTGCTGAAAGTGACCGCCAGAAAGGAGAATACGTGTTAATAATTGA
GGATAAAGGACAGAAAGAGGGCTTGCATATCCTTAAGAATAGATATTTCA
AAAGCCACGATATGGAAGTCTTGCGTGCACCATTGCCGGTTGGAGATTAC
ATAATTGCCACAGACAAGGTAGCGGATGTTATCCATAGAAAATCAGCTAG
AAAAATGGAACTTAAAAAGATGGATTTTCTTGGCACATATGATGTTTCCG
TTGACACGAAAAAGGACATGCAGGAAATTGTAGGGAATATCTGTGGAAAA
GCACATCCGAGATTCCGTGACGAGTGTATTTTGGCGCAGAACAACGGAAT
TAAGTTATATGTGCTTATTGAAAATACAGACAAGGTGTATTCCGTCAATG
ATGTATTTACATGGCATAATCCTCGAGTGGACCGGTATAACAATATTGCA
TATATGCACACACTTGGAAAATTGCTGAATGTATCGCTACCGAAAACAAA
GCCGACATCTGGCAAGGTATTGGCAAAAGCTATGTTGACAATGCAACTTA
AGTATGGCGTTGAGTTCGTATTTTGTCGCCCGGAAGATGCTGGGGCAAAG
GTTATTGAATTGCTTGGAGGTAGTGAAAATGGCGGAGAATAAGCGGTATT
ACTGGCTTAAACTGATGGATGATTTCTTTGATAGCAAACGAATCAAAAAA
CTCCGAAAGATGGCTGGTGGCGATACATATACGATCATCTATCTTAAGAT
GCAGTTGTTGTCGTTGAAAAAAGGTGGCAATCTGGAATATTCCAGATTGG
AAGATGAATTTTACAAAGAGATCGCCCTTGATATTGACGAGGACGAAATC
AATGTTCAAGTAACGATTCAGTATCTTCTTTCCTGCGGATTGCTTGAAAC
ATCAGATTCCATTGAGTACAAGTTGCCTTTTGTGCAAGATAACTTAGGAA
GCGAGACGGCAAGCACTCGTAGAAGTCGTAAATCTAGGGAAAATGCACAA
AAAGCGTTGCAATGCAACAGTGGAGCAACGGAGTGCAACATTTTGCAACA
AAATTGCAATGTAGAGATAGATATAGAGAAAGATATAGATACAGATATAG
AGATAGAGAAAGAAAATACAAAAGAAAGCGTGCCTGCATCTGATTTGGAC
TTTGACGCGGAATGGGGATGGGAATACACGATCAATGCATATCCAAAGAA
AACGTCGTTAACGTCTGCCAAGGTAGCATGGATGGACAAGCTTTTAGAAG
TTATCGAGCCGAACAGGAAAGCCGTTGCAAAGCTGATATATGAGGCTACA
GTGGCATATGTTACTGACTATATAGAGAAGAATCCGGATGATACGAATTA
TCGCTACATACCAAAATACGGAGACTGGCTGAAAGAGGATTGCGATTACT
GGATTCGTCAAGTTGAGAAACGAAAGCGAGGTGAGAGCAGTTGACGGAAG
CAGAAATTGGAGTGATCGGATGTGTATTGATTGACAATGATTCCATGTAC
AAGGTTTATAACAAATTGAAGCCGGAAATGTTCAGCTCTGAATTTTGCCA
AGATGCTTTTGCTGAAATGCTTGCCATGTATGATCGTGGAGAAAACATTA
ATGTCGTTTCACTGTCTCAGTCACTTGAAAACCACAAATGGGAGCCGGAA
ATAATTGCAAGCGAATTGAAAGAATGCATATCTGTTACCCCAGTCTCAAC
GGCAATAAAAAGTTATGCGGATGCAGTCATTAAGGATTGGCGGGTAAGGG
AAACAAAAAGCCTTTTCCAGAGAGTGAGCCTTAGACCATGTGATATTGAT
AATTCGATCGCGGAAGTTCTTACAAGGCTTGAAGAAATCCAAGTTAATCA
GTTGAAGAAATCTAAGTTGATGAAGCAAATCGTATCAGAGAACAAAGATA
AATACTTCAATGATGATGTTGGAGAGGACAGGGTAAAGACAGGATTTTAC
CATCTTGACGATTGCCTTGGCGGTCTTGAAGGCGGAGACATTACAGTTGT
TGCTGCGAGACCGGGAGTTGGTAAGTCTGCTATTGTGGCACAAATAATCG
AGAATATGGCAAGAAAAGGCTATAACACTTGTTACTACAACATGGAGATG
AACAACAGTCAGATTTATGAAAGGTTTGTTTCAAGAATGTCAAAGATTGG
TCTGACAAGAGTTCGCAGGGCAAAGGCTTTTCTTGGTGGAGAGAAAGAAG
CCTTTGACAAGGCAAATGATGAGCTTGAAAAATATCCGATCACAATTGAC
GATCAGACAAATGTTATTGAGGAAATAAGAACGCAATGCAGGCATCAAAG
ATATGACGTGATCGTAGTTGACTATCTGCAATTGGTACGGTGTAACCGGA
AGTTCAATAATCGTGCATCCGAAGTCGGGGAAGTTTCGAAGCAATTCAAA
GCACTTGCGAGAGAGCTTCACGTTCCGATCATCCTATTGTCACAGCTTAA
CCGAGTATCGGAAATGAATGTAACGAAAGAGCCTACAATGTCCGAATTAA
GAGAATCCGGAGATATTGAGCAGGATGCTTCCAATATTATTCTTATGTGG
AATTTGGATGAAGACAGAAAATTTAAAGGCTTGAAAGTTGAAAAGAATCG
ACAGGGTACACCGTTTAGAGAAGTTGTTCAGTTTGAAGGTGATCGTATGG
AATTTATCGAGCGAACCGAAACCATTGAACAGATTCAAGCACGGATGCGA
CAGAAAGACGGTTTCCGAGAAGTATGTGGCAGCACACCATTTGATTAAAA
GGTGAATGATTATGGCAAGTAAGAAATTTGAAAAAGGTTCCGAAGAATGG
CAGTTTTTTAATGACTATTATAAATTCCGGCAGCAGTTTTATGAAGCTGA
TAACGAAGATGAGTGGTTCCAAGGAATGATGGAAGCAGGGGAAATGCTAA
TTAAAAAATATGCACGGACAAATATATCAAAATATGTTCAAAGTCTTGTA
TTTAGCCATTTTGAGGATGTAGAGAGGAGATGGAAGAGCAAATGAGTAAT
GCACTGGCAAGAAAGAAAAAGCGGATGCAGCCACTTGGATATTCCAAGAG
TGAACTGATCGGAATACAGAGACACGCCAAGGCACAAAGCAATGCGGATT
ATCTAATAGAGGAATCCTATTATAACGTCCGTATGATGGCATATCAGGCA
CTGCATGATAAGTTCGGATTCGGACACAAAAGAATCATAAAGGTTGAGCA
GACTATTGATGCATATGTGGAGAATGCAAAGGATGGAACGACAGGCGAGG
AACTTGGTTTTTATCTGAAAGATAAATGCAAGATTGACGTGCGAGAGGAA
ACTAATAAGATTCCGTATCGTGAGAGCTTTTATCTGGTAGAGAGAAAGAT
TGCACCGAACTGCATGATACAGGCAAATAAGTTTTTACTGGCACAGGTAT
TTAATTATTTTGCTATGTTGGGTGTCTGCCTTAAAACACAGTTTAAATTT
TCGGGAAATCAGATCAGACAGGTTTATGAGAGAATCAGATATTTAATTAA
CTGCCTTGCTACCGGATATGAAACCATGACAGGGATCGCAAGTGTTTTGG
AATGGGAATGTAAGTACATTGACAAGCGTTTTATCGGAAAGACGTATGAA
ATATAGGAGGAATGGTTGATGGACAAGTTAACTGTGGAACTGCAGGATGG
ATATTTTGTGGAGATTGATTCTCTGAATCACACCCTGAGACAGAGATATG
CCGGACAGGATAAGGACGGCAATGAAAAAGAAAGCGTTCGAACAATCGGA
TATTTTGGAGACATGAAACAGTGCATTAAGGCTTTGTTAGAGCGTTATCC
GAGGGAGTTATCTGAAAAAGCACAGATTTCCTTTGATGAATATTTAGAAC
TGTTGGATAAGGCTTATACGAGGTCAGAACAGCTTGTAAACAGTCTTGGA
AAATGACGGAGGTATAAATTGCACAGAGAAAGCAAAGAGAGACGCAGAAT
CATAGCAGAGATGGAAAACCGTCAGACGAGAATGCCGAAGCATCCAAACC
CGGATGCATTGAGAAATTTTAAGGAAGTACCGTATCAGTTGCGGTACGGG
AAGGAGAAAAAGGATGCTGAATAAAGAGAAATACATGAATGAATTATTGG
AGTTTGCATGTACAGACAATAAGTTTGCTATTACGAAAGATGGAAAGCTT
CGGGAATGTCGTGGTGTAAGATGCAACGAGTGCGCGTTTGAAAACGATGG
TATGGCTAGTTGCGGCGATTCACGCAGAAAGTGGATGGAACAGGAGTACA
AAGAACCACAGGTTGATTGGAGTAGAGTTCCAGTTGATACACCGATTTAT
GTTAGATACCGCAGCAGCGACGAATGGGAGAAAAAACATTTTGCTAAATT
CGAGAACAATTATGTGTATGCGTGGAGCGATGGAAAAACATCATGGAGCA
CCACTAATGGATCTACAATGGTATGGGAGCATGCCAAACTGGCAGAGAGC
GAGGATCAGAATGAAAATAAGCAGGATTAAAAACCGGATATCTGAGGTAG
CAACAGAAGCCTGCGGGTATTCTCCACTAACAAAAGTGGTTTCGGAGGAA
GAAATCAACAGGATTTTGGAGCAGGAAAGCGGATGGATTCCAGTAGATGA
GCAGATTCCTAATACTGATAAATATATCCTGGTATCGTTTGAAAACTTTA
CTATTCCAGATGTCGGAAGATATGAAACTGATGAAGATGGTAACGGTGCG
TTTTATCCGGGGGATGATGACAAAAGCTATGCAAAATATGGATTATTTGT
AAATGCTTGGATGCCACTGCCGGAGTCGTACAGCACAGATGCAGAAAAGC
CACATATTGAAAAGCCACAGACCAATGCAGACCGGATCCGGAGCATGACG
GATGAAGAACTTTTAGATTTCCTTTGCTCAATCGAAACATATGAGCAGGG
TAGCGTAAAGACCATTGAGGGCGGCGTAGCAATGTGTTCTGTTACAGAGG
TGGAACAATGGCTTAAGGCAGAAAGTGAGGGATAGCATGGAGAGAGCGGA
AACAACAAGGTTTCTCGGAGAACTGCTTGTAAGTAGCCGATTTAGCGGCA
TGGGTAAATACTGGGCGAGTGAGGTTAGCATTGACGCGTTCACAACTGCC
GGGAAGGGTGGAAGAGTAGATTTCATGCAGTTTGAACCGCCAAACCAATA
CGCAGTGTCATCGTTGGAAAAGGGAATTTTTATATGCTACGAAATCAAGA
GTTGCAAAGAGGACGTATACAGCGGGAATGGTCTAAACTTCTATGGTGAG
AAAAACTACATAGTAACCACGATGCAGTGTTATAAAGATATTCTTTCAGA
CTTGAATGATAGAACTTTTGAAAAACATCTTATTAAAACAAATCCAGAAT
CTTCCAAGAATTTTGGAATTATAGTGGCTGTTCCGTGGATGCGGGATAAA
TATCAGGAGTTTGAAGAACCGACACGGGTATCGGATGATGTATCATGGAG
ACTGGAAATAATAAAGCCCTGCATCGTGGGAAGCAGAAAAAAGTCTATGA
CGGAAATGCTGTTTTGTATGATGCGGAGCGGACATTAAATTTGAGAAAAC
GAGGAGTGGTATGGAAAAGATGACAGACGGAACATGCAGTATCTTAAATG
ATACTTGTCTGGAAAAGAATATTATGGACTGCCGGTATTGTCAGTTGCAT
AGCGTTGTTGAAGATTACAGAGACCGGGTATACAGGAAGCAGGAGGAGAA
CGATGGAGAGATGGTAATTGGAGAGGAATTTGTCCGTGTATTCCTGATAC
TGTCTGCCAGTGCACAAGACTTGAGGATAAGAACGGTAAACGGGTCTTTG
AGAATGATATTCTTAAGGATAATGTTATTTATGGTGTTGTCAAATGGGAT
GATGCAAATGCAAGATACATTATTGATGACAGAGAAGATGGATATCAAGA
TTATTCTGAATGGTTGCATGAATGTGAAATTATCGGCAACATATTTGATG
ATCCGGAACTATTGGAGGCATAGTCAGGATTAAAGGCAGAAAAGTATGCG
ATCCGTTGACCGGAGTATGGAGCACTGGATATTGGATCAAGGATGACTAG
AGCAATTATTATCCTGTGTAGGTGGAAAGGAGCTGCAATGGTGAATGAAA
AAATAAATAGCTGGACATTTGAAGAAACCGTTAAAACAGCTGAAAATCTT
ATGAAGAATGAGAAAAATATATTTAAGTGGGATGTATTACGGCATCTGAA
AGATTTTGCGGAAACATATCAGAAAGAAATACAGCAATACCGCACGATCG
GAACAGTGGAAGAATGCCGGGCGGCGGTGGAAAAGCAGACAGCGATTTCC
AGAGAACTCATTGAGGGGAAATATTTCTGCCCGAAGTGTCATAACCTAAT
GCCTTATCCAGGATATTGTGGGTGCGGTCAGAAAGTGTATTGATGAAAGA
AAGGAAGATAAAAAATGAGCGAAGAACTTAAGCCATGCCCGTTCTGCGGC
GGAAACGCAATGTTCTTAACCATTACAAATAAGTCATCACAATCATCTGT
TGGGGTAATGTTCAAAATCAAATGTATGAAATGCAGAATAGAATTTCCAA
AAAGCTATGAATGTGAGATGTACATGGATCAGGACGGAGGCATCAGAACA
GGGAAAGACGAGCGAACGAAAGCAACTACAGATTGGAACAGGAGGGCGAA
CGATGAGACTGATTGATGCGGATGCGCTGAAGAAAGATTTAAAATCGGTT
ACTTTAAGCAATGGAACTTTAGTAAATACAAATGCAGTATTGTATTTACT
AGAAGAATATCCGACGGCTTATGATGTAGACAAGGTTGTGGAGCAGTTGG
AAGAAGTTGAAAAAATAATGACATCACCAGTGAACAAAGATTGTTTTGGA
GAAGAGTGTAGAGCATCGGACTGCACGGTATGCCTTATTAGTAAAGCAAT
CGAGATTGTGAAAGGTGGTGGAGTGAATGAATAAACCATGCGAGCATTGC
GACAAGGCAGATTACAAGAAATATGGTAGTGACTATTTTAAGTGTAAAAA
ACCTTGCGAAAGAGCAAAAATGTGCAAAAGGAATAATGAATCGTTTATGA
AGATGTTGAGAGGTGGTGGAGTAGATGAAATGGAAGAATAAAACAGTGGT
AGAGCTGTCTGGTATCTCGTTAAGCCCAGGCATCAGGGAGCTTGCCCGTG
CTGTAAATCATAATGCCGAGACCTTGAAAGAAGCAGTACAGAAGATAGAA
AAATTGAACGAGGAAGTTGAGCAATTAAAGGGAGGCGGTGTAAATGACAA
TTAATCCGATTTTATTCAATACAGAAATGGTTCGGGCGATTTTGGACGGG
AGAAAGGGTGCGACAAGAAGAATTGTGAAAGGCTTTATTCCTGATGATGC
TGTATGGGGATATACCGCTTTTACACATAAAGTGTACATATCGTGTAGAG
GTACATTTGCAGATGGGGATGGAGAGAAATTTTTTAAGTTGCCTTGCGAG
CCGGGCGATATCCTGTATGTCCGAGAAACATGGAAAAAGGCGCCGAACGG
ATACTATTACTACGAAGATTGGCAAAGAAATGATATTGCAGATATTACAA
AATGGAAACCATCCATTCACATGCCAAAAGAAGCCGCACGCATCTGGCTT
AAGGTTACGAATGTGAGAGTGGAGCGGTTGCAGGAGATAACCGATGAGCA
AGCAAAACGTGAAGGCATACAGTATGATGAATGTCCAACAGGATTTACCT
GGAAGCAAGAAACAGATATGCATAATTGCTACACAACTCCAATAGGAGCT
ATGCAAGCATTATGGAATTCCACCATCAAGAAATCTGACATTGACCGCTA
CGGCTGGGATGCGAATCCGTGGGTGTGGGTAATTGAATTTGAGCGGTGCG
AGAAGCAGGAGGAAATATGAAATGGGAATGACAAGAAATCAACTTGCCTT
AGTGCGATATGT
>NODE_8_length_41781_cov_32.8653
TTTGAAAACACAAAAAGAAGGAGGTATAATAATGAATAAAAATATGTTAA
TAAGTAAAATGAAATTGTTTGGAGATACGAATGAAAACTTAGCTGAATAT
ATAGGAATTTCAGCATCTCGGTTTTCAGCTAAAATCAATGAATGGAATGG
TGCAGAATTTACACAAGGTGAAATAGCGAAAATTAAAGAAAAATATACAT
TACAATCTTATGAGATCGATGAAATTTTTTTTAATCAAAAAAGGTCTTAT
TAAGACACAAAAACAAATAAAAAGAAAGGAGGCACCCCAATGAAGATACA
AAAAATCACAACTATCATGATGATAATTACACTTGTATGCAGTATATTGA
ATATTATTTTGGCACTATTAAAGATAGGATTATTGTGATAATTGAAAGGA
GGCGCACCAATGGCAACAGTTGTATGTATGGTATTGCTTTTAATATTAGC
AATCATATATCTCAAAGCCAAACTGATGAATTATATCTTTGCGATGTGGA
TGGCAGAAAACAACTTTCCAACACCGGAGAAAGAAGATGCAGAAAGGTTG
GCAAAAAAGGTATTAGACAGGTGGTTTAAAAGAGGATAAACCAAGTTGCT
GGGTGATGATATTGGTAAGGACTTGGGATGCAACAGTTGAAACAAAAGAA
ATAGATACTGATGAAAATTTTGATAGCGCTTTTTTAGTCAGGCTCCATAC
CTGGTTATCGCGAATAGTATCTAAAAATTTATGACCGTCCCAAGTAATAT
CCATTACGGAAATCTCCACAAAACCGGTTATATCGCAACAAATTTCAGCT
TTAATATAACCAGCTTCATTTAGTTTTTGAAGAGTGTAAACAATATCATC
TTTAGAAAAGCCATCAATCATAAGATCATTTAATTCAAGGTTTTCATAGC
AATCTAAATTTTCTTCAAGATGCAGCAAAAGTTGTCTTATACAATCATGG
TTTAATTTCAAAACAATCAATCCTTTCTTTGCCATATATAGCAAAGAAAT
AATAGCACAAAGAAAACTAAAAATCAAGCAAAAAGAAAGGAGGCACCCCA
ATGCGGGCATTATCAGTAAATTTTAAGCCAGTAGAGGTGATTCAAGTTGT
AAGACTTGCGATAAGTTATACCGAAGGTAAGGATGATGTATGCCGGGATG
TATTCGAGTTGTATACGCTTGATGGACGATTTATCTGCCAGGTGGATGCA
CACACGAATGAATCCAAGATTACCGTTTATTAAAGGAGGATAAACCATGA
CAACAGCGGAACTGCAACGCATGCGAGAGGGAAAAGGCTTGTCTCAAAGA
GATATTGCAAAAGCTATAGGGATAGCCAAAGGAACGTATATCAATATTGA
ACACAACCGAAGAAAGCCGAGTGTTGAGGTAGCGAAAAAGATTGCGACAG
TGTTGGATTTTGATTGGTGGAAGATATACGAATAATGAAACAAGCTCTAA
CCCCATAAACTTAAATATGAAAAGAAAGGAAGGATAGCAATGGAAAGAAA
TCAGGATACATATAAGGAAACAAGAATATTCGAATTTCCGAACATGATAG
TAAAAGTAAATATTCCGGATTTAACACCGGAAGAAAGGGCAAGGCGATTA
CAAAGAGTTTATGATGCTGCGCATAATATTTTAGAAGAAGTTGAAATATT
GCAGGCAGAAAAAGCAAAGGAAGGAGAACAGGCATGTGGAATAAGCATCA
CATATTAAACTACCGATTCAAATGGCGAGGGCGAAAATGGCAGATATACT
TTGGCTCGCCGCTGTGGTGTATAGCGACGGTACTTGCGGTACTGGGAATC
TTCGGGGCGTTTGTGACGTGGTATGTTGGGGTAGTGGCTATATGTACGGT
AATAGGGTAAAAGAAGGCCGCCGCAGACCGGAAAGTAAAAGAGCGGCGGC
AAAATCTAAACCATACTTAGTATAAATCAAATGGGAGGAAATGTCAAGTG
TATTATTGCAGAAATTGCAAAGAGAATTTTGAGGCGCCGCAGGGATATCA
CGAATATTATACAGAGAGTATAGCTAAGTGGGAAGAAGGCTGTCCGCATT
GCAGAAGCACGGAGTATGACGAACTGAAGCGGTGCAGCCGGTGCGGAGAG
ATTGTCCCGGAAAGTGAATTGACGGAAGGAATGTGTCCTGTGTGCGAAAA
GGAGATCCAGGAAAAGGTAAACAGTTTCTTCCGGCAGTTTAATGAAGAGG
AAATCAACTACATATATGAATCGGGAATATTGGAGGGGATATAAGTGACG
TTTGAAGAATTGCAGAAAGCGAATAAAACGATTGTAACGGTGGATGTAAA
GGGAAAACAGTATGCGGAGGTAAACCAGCGCATTAAGGCGTTCCGGCAGC
TGTATCCGTGCGGAGGAATTGAAACGGAAATTCGTTCATGCGAAAACGGC
ATCGTGATCATGACGGCAACGGTTCGGGACGATGAAGGAAAGATACTGGG
AACGGGGACGGCTTGCGAGAAGGAATCGAGCAGCTACATAAATAAGACAA
GCTATATTGAGAATTGTGAGACAAGCGCAGTAGGACGAGCGCTGGGAATG
TGCGGAATCGGGATCGATACATCGGTAGCCAGCGCGGAAGAGGTAGCCAA
TGCCATTAAGAATCAGGAAACAGAGGACGAGCCGGACGTATTCGAAGAAA
AGGCGACAAAGGAACAATGCAAGCGCATTTGTGATCTTGCAAAACAACTG
TGGGATACAGGAGCAAAGGAACAGCTGAAAGTATACATGAAGCCGTTCGG
AGCGGAAAAAACCTCTGAATTAAAGACTTTAGACGCGGACAGGCTGATTA
AGCAGTTGGAGCAGCTATGACGGTAACATTTGAGAAAGCGAAATGGCAGC
AGGACGCGGAGGGCTTCTGGCTGAGCGTGAAGGTCAAGGATAAGCGGACA
GCAGGACAGGCTTGCCAGAGCATAGAAGAGAAGAAAGCAAACGTATTGAG
CTTTGAACGGGAGTACGAAAAGAGAACAAACGATGCCAACCGCTACTGCT
GGACGCTGCTTGAAAAGCTCGCAAGAGAACTGGAAATACCGAAGGAAGAG
ATCTACCGGGAACAGATAAGAGGAATTCCGCAAAAGCCGTCAAAAGTGCT
TGTAAAGACGGCAGAGGTTGAGGAAGAGATAAAGGTATGGGAAAAAGGCG
GTCTTGGCTGGTATGCGGATGTTATGGGAGAATCCAAAGAACATAAGGGG
TATACATGGATCGATCGCTTTAAAGGATCGTCAAGCTTTGATAAAAAGCA
AATGTCGCTGCTGATCGATAACATCATCTGTGAGTGCAAGGAATTTGATA
TAGAAACAAGAACGCCGGAACAGATCGCTAAGATGATTAGCCTGTGGGGA
GAAAAGGAATGATGGAAGCATGGGAAGAAAAGGAATGTTTCCTTTGCGGC
CGGAACGGAAACGGAGACCCGTTGGACAGGCATCACATATTTAACGGAGC
CAACCGAAAGAAAAGCGAAAAGTACGGAGCGGTGGTATATCTTTGCCATA
ATAGATGCCATATCTTTGGAAAAGACAGCGTGCATGGAAATGCGCGAATA
GATAGAGAAGTGAAGCAATACGGACAAAAAATGCTGATGCAAAAGAATGG
ATGGACGATCGAAGAGTTTATACAAATCTTCGGAAAAAATTATTTATAGG
AGATGAAAGCAAATGAACAGAGCAATGCTTATAGGCCGGCTGACAAAAGA
GCCGGAATTGCGGGCGACAGGAAGCGGAATCAGCGTGTGTACATTTACGC
TGGCGGTGGAGCGCAGATTTAAGCAGGAAGGTCAGCAGCAAGCGGATTTC
ATTCCGATTGTTGTATGGCGCAGTCAGGCAGATAATTGCGCTAAGTATTT
ACATAAGGGCAGTCAGGCAGCTGTGTGCGGTTCAATCCAAACAAGATCTT
ATGACGCTCCGGACGGTTCTAAACGGTATGTGACTGAAATTGTGGCCGAC
GAGGTACAATTCCTTGGAAAGTCTGATTCGGGTGATAACGATGGCGCCGC
CCGAATGGTAAGTACTCCGTTCAGAGAAGAAATGCAGCCGGCAGAGGACG
AGGAATTACCGTTTTAAGGGGGAGAAGAGATGAATATTGTTGATTACATC
CCGTATGGGCATGAGAACGCCATATCACGGCTGAAATTGAAAAGATTATC
CGGGAAGGATGATCGAGCAATGCGGGTAGAGATAGCGAAAAAGCGGATAG
AGGAGAAGATCCCGATAGTCAATCTTTCAGACGGAAACGGATATTTTATT
GCAACAAAGGAAGGAAAGGAATATCTTGAACGATATGTAAAACAGGAAGA
AAAACGAAGCAAAGAAGCGGCGAAAAACGCAAAAGCCTGTAAAAAGATAC
TGAAAGAGTGGGAAGAAGAGAATGGGTGAAAAGAAAGGATTTGTCGTATA
TCATTCATATAGAGAATGCTTTGAGGATTTGAGCGATGAAGAGGTTGGAA
TCTTGTTTAAAGCAATGCTTTCCTACAGCGAAACAGGAGAGATGCCGGAT
ATGCCGAAGCCGTTAAAAGTAGCGTTTCGCTTTATCAAACAGCAGATGGA
TGCGAATAAAGAAAAATATATCGAAAAATGTAATAAACGTTCGGAAGCAG
GGGCTAAAGGCGGAAGGCCAAGGAAAGAAACACAAAAAGAAAAAGCAAAT
GGTTTTTATGAAGATGAATTAAAAGCAAAAAAAGCAAATGGTTTTTCTGA
AAAGCAAACAAAAGCAAAAAAAGCAGATAAAGAAGAAGATAAAGAAGAAG
ATAAAGATTTATTACCTAACGGTAATAAAAAAGAAAGTAAGAAAGAAAGC
GGGAGCTTTGACGCGATTCTGCGGGGATATACCGGGGATGAAGAAACACT
TTCCCTGTTGGGGGAATGGCTGAAAGTACGGAAAGCAAAGCGAGCGGCGA
TGACGGACTATGCGGTTCGATTAAATATCGACAAGCTTAATACAATGGCG
CAGGAGAGCCATATGGGTGTTAAAGAATACCTGAAAGAGGTTATCTGCCG
AGGTTGGCAGGCATTTTACCCAATCAATCAGTTTGAGAAAAAGGGAAAGC
CGCCGGATGTTGATTACAGCCATGTAAAGGGGGTAATAAATCTATGACTT
TGACCGAGAAACAGTGCAGGAGGCTGAATGAAGCCGAGGGCAATTTGCAG
GAGCAGGACGGAATAGAATGCAAGGTATGCCGGAATAAAGGCGAGGTGTA
CTTCGTTCGGGATGAAAAGTACCTGACGGTAAAAGAGTGCGAATGTATGA
AACGCCGCAGGACGATTAAACGAGCGATGAAAAGCGGATTGTTTGAAGCG
CTGAAGGAATGCAGGCTTGAGAATTTTGAAACGCCGGAAGCGTGGCAGAT
GGAGATGAAAAGCAAGGCGTACAGCTTCTGCACGGATGAAAATGCCCGGT
GGTTTTACATAGGCGGACAGCCAGGCTGCGGGAAAACGTTTATCTGCACG
GCTATCTGCGGCAAGCTTATCAAGCAGGGCAAGGAATGCCGGTATATGCT
GTGGCGGGATGAAGTGGTGAAGCTGAAAGCAAGTGTGACGGAAAGGGAAT
ACCAAAAAGAGATGGACGAGCTGAAAGCGGCAGAGGCGCTGTATATCGAT
GATTTTCTGAAAACAACAAACGGCGGGGAGCCGACGCAGGGCGATATGAA
CATCGCATTTGAACTGCTGAATAACCGAATGCTGGACAAGAGCAAGCGCA
CGATTCTGTCGAGCGAATATCCGATACAGGAGGCGCTGCGGTTTGATGAG
GCGACGATCAGCCGGATATTTGAGCGTGCCGGCGTATACAAGATAAGCAT
CGGGCGGGATATATCGAAAAACTATAGGATGAGGGAACAGGGATGAAATA
CCATGCAAAAAAGACGGAGTTGGACGGAATCACCTTTGATTCGAGAAAAG
AAGCGCAGCGGTATGCGGAATTGAGGCTTCTGGAGCGTTCCGGGGCGATA
CATAACCTGCGGCGGCAGGTGCGGTATGAACTGATTCCGGCGCAGAAGAA
GGACGGAAAGACAATAGAGCGGGCGTGCCATTACATAGCGGATTTTGTGT
ATGAGGAGAACGGAAAAACCGTGGTGGAGGACGTAAAGGGCTATCGGACA
AAGGAGTATGTGCTGAAGCGAAAGCTGATGTTGCAGGTGCACGGCATAGA
GGTGCGGGAGGTATAGCATGACGAACTATGAACGAATCAAGGGAATGAGC
GTGGAGGAAATGGCGGTACTGTTAGCTGATGAAATACCGCACGGAGATTG
TTACGGGTGTGACAGATGTTTTGATGTTGAACCGCCTTATAGATTAAACG
ACGCTTGCCAAGATGCATGGCTGATATGGCTTGAACAGGAGGCAGAAAGC
AATGACGAACTACGATAAAATCCAAAGCGTTGATATGGAAGAGCTTGCGG
AATTGCTATGGTTAAGAGATTTTTGCGCACATCCTCTCAAAGAAGGGTGG
TGCATGAACGGCGCATGTAAAAAGTGCTTAATAGAATGGCTGGAATCGGA
GGAAAACCTGGACGAGGACAGAAGATTATCAATAACGGGGGAAGAAAGTA
ATGGCTGAATACATAGAGCGTGAAAAGGTTGAAGAACTTATTAAAAACTA
TGGAAAAGGTGCAATAAGTGACGGACTAAAAACATTAGACCCGGTTGACG
ATATTGTATCGCTTGTTAGAGGACTTAACTTAATGCCCGCTGCCGACGTT
GCGCCGGTGGTGCATGGGGAGTGGGAATATATCGGTACGGATAAAATGGG
AAATGTATTTAGATGCTCAAACTGTGCTAACATGATAGGCTTAGACAAAG
AAACGGATTATTGTCCCAATTGCGGCGCGAAGATGGACGGAGGGAAAGTA
AAATGAGATGTAAATATTATGATGATTTCTGGGGCATTTGCTGTAATGGA
TATAGTGAATATTGTGAAGATGATTGCCCCTATGAAGATTGGAAGGAATG
TAACTGTTTCTGTGGAGAGAGTGTGAAGAAGAAAAATAAAATAACCCCCT
GTTATATGTGTGATAATGCAAGGCTGAATAATGAACTGACAGAAGAGAAT
GACTTTAGTTCGTGCGGCATTGGAGAATTTGATAAAGGTTATAGGACAAT
GTTATCTTCTGGGTATGGGAAACCTTTAAGGATTGAATTTGAGCGATGGA
ATGGTGCTGTGAAACGATGGGAAGAATGCGGGATATATTATCCGAAATAT
TGCCCGAATTGCGGAAGAGAGATAAAGGAGTATGAAAGCAATGACACAGA
AAGATAGATTGATTGAAATGTTTGAGACCATGTTTAATGAATATTCAAAT
GAAATGTCTGTTCCCGACATGGCAGAATATCTAATTGAAAACGGCGTAAT
CCTGCCGCAGTGCAAAGTTGGAGACATGGTATATCGAATTGCTAATGACG
GTAAAACGATATCCGAAGAACGTGTTGGTGCAATACATGTTGAATATACG
ATAGACAATGGAACAGGGATTGGCGATGTTTGGTGGCTGAAAGATTATAA
CGTAGGGATAACAACGTTTCTGACAAGAGAAGAAGCAGAAGCGGCGCTGA
AAGGAGAAACAAAGCAATGTGCAAAATGAAATCAGCAATCATATTAAAAG
ACAGGATATTTATACCCGATTATGACGGCCATTCGGACATGTTGAAGGAG
TTAGGGATAGAAGATACAGAAAAGAACGCAGCGATGCTTTTTGTCCGAGC
GGAATTATCCCCGAAAAACGGTGATGTATTTACACCTATTGACGAGTGGA
TATTTGAAGTAGATCAGGACATAAAGCCCGATTGGTTTGTTGAAAGCTAC
GAAAAGGAAAGAATGATACAGGCTGTTAAGGAATGGGCGAAAAATCGCAT
ACATATAGGCATTGATGGCTTGGAGATAAACAGCGGTGCAAATCATTATA
TTAAGGATTGTAAGAATGTTGAAATATACGGCAGCGCATCTATCAGCCGT
GTGTACGGCAGCGCAACTATCAGCTATGTGTACGGCAGCGCATCTATCAG
CCGTGTGTACGGCAGCGCATCTATCAGCTATGTGTACGGCAACGCATCTA
TCAGCGATGTGTACGGCAGCGCATCTATCAGCTATGTGTACGGCAGCGCA
TCTATCAGCGATGTGTACGGCAGCGCAACTATCAGCCGTGTGTACGACAG
CGCATCTATCAGCTATGTGTACGGCAGCGCATCTATCAGCGATGTGTACG
ACAGCGCAACTATCAGCTATGTGTACGGCAGCGCATCTATCAGCGAAGTA
AAAGGAAAGGCTGTTGTTGCAAATTCTCCTTATAGCAAATGGCAGAAACA
AAGCGATTTAATATTATCTGAAAACGCTACATTTAAAGACAATATAGGAA
AAGTAATCTATCAAAGCGGGGATTATAAGCTTGTTTCAGTGAATGGCGGA
ACAGCGTTGAAAGCGAGGGCAGAACAGTGAAAGCAGTATTAATAAGCATA
AAACCTAAATGGTGTGAGCTGATAGCGAATGGAAAAAAGACTATTGAGGT
AAGGAAGAGCAAGCCGAAGATAGAAACGCCGTTTAAGTGCTATATCTATT
GCACGAAAATAAAAAATACACATATAGATATGTTTTTGAATTATGACGCA
ACAGAAAATAAAACGCACATTTGTAATGGCAAAGTCATAGGCGAGTTTGT
GTGTGATAAGATTGATTACTTTTCTTTTTCTGATAGTGAATGGGCTTATT
CGGTTGCACCTTCGGGAAGCGTTATGCCAATGAGCGAAGATAAAGCGATA
AAAATAATGGAAAATCAGGGGTGCTTAACGCTTGACGATATAGTTTCTTA
TTTTGGCGATGAAGATTATAAGGCGTACTTTTGGCACATCTCCGATCTTG
TAATCTACGACAAGCCGAAAGAGTTGAGCGAGTTTGGAATAAATAGAGCG
TTTCAAAGCTGGGGCTATGTTGAAAGCGAGGGATGAGGAGTGAAACATAT
ATCAAATGACAAGGTATTGAAAGCAATAAAGTATATAAAGGCATATACTG
GATTTCAAGAATTTTCTGCAATCGGAATAATGCTGATTGCTATTTATGAT
TTGTTAAAGGAGCGTGAGCAGGGATGAAGCAAGTAGACATTATGGAAGTT
ATATGCAGTTCCATTGAAAACAAGATACTTGAAGAGTGGAAGCATGATGG
ATTTATCGGCGGTTGGAATTCGGAAAGTATTAACTTTAATGTAGACGGAT
TGGACTATGTATTAACATTAAAGGAGCGTGAGTAGGAATGACTGAAAAAA
TAAAATTTCCATTTACCGTGGGAGATATTTTATATGATATTACGGAATCT
TTGGTGAACGAAACAAGAATAGAAAGTATTATATATACGCCATTGCCCGA
AGGTGAATATATGTTTGAAATCAACATGGAAGATGGTTATAACAGTTGGG
ATATAGGGAAAGTAATCTTTTTCAGCAAAAAGGATGCGGAAAAGACATTG
AAAGAGAGGATATGCAATGGCACAGTACTGTAGATATTGCGTTTACATGG
TATGCGGGGATAGTAATTGGTGCGAAAAAAAGAAATGGACGTTTACCGAT
AGAGAAATATGCCGCACAAATAAATGCAGGGAATTTGAATTAAAACCTAT
TGATGCTTTGCAAGTTAATAAAAACGGATACAGACCGAGAAAAGAAAGGC
AGATTGCGGAAGATAACCAAATAAAAATGGAGGTGTGAGCAATGCCAATA
GGAACACAGCCAACCGCAAAGGTATATAAAAGATGCTGTATTGTTTGCGG
AAAAGAATTTGAAACAGAACGGCATAACGTGCAGTGTTGCTCAAATGAGT
GTACATATAAACACAGACAGAAGATGCGGCGGGAATGGAGAAAGAAAAGA
GCGGTCAATCATCCGCGCAGCACATTGGATCATACGATTAAAGAATTAAA
CGAGTACAATCGGGAACACGGCACGCATTTAACTTACGGAAAATACAAAG
CGATGAAATTTATGGAGGCGAGAGGATGAAATATTATTGCACAGCGGAGT
TCTGTGTTTGGAGGTTCAAGGAGGGGGAACGGTTTGCCTGTATGTTCCCC
GGAGATATCTGCCCAAAAGGAAAATGTATTGGCAGAGAAAAAGAAACGGA
AGAGCAGGAGGACGACAAGCCATGAATACAGCGGTAACGATAACAGCGAT
TATATGTATTACTCTGATAGCACTATCGCTGATAGGAAAGAAGCGGTGAT
GAAATGACAAAGGCGGAGCTTAAAGCCTATAAGGCACTGGACGAAGATAT
CATAGACACACTAACCCCGATGCCGAAGTGTAGCGGAGGGCGGGGAATGA
CTAAAGCAGATCTCAAAGAATATAAGGCATTGCGTATGGAGAGGGATAGG
CTTGCGGAACTCATACAGGGGCTGGAATCGGCGTTGTACGGCCCCAAGTT
GCCGACGCTTGATGGAATGCCGCGAAGCAATCCAGTGGAAGGAAGCAGGC
TGGAAAAACTGGTACATAAGCACATGCACCTGCAGCAGCTCTACCAGGCC
AAGGTCGCCGAGCTGGACAGGCGTATGGCCGAAATCGAGGCGGCCATTGA
GCCACTGGAACCAACCGAACGTACGCTTATTCGCTTGCACTATTTTCAAG
GGATGCCCTGGGAAGAGGTAGCTGTTAAAATGAATTACAGCTGGCGGCAT
GTGCATCGCATTCACAGCCGAATTATTCAAAAGCTACAGGCGTAGTTTAA
GAGTTGGTTTGAGAATAGTGTGATTCCATAGAGAACCAAAAAAGCCAACT
CCCCATTATTGAGGAGCTGGCTATTATTTGATTATCGGTCAGTAATTTGG
AGTTCACGTTTTAGGGCATCTTGCAGAGCATGGGAAAAGTTAATATTTGC
TTTCTCCGCTTCGTAGCAAAGCCAACCGGGAATCGTACAATTTTTCTTTA
CCGCGCGCATTTCGTGACGACGTCGATAGTCGGCAAAGTCAACATCAACA
AGTGATACAATCTCGTTATTTTCAGTTTTGATACTTTCAAGTGAGCTCGG
AGTGGGCAAAACTTTTTTGTCGTCCTCCATATCAATGCCCATTAAGCCGA
TAGCGTCTCTTGCCATTTCTATTGCTTCCGTTAGATCTTTTCCCTGAGTA
TTAATATCAAAATCAGGGATATAAACGGTAAATCCTTTTTTCTCCGGTAT
CAGTAAAATAGGATATGAATTTTTCATAATTAATTACCTCCAATAAAATA
GTTATATATAAAAGCTCGGGCGGAATAGGGCTTATTTTAGCCCTCTCCTT
TTTATTATTGCCCTTGCAAGGTTTTCGTTAATCTCTTTGTGCCTTGGTAT
TGTTTCACTCTCCTTTCCGTTGGTGTAGATGTCATGCGCTCCTCCGTTCC
TTTTTAAGTACCAGCCGTTGCTTTCAAACTTTTTTATGAGCTCTGTTCTT
TTCGTTTTTCCCACCTCCTATTTACATTATATATTATACGCACTTTATAC
GTATTCGTCAATACTTTTTTACGGTTTTTTTAATGTTTTTTGCATTTAAA
ACATGTCATTGTATGTCAGTATTTTTTATGCTATAATAGTATCATAGGGA
ATATACAAAGACCTGCACCGAAAGGCTACGGGTCTTTTTTTATGCATGCG
TAAAGTAAGATTAGTAGATAAGGTGGTGAGATATTGGCAAAAGATTTAAA
TGATAGACAAAAAATATTTGTATTTGAGTATCTCATTGATTTTAACGCAA
CACAGGCGGCAATAAGAGCCGGATATAGCAAAAAAACGGCTTATTCTATT
GGAAATGAACTGTTGAAGAAACCTGAAATTCAAAAGTTTTTGGAAAAATA
TCAAAATGAACGAGCGGAAAAATGCGGTGTAAAATTCGAAATGATTATTG
CAGAATTGAAGAAAATAGGTTTTGCAAATGTGGATATGGAAGCCGTGAGA
CCGACAGACAAGATAAAGGCGCTTGAAACAATATCGAGGCTTCTCGGATT
TTTTGAACAGCAGAATGATGAAAACATAGAGGATTTGAGCGAGGCAGAGG
CGGAAATTTATGGCGATTAACCGCACGTCAAGATTAAAGTACAATTGGAG
CGAAAAGCACAAAGAGTATATGCGAAACAGCTCAAAGTGTTCAATGAATA
TTGCAGAGGGTTCTATCCGTAGTGGAAAAACTACGGATAACATCTTTTGT
TTTGCTCATGATTTAAAGCAAAGCAAAGACAAATTACATCTTGCGACAGC
TTCAACACAGCCTACAGCGAAAATTATTATCGGAGATTGTGACGGTTACG
GATTAGAACATATATTCAGAGGACAATGTAAGTGGGGGAAATACAAGGGT
AATGAGTGCTTAAAGATATGCGGCAAAGACACTAATTATCAAGAAAAGAT
TGTTTTGTTTTGCGGTGGTGCAAAGGCTGATAGCTATAAAAAGTTTAGAG
GTATGTCAATCGGCTTATGGATAGCAACGGAGATAAACCTACACCACGCA
GAAACCATACGAGAAGCACAGCGCAGACAAGTAAACGCTGATATAAAGCG
GTTTTATTGGGACTTGAACCCGGAAAGCCCAAAGACTGAAATATACAAGG
AATTCATAGATGTATACGAAAGAAAAAGCAAAAGTGGACAGTTAAAGGGC
GGTTTTAATTTAGCCACATTCAATATATTTGATAATGTAAATTTATCAAA
AGAAAATCTTGAAGCAGAGATATCAAAATATGAGGTTGGAAGCGTTTTTT
ATAACCGAGATATTTTGGGCTTGCGTTGTGCCGCTGAAGGAATCGTATTC
CGTGACTTTGCGGAGAACACGAAAAAGTATATATGCAAGCGCGAGGAAGT
GCCGCAAAGGTTTGTTTCGGTGGGTGTAGGATATGACCTGGGCGGTAATA
AATCAAACTTTGCTTTAGTGTGCACTGGAATAACATCAGATAATAAGGTG
TATGTATTACGGGTGCAAGAGATATTTCCAGAAGATTTAAGGCTTCAAGA
CGTGGAAAATGTGGCAAAGGAATTTATCACAGGCGTTGAAAAAGATTATG
GAGTGCGTGTGAATTATTGCTATGTAGATGATAATTATTATACCACGGTG
AATAGTCTGAACGACTGGCGGTGTATATTTGACACGGCGGCACATATAAA
GTCAACAATGCCACTTGAAGATAGACCGCTGATGGTGTCTAAGTTAATGG
CGCAGGGGAAATTCAAGCTTGTAGAGGGCGAATGTAAGCCCTTGATTGAG
CAGCTTCAGAACCTTGTATATGATGATAAAAGTGAAAAAGCAATAGTGCT
TGATGATGGTACAACCCCGATTGATTTATGGGATGCATTAAATTATTCGT
GGGCAAACAGCTATTTATATTTAACGGATTAGGGGAGATTTTATTGTTTC
AGAAGTTCAAAAATTTTTGGATAGCGTTTTTTGACAGCTTAAAAACAGCA
TATAATAAAGCGTTCAAAGAGCCTGTAAAAACAGTTGTGCAGGATTGGAG
AGAAGTTATCCGGACAAACCTTCTGGATATTTTCGTAACAAAAATAAATA
ATTTAACGAATTATCAAGCGACATTTGAAGTGTCAAGCGACAGTACACAA
ACAGATAAACTTAAAGAATTAGGGAAAGACCTGCAATATAAGCGGTATGA
CATCACGGCTCCGATGTTGGCTGATGGAGATTATTTTGTTTTTCCGGCAA
CAGACAGCCAAGGGAATATCTATCATAGTTATTTGACACAGGACAGAGTA
AGGATAATCGAAAAAGACGGAGAGAAGATAACAAAAGCCTATGGCGTGAT
TGACTGGTATATTGATGAAAACAATAAAATATATCTTCTTTTAAGACGGC
ACGAAGTAGACAAAAACGGTGGTTTGACTATTTCTTATTCTGTTGTAGAT
GAAAACGATAGACCCGCAAGTCTGACACAGTGGGATTATTTAAAAGACAA
AACAACAAGGTTTGAAAACGCTAATCATATTGGGTTTGGATGGTATCATT
CGCCTCAAAACGACAGAGGCACCTCTCCAATTTACGGAGTACCTCTTAAT
TTTGGGTGCGTTGACATTGAAGCAAAAATCTTTGAAGATTTTAGACAGAT
ACAGGAAGAATTTAAAAACGGAAAGTCTGTTATATTTACAGACCCACGGA
ATCTGCTTCCTGACGAACAGAAAAAAGGGTATAAGATAGCAGATAATGTT
ATTCCAATACAACAGAGAGCCGGGCAGACAGGTGGCTATATTGATATATT
CAATCCGAATTTAAGATACAGCGAATATTATTCAAAGCTTGTCGCAGATT
TTGCATTATATGAAAAGCAAGTAGGAACGAGCAAGGGAATTTTGACCGAT
AATGAAACAATGAATACGGCAACGGCAACGGCGGTAAAACGTTCTAATGC
TGATACAATAGCTTTGATTGATAAAATCCACACAGCTATTGACAACGGAA
ACAAAATGACACTTGAAGCGGACGCGATATTTCTTAATATTCGTCGTGAC
TTGTGGGAATATGAAAGTGACTGGTTTGATCCATTTGAAGATGCAAGCGA
ACAATGGAAAGAGCTATTGGAAGCACATAATGCTGGGGCGATAACCACAA
AACGTCTGACAAAATGGATATATCCGTCAATGACCGATGAGGAAGCTGAA
CAAGAAATTTTGGAAACAAAATCTCAAACACAAATAAATACGGATGAAGC
AATCAATAGAATATTGCAAGGGCAGTAATATGAAAGTAATAAAAATTGAT
TTGCCGGAAGAACAAGAAAAAGTTGAAATACATCTTTTTGCTGATGAACA
TATAGGAGATCCGAACAGCGATATAAAACGCTTAAAAGAACGGATAAATG
TTGTTGCAAATAACCAAAACGCTTATTGCATAATGAACGGCGATATCATG
GATAACGCCACAAAAACAAGTATTGGAGATGCATATATAAGCGAATTCAA
CCCCATGCAACAATTACAAATAGCGGTTGAATTGTTTTCACCAATAAAGA
AAAAAATCCTTGCTATAACGCATGGAAATCATGAAGCGAGAACATACCGC
AAAGAGGGTATTGATTTGTCATATATGATATCAGCTCAGCTTGGATTGAC
AGATAGATATAGCCAAACTTCCGCGCTGATATTTCTTCGATTTGGAAAAG
GAAAAAATCACGGCCGAAACGGAGGATTGGCAAAGCAGATATACACAATA
TATATGCTTCATGGCGGTGGAGGAGGACGGAAAGAGGGCGCAAAAGCAAT
ACGGCTTGCAGATATGGCAAGTATAATTGATACGGACATTTATATTCACT
CTCATACGCACTTGCCGATGATAATGAAACAGGCTCATTACAGGATCGAT
AAAATAAATAATTCGGTGTCTCTGGTTGATAAGCTTTTTGTAAACACAGC
AAGCAATCTTGATTATGGCGGTTATGGAGAAGCACAGGAGTTTAAGCCGT
CAAGTAAGGACACACCGATTATTTATTTAAACGGCTTAAAAAAGGAGATG
ACGGCAAGGCTATGATGATATATTGTGCTCACAAATACGGCGGTAAAGAA
GAAAATAAAATAAGATGTGAAACCATTGTAAAACATTTGCAATCTGACGA
TTTAGAAAATACATATATTTCACCGATTCATACCTTTGGATTTATGTATA
ATACAATCCCTTATGATGAAGGCATGGAACTTTGCTTTGGTTTGCTTTCT
GCGTGTGATGAACTGCTTGTTTTATCTGAATTGAGCGAGGGAGTAAAGCG
AGAAATAAAAATGGCTAAAAAAATGAAAATACCGATAAAATATTTTGAAT
ATGGATAAAGTGAAATTAGAGCAGCAGGCTGATTTATTATTTGAGAATCT
TGAAGGCTGGGAAGAAAAGGCTTTACAGAGAATAGGAACCCGCATTGGCA
AGATAGGCGGAATGACTGTTGCCGATGTGCGAACATTAAACAATATCGCG
GATGTAAAAGGTGATATTGATATTATAATGCGAGAACTTGCAGAAGTGAC
GGGATATAATATATCTCAAGTGCAAAAGATATATGGTGAAATATTATCCG
AGCAACATTTGGAAAATAAATATTTATATGATTACAGAAATAAAGATTTT
GTACCGTTTGCGGAAAATAAAGAATTGCAATCAATCGTAAGAGCTTATTC
AAAGAGTACGGCGGAAACGATGATAAACCTATCAAAAACATCTATGATAG
GATTTTTTGACGATAGGACAGGTTTTCATGGGATCCAAGCGGCATATTAT
GATGCAGTGGATAAGGCTGTAATGGCAGTGACAAGCGGCGCAACGGATTT
TAATACAGCAATGCGGGATACATTAAAATCTTTAGGTGGAAGTGGGCTGC
GTGTCAATTATGGCGGTGGAGTAACCAGACGTATTGACACAGTGATCAGG
CAAAATCTGCTGTGGGGCGCGAAGCAAGCCAGCATAGCTTACAATGATAT
GATAGGTGAAGAGCTTGATTGTGATGGATTTGAGATAGATTGGCACAGCA
ATCCCCGGCCGTCACACGAATTTATGCAAGGAAAACAGTTTGCCTATGGG
AAAGCGAGGATAGTGAACGGCGTATATTATCCGTCAGGGGATGAGGCATT
ACAAAGGTTGCAGGATTATAACTGTTATCATTTTAAAACGCCGATTATAT
TGGGTGTTTCGGAACCTACATATAGCCAGGAAGAATTGGAAAGACTGAAT
AGGCAAAATGCAGAAGTCTTTAGAATTGGAGATGTTGAAGGCAACGGGTA
TTTTTGGAGCCAAAAAATGCGGCAGTTGGAAACCGAAATCAGAAAGCAAA
AAGACACAAGAATACTTGCAAAGGCAAGCGGTGACAATACGCTTGTAAGA
CAATGCAATGAACGCATGGTAGCCTTTCAAAAGAAATATGATGAAATCGC
AGCTATAACCGGTATTACGCCGGATTACGAGCGAAGGGCCGTAACAAAAA
CGAAAGATACATTGACAATTTCTAATAATGAGGTTAGAATAACAAATAGG
ATGAGCGGTGCAAAGAAAACTATCGGTTGGGAGCAAAGGCACGGCGAAAT
CATGTATGAAGAAATAAGACATAGAACAACCGATATCAAAAAAATATCGC
AATATACATCGTTCAAAGAAAGTGCTGTCGAAGAGATCAAAAAATATATG
TTTTTTGATGAGCATAGATTCCAAGATGGAACTATAAAAAGATTTGATAG
CGACTATTATCAGGCGCAAGCGTGGGATAGACTTTCTCGTGGGAAAGGTA
CAAATACTGATATTTTGTTATTGAAACATGAATATGTTGAGCTCACACAA
ATGAGATTAAAAAATCTTGATTATGAAACAGCACATGAAATTGCAAATTC
AAAATTCAATTGGTGGAAAGCTGTCGAAAGTGAGGATTAAAATATGTGGT
GGTTTTTAAAAAAAATAGTAGATACAGATACTGAAATCGTGTATTCATAT
GGGAGAGAAACAAAGGAGCAAACAGGAAACTTGAAATATGATAAAATCAA
TGAAAAGTTTATTGTTCAAAAAATAGCTGATAACGATACCGAAAAAGGAT
CTCAAAGATTATTGCCACATTTATATAAGATTATTTTTGACGAAAATGCA
CCAGATGAAAGGCTTATAGCTATCGGATGATTTAAGACAATTAAACAGTT
TAATTTTGTAGTGGATTGAAACAAAAAAAATAATAAGTGTCAACAGTAGA
AAATCTATTGTTGGCATTTTTTATTATAATTTTGCCGGAAGATAAGGCGT
AAAACAGTCAAAACAAGGGAAGCAACCCCGTACAAAAGCGTAGTTAAAGG
AGAAAAAGATGAAAAGAGAAGAAATCAAAGCAATTTTTGAAAACGCAACC
GATGAACAGCTTGATAAGATTATGGCGTTGAACGGCGCGGACATTGAAAA
GGGAAAAAGCAGAGTTACAGCACTTGAAACTGAATTGAAAGAGAAAAAAG
AAGCTTTTGAGGCTCTTAATAATGAAATGGAATTATTAAAAAGCAACAAT
GCAACCGCGGAAGATTACAAGGCCAAGTTTGAGCAGTTGCAAACGGAAAT
TGCAGAGAAAGAAAAACAAGCCGAAGCTGACAGACTTGCAAAGGAAAAAT
CGGAATTGATTGAAAACAGATTTAACGCAGTATTGGGTGATAAGAAATTC
AATCATGAAGCAATCAAAGCGGATTATTTGAAGAAATTTGGAGATGCGTT
GGAGAACAAAGATTTTACCGGGAAATCAGATAATGAGATTTTCCACGAAT
TAACAAAGGATGACGGCGCGGCTTTTCAGAATGTGACGGCTGTCCATCTT
GAAGGTGGACAGCAGCACGCAAATGACGAGATAGACACGGCAAAAATAAA
ATCCATTATGGGAATAAAATAAAAGGAGAATGATAAATGGCAAATTCGAT
TACTTTATTTAAGAAATATATAGATATGCTTGATGAGGTGTATAAGCAGT
CCTCTTTGACGTCTATTTTGGATGGTGATAACACGCTTGTAAGAGCAGGG
GCAAACACAAATGAGATTATAATTCCGAAGATGTCTATGCAGGGGCTTGC
TGATTATTCGAGAAACAGCGGATATATTGAGGGCGATGTGACCTTAACAA
ACGAGACTGTCAAATTCAATTATGACCGTGGCAGAAGCTTTACAGTAGAC
AATATGGATAACGAAGAGACCGCGGGCGTAGCTTTCGGCAAGCTTTCAAG
CGAATTTATACGTACTATGGTTGTGCCGGAGGTAGACGCTTTTCGTTTTG
CCACGTACGCCGGCACAAGCGGGATTTCAAAGGTAACGGCGGGGGCAACG
CTTTCAAGCGGCGATGACGTTTTGGCGGCGCTTGTTACGGCACAAAGCAA
AATGGATGAGGACGAAGTACCTTACGACAACAGGATTCTGTTTATCACGC
CCACGCTGCATAACTTGATTATGGCGGTAGATACTACCACGTCAAAAGAG
GTCATGTCGAGTTTTTCTGCGATACAGAAGGTACCTCAATCGAGATTTTA
TACTGCTATCGACCTTTATGACGGCGTAGATCATACCGGATCATCCGGCG
CAGACGAGACGGCGGGAGGATATGTAAAGGCTTCAACTGGTAAGGACATA
AATTTCATGGTAATACACAAACCCTGCGTATTGCAGTACCCAAAACACGT
TGTTAATAAGATTGTAACGCCGGAAGAGAATCAGCATTCGGACGGCTGGC
GTTTCTTCTACCGTTCTTATGGGCTTGCAGATGTATATGAAAATAAAGTG
GCAGGAATATATCTGCATCATAAGGCGTAAGGCGGTGTTTGTATGCGGGT
TGTCGGGCTGACGTTTTCTGAAAAGCAAAGAAAGAGACCAGCGCAGGAAA
TAAAAAAAGAGGACAAAAAACCGGGGAGTAAAGAAAAATAATAAAGGGGC
GGCCATATGACATACATTGATTTTGATGAATATACAGAAATGGGCGGTGT
ATTGGATTTGACCGCCTTTAATCGAAACATTGACAGAGCTTGCACAATTA
TTGATAACGCTACAAAAAAGCGTATCGAGACAATGGAGAAAGTGCCACAG
CAAGCAAAAGCCTGTTGCAGAGATTTAATCGAATATCTAAACGCTATGGC
AATCGGAGAAAAAGCGATAATCAGCAAAAGTCAATCGGTTGACGGTGTAA
GCGAAAGCGAAAGCTACGCAAACAAAACCGCTGATGATATGCAGAATGAT
ATCGATAATATCTTATGCGATTATTTATTAAGCGTAGAGGACAGCAACGG
TACGGCAGTATTGTATAGAGGGCTGAATGTATGACGGAATTGTTTATTGA
TACTGTTACTATTTACAATGATATTGCTGCAGAACTGGCAAATCCGCGCC
GCTGGGATAGATGTGTTATTTATAAATGCAACATACAGGGTCGTAAGGCA
ACGGAAGTAAACGGTACGGTTGTAAACGTTATAAACGCTAAAAATGTAAT
CACAAAAGATGTAGCACATTACAAGCCTTACTCGAAATACATCAAACTTC
CGGAAGATGCGCGCGGCGATTATTTTACGGCAAAAGTCGGCGATTTTATT
ATCTTTAAAAAGGTTGATGATATAGTTACCACAGCGCAAGAATTTTCACA
ACTGCAGCAAAAATACAAAGACAGTGGTATTAAAGTAACATCTTTTTCAT
CCAGCGTTTACGGTATGCCGGTTGATCATGTGCGATTTACTAATTCATAA
TGGAGGGATTCAATGAGCAAAATAGCGGATATCTTTAATTATTTTCGCAA
ATGCCCGCAGCTTTCGTCTTTATGGAGTATAGCAGCAACCGAGGATGCCG
GCGTGAGCGTTATATTACCGCAAGGTGCAAGTGAGATGGTGCAATATCAA
GAACAAATAGACGCTCTTGGGAATTATGAATGCGATGTAGTGCCATATCC
GTCTGTTTATGAAGATTATCAAATCAATTGCTATGTTTATTATGATTCCG
CAGACGAGAGCGAACCGCAGTTTAATGTCAATGTATTAAATTTCGATGAG
GTGCAAGCTGTTTGTGACTGGGTGCAGGCGCAGAACGAGACAGGAAATTT
GCCGGATATTACAGGGAAACAGGTTGTATCGGTGGAGTGCAATCCGTTTG
TACCGCAAATACGATACATAAATTCCGAAGAAAATACATTGGGGTATTTT
ATCACTGTAAGAATACGATATGTCAATTCTGCTAAAGCGAGGACGATATA
TTTCGATGGATGTGAAGATTGAGTTAAATGAATCAAAAATCCTTCAAAAG
GTTACCGGTGATAAATTCGGGCTGCTTGTATCAAATGAGTGGAAAAGGCT
TATAAATCCGTATACGCCGCGAAACATGGGGTTATTAGAGGGTAATTGTC
AATTATCCCCTTTTGAAATTTGGTACAAGGAAAATTACGCGCATTATATG
TATGAGGGAATCGTATATGTAGACCCTGTTACAAAAGCAGCCGGCTTTTT
GGATAAAGACGGAAATTGGAAAAGCCGCTACGGAGTAAAAAAGATACCCT
CGGAAAGATCGTTTAATTACCAAAAGAAAAACCCATATTCCACTGACCAC
TGGGATATAAAAGCGGCACAAGCCGGACAACTGGATAAGTTATACAGAAT
ATTAAACGCACAATTAAAAGCAAATAAAATATAGAGAGGAAGATAATATG
GCATTTAATGAAAAGGTGAATCCTAAAGCTAAAACAGAACTATTTAAAAT
TTATGCCGACGTTTCGACGGATGGAACAACCCCGGAATGGGAGCTGCAGG
GTCGTGGCGTTACATCTTGGACAGTTGAACAAAACGAAGATATCACAAAA
GAACCTGATGTGCTCGGTTATGTGGACATCGAAAGAGGTGTAGCACAGCC
GACACAAAGTGGTGTATCAGTTAAGCTAAGAAAAGGGAGTAAATTTGGCG
AGATGCTGTTTGATGCTTGGTTTTCTGGCGATATGTCAAAACTTGATAAT
ATCAAAATGCTGCAAAAATTTGAATTTGTAGATGGAACAGCAGAGAATAA
ATGTAAAGCACGACTGCAGGAAGAATGCGTTATAGCTATCAACAATTTTA
CGGGTGAAGCCGCCGGATATTTAGGGTTTGAAATTGATATCCATTATTCA
AACAAAATTACGACAGGAGAAATGCTTATTACGGATGGCGCGAGCATTGA
ATTTACACCTGATAGCGACGCATAAAAAATAAAATATTTTCCGCCTATGT
CATACGTAATGGCATAGGCGATTCTTTTAAAAAGGAGAAAAAGATATGGC
GATTCAATTAAATACGGGAAAACAAGAATTCCAATTGATTTTTGACGGTG
GGATTGTGGAAAAAATTTATTTTAATCCTAATGACCCGGATCTTGCAAAA
AGGTTATCCGAATTTCAGGAAAGAATTAGCGAAAAATTGAAGTCGTTAGA
AGATACCAAACTTGCTACGGATGGAACGCCGGAGACTAACGAAATGATAG
AGAAATATAAGAAGTTCCGTGAATCATTCGATGAAGAATTTGATAGAGCC
TTCAATTCAAACATTTCTGAAACAGTTTTTAAATATTGTTCGCCTTTTGC
TTTAATTGATGGGGAGTATTATGTAGTACAGTTTATTAACGGTATAAAGC
CTGAAATAGAGAAACATATCAAAAAGGCAACGGCTGAAGCAGATAAAAAA
ATGCAGAAGCACATCGGGAAATATATAAAATGATTTATGATTTGCCGACT
ACCGTTGAAATTGACGGCGAAAAATATAAAATTCGTAATAAATGTGATTA
TCGTATAGCATTGGATGCCATTGGAGCATTAAGTGATACAGCTTTAAAAG
AGAATGAACGGATTTATTGTGCTGTTGTGATTTTTTATGAAGAATACGAA
AAAATTATTGTAAACGAACAAATATATCAACAGGCAATATTGGAAATGTT
TAAAATCTTGAATAACGGAGAAGAAAGTGATCAAAATGAGCCGTTAAGTC
CAAAGAAAATGGATTGGGAACAAGATTTTAAATTGATTGCCCCACCTGTC
AGTCGTGTGCTGGGTTATAGTGTAAGAAGCGAGAAGTACACCCATTGGTA
TGACTTTATTGGGGCATATATGGAAATTGGCGAATGTTTATTCGCCAATA
TTGTTTCAATTCGCGAAAAGCGGATAAAAGGGAAAAAATTAGATAAAATC
GAACAAGAGTTTTATGACGAAAACCGAAAACTTGTTGATTTAAAAACATT
AACAGAAGATGAGATTGAATGGCTTAACATGATGGACTGAAAAAGGAGGT
GGGATTATGGCAATTAGCGGTGCAGATGGATCTATTGTTCTCACGACTAA
AGTGGATCAGAGTGGTTTAAATAATGGCATGTCAACAATGAAAAGCGGAG
TTGCCAAAATGTCTGCAAGTTTTGCTAAATTAGGCGGAGTAATTGCAACC
GCACTAAGTGTGAAAGCCCTAATAAATTTCGGAAAACAATCGATTGAATT
GGCCAGCGATATACAAGAGGTTCAAAACGTTGTTGATGTTGCCTTCGGTG
ATATGTCATATAAAATAGAGCGATTTTCTGAAACGGCAATAGAACAGTTT
GGTATATCAGAATTAACAGCAAAGAAAACAGCTTCAACATATATGGCAAT
GGCTAAAGGTATGGGAATCACCTCTGATGTTGGGTCTGATATGGCAATAA
CCCTTACAGGGTTGACCGCAGATATGGCATCTTTTTATAATGTGTCGCAA
GATGTTGCAGATACAGCGATTAAGTCAATATTCACTGGAGAGACAGAAAC
ATTAAAAAATTTTGGAATAGTAATGACCGAGGTTAATCTGGAACAATTTG
CTTTATCACAGGGAATTACAAAAAGTATATCTGCGATGACACAGCAAGAG
AAAACAATGCTGCGATATAATTTTGTATTACAGAAAACGGCGCTTGCACA
AGGTGATTTTTCGCGAACAAGTAACAGCTGGGCAAATCAAACAAGGGTAT
TAACCGAGCGATGGAAAGAAATGCAATCGCAATTCGGACAAGCGTTTGTT
TCGATTGGAACGCTTGTTTTGCCTGTTATTAATTCTATCATTTCAGGGTT
ATCCACTATAGCACAATATGCTAATATTGTAGCGCAAAGTATTTATAAAG
CATTTACCGGACAAGAAATAAATGTATCAACGGCAGAAGATGAAGCACAG
GTAATCTCAAGCGCGGTTGATAATCAAAATGAATTAACCGAATCGATAAA
AGAAACTGAAAAAGCACAAAAAGGAGCATTAGCCGGATTTGATGAAGTTA
ATACATTAACACAACAAATTTCAGAAGATGTAGGAAACAAAGAAATAAAA
ATTCCAAGTGTACAAATTCCAACAATTCCAAATTCGGAAATAAAAAAACA
GGAAAAGAGCTCAAAATTTTTAGATGCAGTTAAAGTAAAACTACAACCGA
TAATTTCTGCGTTAAGAAATTTACGTGACGCCGTGCAACCATTTGCGGAA
AATGTTGGAGAAGGATTATATTGGCTGTATGAAAATATCTTAAAACCAAT
GGGGGATTGGGCTTTAACGACTTTAATTCCTACCGTTCTTGATTTGATTT
CTGCAGCAATAGAGTTTTTGAATGAAATCATAGAAGCAGCAAAGCCGACA
TTACAATGGATATGGGATAATTTCTTTAAACCGTTAATGGATTTTTTATG
GCAAACGATCATTGATTTCTTAGAGATGCTTACAGATGCTTTTAAAAAAC
TAACAGATTGGGCGAAAGAAAATCCCGAAACAATGCAAAACATTGCAACT
ATAATTATAGGTTTTCTTGCAGGTTTATGGGTTTATAATTCCTCTAAAAA
AATAATATCTTTTATTTCAGATCTAACAAAGAAACTAAAAGATTTTGGCG
GACTTAAAAAGATGTTAGAAAGCGTAGGAACTGCAATAAATTCTCCTGCA
TTGGCTTTAGGTGCATTGACATCGGCAGGCTTATTTTGGGTGCAAAATTG
GGATAAAATAAAATCCGCATTCGAAGGCATGTCAGCTTGGCAAAAAGTCA
TTGTGGTTGTTTTGGGGTTGGCGGCGGCAATAGCGGTTTTATGGGTAGCG
CTTTCGGCTGGATTAGCAGCTGCCGGAATTGTGGCAGGCTTAGCAGCAAT
AGGTATAGGCGCTACAATACTTGCAATTGGCGCGAAAAATCAAGAAAACG
TTGCTCCGAATGCACAATTGCAGTCCATCCCTACGGGAGATGCAGCGATT
GCATCAACGGTTCCGGCCATGACTGTAGGAGGTTATACAATCCCAAAACT
TGCGCGCGGAGCAGTAGTCCCGCCAAACCGTGAGTTTATGGCAGTATTGG
GAGATAACACAAGGGAAACAGAAATAGTATCTCCGCTTAGTACAATGGAG
CAAGCATTTGAAAATGTGTTATCAAGAATGGGAGGGATTAATGCAGATCA
GGACATAAATGTTTCAGTAATTGTTGATAGTACTGAAATCGCACGAGCAA
CCAGAAAAGGAGAAAACAGGTTAGGAAAACAGACAGTATTTGGAGGATTC
GCAAATGCCCATTAACACAAAATCAGATTATATTGAATTTGGAACATCAA
TAAATCCGGATAATACGCTAAACAATTCGTTAATTCTTCCGGCTCCGAAT
TCGATTCCGTTTTCCAATGAGTTCATGGCATCCGCGGAAAGAAACGGAAA
TGGAACAATGATGATTCAACAAATTGGAAGAACACAATATACATTTTCAA
TAACATGGAAATCAATGAAAAATACATTGTGGTGGGAATTAAACAGGTGG
CTGGAAGAAAATCAATATGTTTTTTATGCAAAATATTTTAATCATTCAAC
CGGGAAAATTCAAATACAAAAATTTTATCGGGGGAATATTGAAAAAGCTA
CTCCGTCTCCGCACACAGAAATAATAAACGGATATAATGTTCCGATAAAA
TATTATGATTGCAGTTTTTCGGTAATAGATATTGGGGATAGCTCCGTTAT
AACAATTCATGAATTTGGTGTGATGTAATGATTAGTGTAAGTGAAACATT
TAAAAATTTAATGATATCGAATATTAGACCTAAATGCGAACCTAAAATAC
GGATATATGGCGCAGATAATTCCGGAAATATGATTGAACTGATATGGACG
GCAGGGAACATAAAAGATTTAAAATATAAATTTGAAATTGACGTTATTGG
AAGAACCTTACCTCAAATTGAATTGCAGTGGACAGAAATATATACGGGGA
AATTGAATGCAGAAAATTACCCAGAAAAATATCAAAATATTGCTAAATAT
ATGGAGGTTGAACTGTCCTTTGAGCAACAGTTAGGTAAGTATTCCGGTTG
GGGCGATATCTTTAATTCTAATAGTACATGGGGTAGTATATATAACGCTA
ATAGTACATGGGACAATGTTTATTTAGATAATGGAGCACAAAGAAGTGAA
ACATTATATGCGCCAAAGTTATATCTTGATGCTCGTCCGTCAATTAAAAA
TAATATCATTACATGGACTGCAAAAGATCTATTGTTTTTTATGAATGGAG
AAGTATTAAAGAGTTTTGCAATTAGTACATCTTCGGAAGAAATGAGCATT
CCGTTTGTGAATCCTATCGTATATCTGATCTTGAATGAACGAGGAAGCTA
TATAAAATCAAAAAATATATTTGATGCAATGACAAATACGTGTAATGACA
TTATTAATAGGAATTTAGGGAATATTTCAAAAGGAATTATTTTTGACGGT
AAAACAAAGGATGCTCTTTTAAATTACGCATCGTTGAAAAACTTGTATTG
GTCATTCATCGGAGATAGGGCTACACTAAATAACTACAATATATCTGATC
CTATATTTAGATTTACAGGGAACATAATGAAGGAATATCCGGAGATAACA
AACGGAACCGATATATCCGCGTATTCGTGGAAAGCATATATAGCTGAACA
GGGTGAGAAATATAAAAAGCTTGGGAATGATAGAGAAATCTATCCTGGAA
TTAAGATGCGGGAATGGCTGTTTGACAAATATGGAGTTGTTGATAGCTCT
GCACTTCAAGAAATAAACAGGTGTATAGAATATATATCTTCTGACACACC
CGAAGAAATTGAAATAACGGCTATTAATTTAAATGCTTATGATTACACTC
AAAATACAGGATTACAGGGCGAGGAATTTGTGGAGGACAATCCTGTTAGT
CCCTATAGGAATACCGACACTGAAATAACAAAACGAATAGATTTTTTAAA
AAATTATTTTAATAAAAATTGTTGTTCATTGGTGTTTACAGGGCTTCCCA
ACTTATCAATTGAACCGGGAGATATTATAAACATTGAAACAAATTTATTC
GACGGAGAAAATAGAATTTATAAAAATGCGGTTGTGGTAAGCATAGAAGC
TACATATAACGGTGCATGGAATGAAAAATTTACAGCTCATGAGGTGATGC
AATCATGATGGTAGTAAAAGGAGATATAACCTTAGACGGCAGAATAACTA
TTGATGACTTGGTTGTGCTGCAATCTGCAATATTAGATAAAACAAAAATC
AATCCTATTCAGGAAATTGCCGGAGATGTATCGGGAGATGGAAGAATTAC
ATCGGCAGATTTATTATTAATTCAGAAACATATATTGGGATTAAAAATGA
TAAATGAGGTTGTAGAGTATGAAATATAGTGAAAATTATAATCTGGCACT
GCCTTCACGTGATGATAATGATATAGCAGATATCAATGAAATATCTGATA
ATTTTGAAACATTAGATAATATAATTAATACAATTGATAAGAAAACAAAT
ATATCTGTAGTTACCTATAATAATGTGGTAAACAAAAAAATCTTATTTAA
TGATATCAATGGCAATTCTGGAACCATAACATTTTCTGAAAATTGTGAAA
AATATGATTATTTAGAAATATTTTATTGTGACAACGGATTAAAACGTGGC
GGGTATACAAAAATATACCCGCCTTATGATATTTTAATGACATTGCAGCT
GCAAGAAGCAGGAACAGATACATATTTACGCCAAAGCGCATATACGGTAA
CAAGTAATAGTCTTATTCCTGATTTAGGGAATTGTGGATATGCATTGGTA
AATATCAATAACAGCTGCACGGTTAATATGGGGACTAATTATATTAAGAT
CACGAGAGTTGTGGGAATTAGAAATGATCCTATGTTTAATTTGCCTTTTA
ACAGTAATATTGGATTAAACAATTATGATAATATTCTCAATCGAATTCAA
TATGATGATAAATATTTAATATCATATTATAATGCGGAATATGGTGGATA
TCTAATAGAAGATGCTGAGCGAACCGCCAATATAGTAAATGTACCGTGGC
TTGATGGCACTACTTATTTAGAGGGGACAGCAGTATCATTTTCACACTGG
AGTACCGGTGAAGGGTACACATTATATATATGCAATGATGAAACAAATTC
AGGCAGAATGATATGTGCAGTAGTTAAAGATGGAACAAAAGATACGTGGC
TTGCGCAAGGAACCCCAAATGATAGAATTATTATATATAAGCGAGACTAA
AAAAATGAAAATAAATTATAGTATATGCTTTGACTGCGCGAACGCGTATG
CGCATCGGTGCCGAAAGATTCTTGACGGAACACCTGTTCAGGGGTGGCAG
GCCAAGGAATTAAAAGATGGGGGCTATATGGTAGAAGCCTGCCCGCATTT
TAAAAAGGATTGGGATCATCGGGTCAATGCACGAAAAATAGGGGAACTGC
TGAAGCTCAATGAAAGAACGGTGCAAAGAATGAACGCACAAAAGCTGATT
GCAAGAGTACGGGAGAAAGGCTATCAGTTAAAAATACACGTAGATAAAAC
GTATCGCAGCTACTATATTTACAAGATTTAAGGGGAAAAAAGAATGAGCG
AAGCAATTATAACGGCGATCATCACAGGCGGACTATCCCTGATAGGCGTA
GTAATCACCTGCCTGATGACGGCGCGGAAAACGGAAAATACCATGCGGAT
CAACCAGGCGGTAACGGATACGAAAATTGACGAGCTGACGCGGGAGGTGC
GCGAGCATAACGGGTTTGCCCGCAGAATGCCGGTAGTGGAGGAACAGATC
AAGGTAATCAATCATCGAATCGATGATTTGGAAAATTTTCATAAACCGGA
TTAAGGAGGAAAAAGAAATGGAAGGAAAGAAACTTGTAGAGCAGGCGAAG
GCCTGGCTGGGAAAAAAGGAGTTGGACGGCAGCTTCCGGGAGATCATCGA
TCTTTACAACAGCCATACGCCGCTGGCACGGGGGTATAAAGTGAAATATA
CGGATTCCTGGTGCGCGGCGTTCGTATCGGCAGCGGCGATCGCCTGCGGG
TGTACGGAGCTGATCCCGACGGAATGCAGCTGCGGAAGAATGATAGAGCT
TTTGCAGAAAAAAGGTATATGGGAAGAAAACGACGCATACATACCAAAGG
CAGGAGATATTCTCTTTTATGACTGGCAGGACAGCGGAAAAGGGGATAAT
ACGGGCTGGCCGGACCATGTGGGGATCGTAGAGAGTGTAGAGAACGGTCA
CATCACGGTAATTGAAGGAAACTTGAATAATACGGTAGGCCGGCGAGAGA
TTGCGGTAAATGCACGGTATATCCGCGGCTATGGTGTACCGGAATATGAG
GAAGAGCAGCCGGAAGCGGACACGGAAACACCGCAGAAGAGCCTGGACGA
AGTAGCCAAAGAAGTGATCAACGGAAAGTACGGCAACGGGGCGGAGCGTA
AGCAACGGATTCCAGCAGAAACGCCGTACAGCTATGAAGAGGTGCAGGCG
CGAGTGAATGCGATTTTGAGAGGAAAAGAGCCGGCAGAGAGTGTTCCGGC
GGTAGAATATTATCCGCAATACACCGGGAATACAAACAGCATTGTGGATG
CGTTAAAAGCGATTCAAGTGGATTCGAGCTATGCGCATCGAAAAGAAATA
GCAGGAGCGAACGGCATTTCGGGCTACAGTGGAACGGCGAAACAAAATAC
AAAGCTGCTTAACCTGCTGAAAGCAGGAAAATTGATAAAAGAATAAGGAG
GATAAAAAATGAAATTGTCAAATAAGGCTTATGATATTTTAAAATGGATT
GCGATGTACTTATTACCGGCGGCAGGTACGCTGTACTTTGCGCTTGCGGG
AATCTGGGGCTTTCCGTACGGGGAGCAGATTGTGGGAACGATCACGGCGG
TAGATACCTTCCTGGGCGTGCTGCTGGGGATCAGTTCGGCACAGTATAAT
AAAAATAAATAATAATGCAATCCCCGGAAGGCTGCGGCTTTCCGGGGATT
CTTTATAGTTGATAAAAATTGAAAAACTATATACGTTTTTTGGAAATCAC
TTTGTAATAGTTTTTATGAAATTCCCGGATGGAACCAAAAAAGTCTTTCT
CTGAATTTGAAAAAGAGTTAAGTACAGCCTTTTCTGATAATAATTCTAAG
CAAAATTAAAAAGAGCAGAGAAGAGCTTTTTTCTACATTCTAAAGAATCA
GATATATATGTCGATTCTCTGCGAATCAGGGGGCCAACGTGAATCGCATG
ATTATTATAATTTAAATTTACTATATGTTCGTTAAGATGGTTGATGTTTT
CTGTGATATCAGTCTCCTGATTATGTAAAATCATAGAAACAATATAATAT
GGCGCATGTGATTGGTATGGGCCGAAATCACCTGATTCATCTATAAATAT
ACTCATTATTTTAGATGCCATAGTTATACTCCTTCCTATGAATAACTATA
AACATAAAAAATGACGGGGAAATTCCCCGTCGTTAGGTGGACCAGGGTCG
TTTGACCAGCCCAAGCAACAATGCTAACATTGCTACTCTTATTATATGTT
GATTCTATCATGAGGATACCCAGAAGTCAAGAGATATTTGACCATTTTAA
TAAAAATTTTTTATCTGTTTATTTTGATGATCATATGAAATGATACATTT
GTTTATACTATAATAATATCATAGGGAATATAGTTAAAACTGTATTTATT
ACACTATTTAACTAAGATCTTTACAACTTTTTATTGAAGAAAAAAAGGGA
GTCGGAGAAATCCGACTATCTCAAGTGTGCATCCGAAAACGCACACCCTA
TTATCAATTATATTACATTAAAACTTTAAAATATGCAAGCTTTATGAGGT
GAGCTGACACCTGAAAAACCCGTAATGAATGCCGGACGAATGGGCCGGTT
GTTGGCGAGCAACGGAAAAACTCGTGATAAGTGTCAGACGTATGGGCTGA
CTGTTGGCGGGCAACGAAAAAATCAGTTAGAGTGACAGTGTTTATTCATT
GTCACTCTTTTATTTTTTACTCTAAATTTATCACAATGTTTTCTGTTTCT
AATACTATTTCTAAAAAATTAGCATTATATAACTGGATTTTAAATTCAAG
GGTTTTTATTTCATCAATACTTTTAATACCTGTATTGGCATATCCAAGAG
CGAACGCTCCGATAGCATTTTTTCCTGGTTGGATTTTTGTTGGCATTTCA
GCACCGAAGAATACAGCAGTATTGTTCGCATATCCATCTATTAAAGACAC
AATAATTTCCTTATCTGAATTGTTTTCAATTTTTAAAAGCAAATTAAAAA
TTGTTATTGGCGATTTTGGATCAACAAAATCTATATATGTAACTTTAAAA
TTATCGTCGCTGTATATGATTTTTTCTTTCGGCTCTTGTTGTATGTCGCT
TTTTGTATCTTCTGATGTTATGGATATAGAAAGAAAGATAATGGTAATGA
TACATATAATTGCAATTATAGATAATATGAATAAAGCAATATTTATACCC
TTTGTTTTTTCCAATTTCATTTCCCCCTATAGCATTACACCACTCTCAAA
CTAAGAGATGAATGCTAAAATTGTATTTATTATATCATTTGACTAAAATT
TTGACAACTCTGTTTCTTATTTGTATCGCACTTGTATTTTTGTTGTTATA
GGATATTTTTAATCCGTAGTTAGAAATATAAAAAATAAGCAACATCATCA
TCAATGCGCATATGAACTCGCGCCTTTATGATAACGTTGCTATATAAAAA
TTAAATATTTTGATTTATTTCAAGGATAATGGGTGGGTTAGACCATGCAC
CTTTTTCTTTTTTTCCTCCCTTTTCACGAGTTGGGGCTTCTCGATAATAG
GTGATTCTTTGAATACATGTTTTTAATAATTCATTTTTTGTTTCATTATC
AATTTCCGGATTGTTTAAGGCATCTAAAGCTTTTTGGAAGTGAATAATTT
TTTCTTTATAATCGATAGGCTCAGGCATAACATTGTAGGCATTTTCAATT
GCTTGCTGAATTTCTTCTTTTTCTTTTAATAGTTTTGCGTTTAGTTGTTG
AAAAATTTCTTTTGGCATTCTATTGTTAGGATCGGGATCTGATTGTGCTT
CCCATTGCAAAATTTCTTTTTCCTGTAATGCTTTTAACTTTTTTTTAAGA
TTTTTTATTAATTGTTCATGTGCAATTACAGAATCTTTTGTTTTGTTTTT
TAATTTAATTTCAAAATCTTCGATATTCTGTTCTAAAATACGTTTTACAC
GTTCAATAATGTCTGAATAAGCGCAGGATCCGGTTTTACAATGATGCTGA
TCTGGGCATATTAGCCTTGGGGGCTGTGTTTCAATTCCATTATTCATATG
ATAATTCAATTTCATTGCTCTGCCGCAGTGACAATATAGAATACTGGCAA
GGGGATTACGGACTTTAGTTGTTGCTTTTGCTCGATGATTTTTTCCAGAT
TTCTTTTGGGCTTCTTCAAATAATTTTTCAGGGATAATTCCCGGATGTTT
TCCATCATAAATAAGATAATCGCCCATTTTTGCCTTTGGTCTTGTTTTCA
CAATCTCGCTGTCCTCTACTATTGTTTGCGTTTTTCTCCAATTCCATCGT
ACTTTCCCAATATAATGAACATTGGCAAGCATATCTTTTAGAGCTGCTGC
GGACCAGTGCTCACCTATTGGAGGTTTAAATCCTAAACTATCTAAATGAT
TACATACACGCTGATAGCCCCAATTCTTAGTTACATATAATTGAAAAGCC
ATAAGTATAACATCAGCTTGTTCTTTGTTTGGCTTTAAAGTGGGACATTT
CTTTTTTCCGTCCATTACCCATGTTTTATCGTATCCATAAGGAGGAATAG
ATCCTAAATAGTTTCCTTGGCTTACAGAAAGCAGTCTGCCTCGGTTCATA
ATCTTTTTTTGATATTCTAAGAATTCATTTCCGCGCTTTAATTCGCGCTC
GAAGATATCCCGGTCGTATTCGTCCTGTAAATCATAAGTTTTAGTTGGCG
TAATGATAAACGTATTGGTGTACCGCAGTAGCTTTATCAGCCGCCCGGCA
TCTTCCAAATCCCCACGAGAAAGGCGCTGTACTTCAACGATCAAAATTGC
TTTTATTTTAGGAGATTCTACCCGTTTTAAAAGCTTTTGTACTTCCGGCC
GATCGTCAATCGTTTCTCCTGATACGACTTCACGATATTTATTTTCTTCT
GGGATGATTGCGCCAAGATTTTTTTCCGCCCACTCATTTAATATCGTTTC
ATGCTTTTGCAACACGTCTTCAACGGATAATGTGGGATCATCTGAACGTG
ATTTTCGTAAATATATAAGGATTTCATTCGGAGAAAACATTTCTTTATAA
TCATACATAGTAAACATATTATTTCCTCCTTAACAAATAGCTAATATTCT
TTAAATATGAAAGTTTGGGAGAAATAATACTGGTTTTTGGCATAAAAATA
CCGCCTTTCTTTTTTTGTTGATAAAAAAGGCGACATGTAGTATAATAACA
CAAAACCATATCGCCTGTGATGGGGGGATTTGGTTTGCTGATTGTGCTGG
TAACACATATCAGCTCTGTTTCCGCTCTCGATGTTAGCGCATCGGGGGCT
TTTTTTATTTTGATACCATTTTGTCGATATCGGCAAAATGGTGTTTTTAT
CTAAAATTACACAACCCTGAAACCAACTCTCAATCTGTTTACTTTGTCTC
CTTAAGCTTTGTGAGAAAATCCCAAATAATCTTGAAATCTTTTTTGTGCT
TGAAGGAAAATTTGAATTCTTTTCCATCGTTGTTGATGATCTTTAATCCA
CCGCCGGGGAGATAGGTGTATTTTTCAAATAAAGAGATGCTTTCCAACGG
AATCATTATGTGGTCGTCTGTTACAACATTCATAACACCGAAAGCCAAAT
ACGAAGTTGCGGATTTATTCCAAATTAAAGCTGTATCTGTAAGTATTAAG
TCGCCATAACCGCGAAAAACGAAGGTTACTCTGGTTTTAATAATTATTTG
TGTCCCCATAGCATTCATTTTAATTCATCCTTTCAGCAATGTGTTTTTCA
GTAATTCAAAACGCTTTTGTGTAGGTTTAGTCCCCTATAGAATTACACTG
AACCATTTTGCTGATGTCGACAAAATGGTATTCATTTATTCAATATCCCT
CAGCAACAGTTTGGGGATCCCCAATACCCGGCACTGCTCCAATTCTTCGT
TATCGATTCGTTTCGGGGGGTATAGGAGATTAGTTGTTTTATACATCTTT
GATAATTTTACGAACTTTTCCTACTACTAAAACTCGTAAAATATCATTTC
CTATAAAACTACGAATTGGATACATAGGATTTATGGATATTAAATTTATG
GTATTTTCATCATAAATAACTTTTTTTACAACTCCCTCTAATTGATCAAT
AAGAAGGACAGCAATATCTCCACTGTCAACAGAAGATTGTTTATGTACTT
GGATAATATCTCCATCCTCAATCTTAGGGTACATACTATCACCGGTTACA
CGAATACATATTGTTTCTTTGGCTTCTGATTTTGAGGAGATAAGGCAAGG
AATATAATCTACAATTTGATCATCCGCAAAAGCACCGAAACCGGCTGATA
CTGATTCAAATAGAGGTGCCATATATATGTTATCAGTTATTATTGTTTCG
ATATTTGATTTATCTTGATCATCAAATCCCATAAGATAAGATGGAGATAC
ATTGAAAAATTCTGCCATTTTTTGAATAGAGGATCGAGGAATATTCTCAA
CTTCACCATGTTCATATTTTCTTATAGCAGAGCGCTGTACACCAATTAAC
TTTCCTAAAGCTTCTTGTGTCATTTTATTTTTTTTTCTTAGAAATCTAAT
TCTTTCACCCATTGTAATAAAAACCACCTCTTTTGTGTCTTAATAATATC
CCGCATTCTTCCCATCGTTTCACAGCACCATTCCATCGCTCAAATTCAAT
CCTTAAAGGTTTCCCATACCCAGAAGATAACATTGTCCTATAACCTTTAT
CAAATTCTCCAATGCCGCACGAACTAAAGTCATTCTCTTCTGTCAGTTCA
TTATTCAGCCTTGCATTATCACACATATAACAGGGGGTTATTTTATTTTT
CTTCTTCACACTCTCTCCACAGAAACAGTTACATTCCTTCCAATCTTCAT
AGGGGCAATCATCTTCACAATATTCACTATATCCATTACAGCAAATGCCC
CAGAAATCATCATAATATTTACATCTCATTTTACTTTCCCTCCGTCCATC
TTCGCGCCGCAATTGGGACAATAATCCGTTTCTTTGTCTAAGCCTATCAT
GTTAGCACAGTTTGAGCATCTAAATACATTTCCCATTTTATCCGTACCGA
TATATTCCCACTCCCCATGCACCACCGGCGCAACGTCGGCAGCGGGCATT
AAGTTAAGTCCTCTAACAAGCGATACAATATCGTCAACCGGGTCTAATGT
TTTTAGTCCGTCACTTATTGCACCTTTTCCATAGTTTTTAATAAGTTCTT
CAACCTTTTCACGCTCTATGTATTCAGCCATTACTTTCTTCCCCCGTTAT
TGATAATCTTCTGTCCTCGTCCAGGTTTTCCTCCGATTCCAGCCATTCTA
TTAAGCACTTTTTACATGCGCCGTTCATGCACCACCCTTCTTTGAGAGGA
TGTGCGCAAAAATCTCTTAACCATAGCAATTCCGCAAGCTCTTCCATATC
AACGCTTTGGATTTTATCGTAGTTCGTCATTGCTTTCTGCCTCCTGTTCA
AGCCATATCAGCCATGCATCTTGGCAAGCGTCGTTTAATCTATAAGGCGG
TTCAACATCAAAACATCTGTCACACCCGTAACAATCTCCGTGCGGTATTT
CATCAGCTAACAGTACCGCCATTTCCTCCACGCTCATTCCCTTGATTCGT
TCATAGTTCGTCATGCTATACCTCCCGCACCTCTATGCCGTGCACCTGCA
ACATCAGCTTTCGCTTCAGCACATACTCCTTTGTCCGATAGCCCTTTACG
TCCTCCACCACGGTTTTTCCGTTCTCCTCATACACAAAATCCGCTATGTA
ATGGCACGCCCGCTCTATTGTCTTTCCGTCCTTCTTCTGCGCCGGAATCA
GTTCATACCGCACCTGCCGCCGCAGGTTATGTATCGCCCCGGAACGCTCC
AGAAGCCTCAATTCCGCATACCGCTGCGCTTCTTTTCTCGAATCAAAGGT
GATTCCGTCCAACTCCGTCTTTTTTGCATGGTATTTCATCCCTGTTCCCT
CATCCTATAGTTTTTCGATATATCCCGCCCGATGCTTATCTTGTATACGC
CGGCACGCTCAAATATCCGGCTGATCGTCGCCTCATCAAACCGCAGCGCC
TCCTGTATCGGATATTCGCTCGACAGAATCGTGCGCTTGCTCTTGTCCAG
CATTCGGTTATTCAGCAGTTCAAATGCGATGTTCATATCGCCCTGCGTCG
GCTCCCCGCCGTTTGTTGTTTTCAGAAAATCATCGATATACAGCGCCTCT
GCCGCTTTCAGCTCGTCCATCTCTTTTTGGTATTCCCTTTCCGTCACACT
TGCTTTCAGCTTCACCACTTCATCCCGCCACAGCATATACCGGCATTCCT
TGCCCTGCTTGATAAGCTTGCCGCAGATAGCCGTGCAGATAAACGTTTTC
CCGCAGCCTGGCTGTCCGCCTATGTAAAACCACCGGGCATTTTCATCCGT
GCAGAAGCTGTACGCCTTGCTTTTCATCTCCATCTGCCACGCTTCCGGCG
TTTCAAAATTCTCAAGCCTGCATTCCTTCAGCGCTTCAAACAATCCGCTT
TTCATCGCTCGTTTAATCGTCCTGCGGCGTTTCATACATTCGCACTCTTT
TACCGTCAGGTACTTTTCATCCCGAACGAAGTACACCTCGCCTTTATTCC
GGCATACCTTGCATTCTATTCCGTCCTGCTCCTGCAAATTGCCCTCGGCT
TCATTCAGCCTCCTGCACTGTTTCTCGGTCAAAGTCATAGATTTATTACC
CCCTTTACATGGCTGTAATCAACATCCGGCGGCTTTCCCTTTTTCTCAAA
CTGATTGATTGGGTAAAATGCCTGCCAACCTCGGCAGATAACCTCTTTCA
GGTATTCTTTAACACCCATATGGCTCTCCTGCGCCATTGTATTAAGCTTG
TCGATATTTAATCGAACCGCATAGTCCGTCATCGCCGCTCGCTTTGCTTT
CCGTACTTTCAGCCATTCCCCCAACAGGGAAAGTGTTTCTTCATCCCCGG
TATATCCCCGCAGAATCGCGTCAAAGCTCCCGCTTTCTTTCTTACTTTCT
TTTTTATTACCGTTAGGTAATAAATCTTTATCTTCTTCTTTATCTTCTTC
TTTATCTGCTTTTTTTGCTTTTGTTTGCTTTTCAGAAAAACCATTTGCTT
TTTTTGCTTTTAATTCATCTTCATAAAAACCATTTGCTTTTTCTTTTTGT
GTTTCTTTCCTTGGCCTTCCGCCTTTAGCCCCTGCTTCCGAACGTTTATT
ACATTTTTCGATATATTTTTCTTTATTCGCATCCATCTGCTGTTTGATAA
AGCGAAACGCTACTTTTAACGGCTTCGGCATATCCGGCATCTCTCCTGTT
TCGCTGTAGGAAAGCATTGCTTTAAACAAGATTCCAACCTCTTCATCGCT
CAAATCCTCAAAGCATTCTCTATATGAATGATATACGACAAATCCTTTCT
TTTCACCCATTCTCTTCTTCCCACTCTTTCAGTATCTTTTTACAGGCTTT
TGCGTTTTTCGCCGCTTCTTTGCTTCGTTTTTCTTCCTGTTTTACATATC
GTTCAAGATATTCCTTTCCTTCCTTTGTTGCAATAAAATATCCGTTTCCG
TCTGAAAGATTGACTATCGGGATCTTCTCCTCTATCCGCTTTTTCGCTAT
CTCTACCCGCATTGCTCGATCATCCTTCCCGGATAATCTTTTCAATTTCA
GCCGTGATATGGCGTTCTCATGCCCATACGGGATGTAATCAACAATATTC
ATCTCTTCTCCCCCTTAAAACGGTAATTCCTCGTCCTCTGCCGGCTGCAT
TTCTTCTCTGAACGGAGTACTTACCATTCGGGCGGCGCCATCGTTATCAC
CCGAATCAGACTTTCCAAGGAATTGTACCTCGTCGGCCACAATTTCAGTC
ACATACCGTTTAGAACCGTCCGGAGCGTCATAAGATCTTGTTTGGATTGA
ACCGCACACAGCTGCCTGACTGCCCTTATGTAAATACTTAGCGCAATTAT
CTGCCTGACTGCGCCATACAACAATCGGAATGAAATCCGCTTGCTGCTGA
CCTTCCTGCTTAAATCTGCGCTCCACCGCCAGCGTAAATGTACACACGCT
GATTCCGCTTCCTGTCGCCCGCAATTCCGGCTCTTTTGTCAGCCGGCCTA
TAAGCATTGCTCTGTTCATTTGCTTTCATCTCCTATAAATAATTTTTTCC
GAAGATTTGTATAAACTCTTCGATCGTCCATCCATTCTTTTGCATCAGCA
TTTTTTGTCCGTATTGCTTCACTTCTCTATCTATTCGCGCATTTCCATGC
ACGCTGTCTTTTCCAAAGATATGGCATCTATTATGGCAAAGATATACCAC
CGCTCCGTACTTTTCGCTTTTCTTTCGGTTGGCTCCGTTAAATATGTGAT
GCCTGTCCAACGGGTCTCCGTTTCCGTTCCGGCCGCAAAGGAAACATTCC
TTTTCTTCCCATGCTTCCATCATTCCTTTTCTCCCCACAGGCTAATCATC
TTAGCGATCTGTTCCGGCGTTCTTGTTTCTATATCAAATTCCTTGCACTC
ACAGATGATGTTATCGATCAGCAGCGACATTTGCTTTTTATCAAAGCTTG
ACGATCCTTTAAAGCGATCGATCCATGTATACCCCTTATGTTCTTTGGAT
TCTCCCATAACATCCGCATACCAGCCAAGACCGCCTTTTTCCCATACCTT
TATCTCTTCCTCAACCTCTGCCGTCTTTACAAGCACTTTTGACGGCTTTT
GCGGAATTCCTCTTATCTGTTCCCGGTAGATCTCTTCCTTCGGTATTTCC
AGTTCTCTTGCGAGCTTTTCAAGCAGCGTCCAGCAGTAGCGGTTGGCATC
GTTTGTTCTCTTTTCGTACTCCCGTTCAAAGCTCAATACGTTTGCTTTCT
TCTCTTCTATGCTCTGGCAAGCCTGTCCTGCTGTCCGCTTATCCTTGACC
TTCACGCTCAGCCAGAAGCCCTCCGCGTCCTGCTGCCATTTCGCTTTCTC
AAATGTTACCGTCATAGCTGCTCCAACTGCTTAATCAGCCTGTCCGCGTC
TAAAGTCTTTAATTCAGAGGTTTTTTCCGCTCCGAACGGCTTCATGTATA
CTTTCAGCTGTTCCTTTGCTCCTGTATCCCACAGTTGTTTTGCAAGATCA
CAAATGCGCTTGCATTGTTCCTTTGTCGCCTTTTCTTCGAATACGTCCGG
CTCGTCCTCTGTTTCCTGATTCTTAATGGCATTGGCTACCTCTTCCGCGC
TGGCTACCGATGTATCGATCCCGATTCCGCACATTCCCAGCGCTCGTCCT
ACTGCGCTTGTCTCACAATTCTCAATATAGCTTGTCTTATTTATGTAGCT
GCTCGATTCCTTCTCGCAAGCCGTCCCCGTTCCCAGTATCTTTCCTTCAT
CGTCCCGAACCGTTGCCGTCATGATCACGATGCCGTTTTCGCATGAACGA
ATTTCCGTTTCAATTCCTCCGCACGGATACAGCTGCCGGAACGCCTTAAT
GCGCTGGTTTACCTCCGCATACTGTTTTCCCTTTACATCCACCGTTACAA
TCGTTTTATTCGCTTTCTGCAATTCTTCAAACGTCACTTATATCCCCTCC
AATATTCCCGATTCATATATGTAGTTGATTTCCTCTTCATTAAACTGCCG
GAAGAAACTGTTTACCTTTTCCTGGATCTCCTTTTCGCACACAGGACACA
TTCCTTCCGTCAATTCACTTTCCGGGACAATCTCTCCGCACCGGCTGCAC
CGCTTCAGTTCGTCATACTCCGTGCTTCTGCAATGCGGACAGCCTTCTTC
CCACTTAGCTATACTCTCTGTATAATATTCGTGATATCCCTGCGGCGCCT
CAAAATTCTCTTTGCAATTTCTGCAATAATACACTTGACATTTCCTCCCA
TTTGATTTATACTAAGTATGGTTTAGATTTTGCCGCCGCTCTTTTACTTT
CCGGTCTGCGGCGGCCTTCTTTTACCCTATTACCGTACATATAGCCACTA
CCCCAACATACCACGTCACAAACGCCCCGAAGATTCCCAGTACCGCAAGT
ACCGTCGCTATACACCACAGCGGCGAGCCAAAGTATATCTGCCATTTTCG
CCCTCGCCATTTGAATCGGTAGTTTAATATGTGATGCTTATTCCACATGC
CTGTTCTCCTTCCTTTGCTTTTTCTGCCTGCAATATTTCAACTTCTTCTA
AAATATTATGCGCAGCATCATAAACTCTTTGTAATCGCCTTGCCCTTTCT
TCCGGTGTTAAATCCGGAATATTTACTTTTACTATCATGTTCGGAAATTC
GAATATTCTTGTTTCCTTATATGTATCCTGATTTCTTTCCATTGCTATCC
TTCCTTTCTTTTCATATTTAAGTTTATGGGGTTAGAGCTTGTTTCATTAT
TCGTATATCTTCCACCAATCAAAATCCAACACTGTCGCAATCTTTTTCGC
TACCTCAACACTCGGCTTTCTTCGGTTGTGTTCAATATTGATATACGTTC
CTTTGGCTATCCCTATAGCTTTTGCAATATCTCTTTGAGACAAGCCTTTT
CCCTCTCGCATGCGTTGCAGTTCCGCTGTTGTCATGGTTTATCCTCCTTT
AATAAACGGTAATCTTGGATTCATTCGTGTGTGCATCCACCTGGCAGATA
AATCGTCCATCAAGCGTATACAACTCGAATACATCCCGGCATACATCATC
CTTACCTTCGGTATAACTTATCGCAAGTCTTACAACTTGAATCACCTCTA
CTGGCTTAAAATTTACTGATAATGCCCGCATTGGGGTGCCTCCTTTCTTT
TTGCTTGATTTTTAGTTTTCTTTGTGCTATTATTTCTTTGCTATATATGG
CAAAGAAAGGATTGATTGTTTTGAAATTAAACCATGATTGTATAAGACAA
CTTTTGCTGCATCTTGAAGAAAATTTAGATTGCTATGAAAACCTTGAATT
AAATGATCTTATGATTGATGGCTTTTCTAAAGATGATATTGTTTACACTC
TTCAAAAACTAAATGAAGCTGGTTATATTAAAGCTGAAATTTGTTGCGAT
ATAACCGGTTTTGTGGAGATTTCCGTAATGGATATTACTTGGGACGGTCA
TAAATTTTTAGATACTATTCGCGATAACCAGGTATGGAGCCTGACTAAAA
AAGCGCTATCAAAATTTTCATCAGTATCTATTTCTTTTGTTTCAACTGTT
GCATCCCAAGTCCTTACCAATATCATCACCCAGCAACTTGGTTTATCCTC
TTTTAAACCACCTGTCTAATACCTTTTTTGCCAACCTTTCTGCATCTTCT
TTCTCCGGTGTTGGAAAGTTGTTTTCTGCCATCCACATCGCAAAGATATA
ATTCATCAGTTTGGCTTTGAGATATATGATTGCTAATATTAAAAGCAATA
CCATACATACAACTGTTGCCATTGGTGCGCCTCCTTTCAATTATCACAAT
AATCCTATCTTTAATAGTGCCAAAATAATATTCAATATACTGCATACAAG
TGTAATTATCATCATGATAGTTGTGATTTTTTGTATCTTCATTGGGGTGC
CTCCTTTCTTTTTATTTGTTTTTGTGTCTTAATAAGACCTTTTTTGATTA
AAAAAAATTTCATCGATCTCATAAGATTGTAATGTATATTTTTCTTTAAT
TTTCGCTATTTCACCTTGTGTAAATTCTGCACCATTCCATTCATTGATTT
TAGCTGAAAACCGAGATGCTGAAATTCCTATATATTCAGCTAAGTTTTCA
TTCGTATCTCCAAACAATTTCATTTTACTTATTAACATATTTTTATTCAT
TATTATACCTCCTTCTTTTTGTGTTTTCAAA
>NODE_22_length_23455_cov_23.2194
CATATTAATAGATATGGGTAATTTATTTACCTGTAAAAATAAAGAAGAGT
TAAGGCAACTACAATATGTAGCTTTATCCAGAACTCGTAATAATATTAGT
ATGCTTATTTAAATGCATGATATATTAATTTCTAGAGATTCTAGAGGAAA
AGTTAGAGTTGTTGATATTTCTTATGAATGGAATGACACAACTCATAGCT
TTCTAATTATTAGGAAAACATCTCAATGAGGGGGCAAAGTAACTAATCAG
CCTATTATTGAAGTTAAAAGAGGAAAGGCACAGCGTACAGCTGCAGAACA
AGTTAAGTTAGAATATAACAGTAATGTTAAAAAATATCTTGATAAAGGAT
ATAAAAATATTCGAGATTTTAAAATCGAATCACTGGATGATATAGATGAT
CCAGGAAAACTACTTGGAGATATAACCACAGACCAATCTGGTGCTCCCAA
ACCAATGTTGGCTAAAAGCTTTGATGGTGTAGCCACCTCAACATTTGAGC
ATGAATTTTATGGCTCAACAAAAATAGACGGAACACGATGCCTTATGCAT
TGGAATGGTTCTGAAGTTGTGACTTCTTCAAGGGGAGGAAATAACTATGA
TGTCGCAGCTAACTATATTAGGAAGGATCCAAAAGTGATGAAGTGACTTA
AAGAGAATCCAAATATATGATTAGATGGAGAATTATATGTGCATGGGTTG
CCCTTATCATATATTTCTGGTATTGTCAGACTTCAAACCCTGGATGATAA
ACACAAACAATTAAAATATTATGTTTACGATTTGGCTATCCCTGATGTAA
AATTTAAGGATAGATTAAAGATTTTAGAGGATTTTGAGAAAGCTGTCTCT
GATTCTGACAAAATTGTAATGGTTAAACATGTAAAAGTATCTGGATGGTT
AAATATGAAAGCTCTTCATGATCAATATGTTAATGATGGTTGAGAAGGTT
TAGTAATTAGAAATCCTGATAAAGAATATAAGTTTGGAACACGAGACAAT
CGTATGATCAAACTTAAAATGTTTGAAGATCATGAATATAAAATTCTAGA
TCTGGTAGATGGCCTTAGAGATGAGGATTTATGTTTCTTAATGGAAACTA
AAGAAGGATATCAGTTCAAAGCAAAACCTATGGGGGATAGAACTTTGAAA
CAATGGTATCGTGATCATATTGAAGAATTAAAAGGTCAAATGGGAACAGT
GAAGCATTTTGGTATGACTAAAACAAATACACCAGTGCCAAACCTTCCTG
TATTTAAAGCAGTTCGAAACTATGAATAGAGGAGAATTAAATGATTTAAA
AATTATAATTTCCCAATTAGTGGAATATTATAAAGAGCTAGAGGAGTTAA
AATCAGCGGGACTTGATATAATCAAACTAGCACCAGTATCTATACTAAAT
AATACAATGCGATATATGTTAAATACTAAATATAGCATCTGTATCGCTGA
GGATATTATTAACTATGCCCAAAAACCTACAATTAGCATGGAGCATTTCT
TCGATATTTTATGTGAAAGGTATACATTAAAATATGATGAAGATAAAGAT
GATGGTATCCATGGCGTAGAGTTCTGCATTAAGGATCCTAATTATCAAAA
CGTAAGAAAAGAAGACCTTAAAGTTACAGAACGATTCCATAAGAAACCTG
AAGAGGAATTAGCAAAAGAAATGCGTAAGAATCTAGACAAAGCTATTGAA
TACTTTGTGAATGGTAAGAAGGTTGTCAAGGAGGTATATGTTGAGACTCT
GCTAAAATTTGACGATCTTCTTAGTAAATTAGCTAAAATGACTGATGAAT
AATACTACCTTTATTGATTTTGTAAATTCAAATATTGAAAAATATATGAA
AGAGCAAAATCACAAAATGTTAATTGCGTTTAGGAATATTAAATCTGAAT
ATGTCTATACAAAAGAGAAATCTGGAAGTGCAGACGGTGAGATTATTAAG
AAAATGTTCAATAAACGAAAGGAAACTTGTGAGATTTATAGGGATAAGAA
TTTAGAACTTTTTGAAGCTGAAAATCGTGAGATGATTATTCTTCATCCTT
TTCTTCCTATAAGTGTTCCTAAGAATGTGATCCTACAGTATCTTAAAGGT
CTTTCTATTACAAAGGACAAGAAGAATTTTAAGGCTTTTCAAGATGCTTG
TGTTGAGGAATTTGGAGAAAAAGTTGAGTCTTCAATTATCTTAGAACACA
TAAATTCGTAATTTTTATACCTCAAATTTCGATTAATTATCTATTTTGAA
GGGGTAGTTCCACTCAAAATTTTAATCGAAATTTGAGGCTTATTTTTAAT
ATATGGAAAAGATAACTATAAGTAAAGATTTTAAGGGTAAAATCTTTTTT
ACATCAGATACACATTGGCGTCATGGCAACATAATTAAGTACTGTGATCG
TCCATTTGTTAATGTGCAAGAAATGGATCATGCATTGATTCAAAATTGGA
ATAAAGTAGTTAGTAAGGAAGATATAGTTTTTCATTTAGGTGATTTTGCC
TTTGCAGATAAAAGTAAATGGAGACAAATAGCTAATTCTCTTAATGGGAC
AAAATATCTCGTTCAAGGTAATCATGATAGGACAGATGATATTCCAACTG
AATGTTTTGAAATGATTCGAGACATGTTGCAAATTGCTATTTATGATGAG
GAGTTAGAAGATTATTCCACCTTCATTATGAGTCACTATCCACTGGCCAC
ATGGGCAGGAATTAGTCGAAGTATATGCAACTTACATGGGCACATTCATA
GCACGCCTGATTTAAATGGAACTGGATTTGACATTGTAATTGCTAAAAAT
GCACCATGGAATCAGTACGATGTAGGAGTAGACAGAAATAATTTTACTCC
AGTTAGCTATGAAGATTTGAAAACTATCTTTACAAAACGAATGCTTTATG
GAAATAAATCAATTAAGGGTTCACGAAAGAGTGACTAACTTTCTTTATAG
TAATTTTGAACAGGGAGTGTTCAGAGTTGATGAGGAAGGGTACGAATATG
TGGATGAAAAATATATTAATTTATATGATTCATTAGTATCTAAAATTTGG
GCAACCGAATCTCTAATATGGATTTAAATATTTATGTAGAGAAATTGTAT
CAGGCTTGGATTAAATATAAAGGAGTTAGAATTCTTGTAGACTATGATGA
TACAATTAAACCGTATAATACAGCTTCTGAAGCTCTTTGTAAAGACATAA
TTAATACTTTAATTGAAGCCCAAGAACTAGGAGCTACAGTAGTCCTATGG
ACCTGTAGGTCTGGGTCCCGTTTAAAGGAAGCTGTAAATTATTGTAAATC
TGTAGGATTAGAATTTACTGATGTCAATCCTGTGGAACCTTTCTTACCAG
GGTATTCTATGAAAGCCTATGGTAATATACTACTTGATGATAAAGCTGGA
TTAGAACAAGCTTTAACTACATTAAAATTAGCATTATACAAATATAAAAA
GTTCGTTTATGAAATTAACGAGAAGCAAAGATTGCAATCCTAACTACCTT
GCTAAGATTGTGCAAATTGATTCATTTAGACCTCACCCTAATGCTGAGCG
TTTAAAGTTAGCAACTGTTGATGGATATATAATTTCCACATCAATTGATT
CTGCAGAGGGAATCTATGTATATTTTCCTGTTGAATGTGTTATCAATTCC
GACTTTCTGAAGGTTAATAATCTTTACAGAAAAGCAGACCTTAATCTTGA
TCCTACTAAACAAGGATTTTTTGAAGAGTCTGGTCGAGTAAAATGTATTA
AACTAAGAGGACTTGCATCAGAAGGGCTTATCATGCCTATCTATGAGTTG
TGTAAATTTGCTGGAGAAGGAATTGCAGAACCTATAGATTCTGTTGAAAT
GTCAAAATTAGTAGGAACAGAATTTGATACTGTAAATGATAAATTGTTTG
TCTGGAAATATGTAATTCCTACTAAAACTTCTGGTGGAGGAATTAATGGC
TCAGCTAAAGAAAAGAAGAAAGTTCTTAATATAGTTGATGATCAATTCCA
TTTTCACATTGATACAGAACAGTTACAGAAAAATATTCATAAGGTTCAGC
CAACTGATATTATTAATATCTCTTGGAAAGAACATGGAACAAGTTTGATT
CTATGCAACCTACTTACTAAGAAAAATCTTTCTCTGAAGGAAAAAATTGC
TAAATTCTTTGGAGTTCCTGTATCTGAAAGTGAATATAAGAAATTCTGTT
CATCTAGAAAGGTTATCAAAAACCCTGAACTAAATCCTGGTATGACCAAA
GGATATTACGATTGTGATATTTGGAATCTTGCCTTCGAAGTATTAAAGGA
TTACTTATCTAAGGGGCTTTCTATCTACGCAGAAATTGTAGGATATATGC
CTACAGGATCTATGATTCAATCTGGATATGATTATCAATGTATTTATGAT
CCTAAAACTTATGAGTATTCAAAAATGACTCCTAAACAAATGTATGATGC
AAAACTGTTTGACATTATTGTTTACAGAATTACATACACTAATGTAGAGG
GAAGAGTTTTTGAATTCTCTACTCAACAAATGAAGACCTTCTGTGAAAAG
TATGGAATTCATTGTATTAAAGAGCTCTACTATGGAACAGCACAACAACT
ATTCCCTGAGTTGAATCCCAATGAGCATTGGCATGAAAATTTCTTGCAAG
CATTGAGAGATAAATACTTAGAGAGAGAGTCTGTTCTTTGTAACAACAAA
GTTCCCGAAGAGGGAATTGTACTTCGTAGAGAAGTAAGTGAAATTGATGT
TTATAAACTTAAGTCAGTAGCATTCCTTGAGAGAGAAACTAAGATGCTCG
ATAAGGGGGAAGCTGACATTGAATCAGGACAAGAATAATGAGGTCGTTTT
CTAAAGAAGAAATTCAGGCACTCAAAGAAAACAAGGAAGTTTTATATTTT
TATAAGCTTCCTTGTTCTTTATTTGATTCTGGATTTCAATATATTATTGT
TACTGATGCTCCAGAACCTCCTGAAAAATATGATAATGTAAAATATCTTT
CTTCTCAGTGTTGGTTTCAAAGAATGCAAAATGGGAGTTTGCTCCCAATA
GTTTGCACATCACTTGGAAAATCCTATAAGATAAAAGAATATGTATCTGT
CTATGTAAAGCCAGATATTATAAAGCTTAGAAAATTACTGGAAAACAGTT
TATTAGGAGCTTGTAAATATCCTTGAAGTTTATCTGATGATGAAATTATA
CAAGAATCTTTATGGGGAATCCAAGTAATTAAAGAGGGAAGAGTGAATAG
AATTGATGTATTTAAATCAATTTATAAGGTGACTGAAGCTTTTAGTGAAT
TTTTAGAAGTATCTACACCAATGTATCAAATGTGGAGGGAGAATAATGAG
TAAGATGATCGTACTTCAAGGCTGTCCTGCTTCAGGTAAAAGTACCTGGG
CTAAAGAGTTTATAAAGGATAAGCCTAACTGGGTAATTGTATCCAGAGAT
GAAATTAGAGAGGGAACTGGTAAATATTGGGTCCCATCTCGTGAAAATTA
TATTTCTGATATTGAAGAATTTTCTATTAGAGCAGCTATTAATCGTAACT
TAAATGTTATTGTAGATGCCACTAATCTTAATCAGAAAACTATTGATAAG
TTAACTAAACTCGCTACTGAACTAAAGGTAGACATAGAGTTTAAAAAGTT
TGTTATTTCATTTAATGAAGCGTACTGGCGTGATACGAAAAGAACTCGTA
AAGTAGGACTGGCAGTATTACGTAGGTTCTTTAATACATATTTTCCTGAT
ATGTCTCAGGAAATTGTAAACCAAGAAAAGGAATCTCCAGCTAAAGAAAG
ATTTATTCTTAAACAAGATGAAACTCTTCCTCATGCTATTATTTGTGATA
TTGATGGAACTTTATCATTAATGAATGGAAGAGGTCCGTTTGAGTATCAT
CGAGTAAATGAGGATCTTCCAAATAATCCTGTCATTGATTTAGTTAACTC
TTTATCAAAGATGTATCAAATTATTATTGTTACAGGTCGTGAAGATACCG
AAGTATGTAGGAAAGAAACTCTTAAATGGCTGAATAGATATTTAACATGT
AGCGATTTTTTATTCTATATGAGAAAAGAAAAAGATTATAGAAAGGATGC
TATTGTTAAGACTGAAATTTATAATGAACATATTAAAGATAAATATTGTG
TAGCTGCGGTATTCGACGATCGAGACCAGGTTGTGAACGATTGTTGGAGA
AAGCTAGGATTACTATGCAATCAGGTTTGGAAAGGAGATTTTTAATATGA
CTGTTGATGAATTTAATGATAAATGGAAGAACCATTTAGAAGAAGGATTT
GAAGGATTGGAGTTTAGTGATGCTGAAGGGAAGGTTGTGGATTGGTTAGA
TAAACATTTTGTTTTATTTGAATTAATAAATCCAGAGTTTACTTATGCGC
AAATTAAACTCAAATTTGGAATGGCTAGAGTATATCTTCAAGGGCTTCCT
AGTACATGTGCACAAATAGCAGAAGATGCAATAAATAAAATTATGAAATG
CGAACTTTAATTAAATTATATCAGATGCTTTATATAGGAGTATGTAGGAT
GAATTACTGCATTACTCCTATATATGAGCCTATTCTATTATTTATTAGTT
CTTATGTCTAAGAATATTCCTGATAGCTGTTGAGATAATGATCCTTCAGC
ACCTTGGAATGATATACAAGTAACTTATAATTATAGGTTATATGTAAATC
TCGATGGTATTCTATTTGCTTCCGAAATTATAAGAGAAGTAACTACATTT
GGCCACTTTGAAATCAAATCTCCAGATGATTGGTCTTTTCTTGAAAATGA
TATCTATCAAGTTATAGAAGATAATCTTGGGGATGAAATTAAGGAATGTA
ACTACAAGATTGACTTACTAAACTGAAGCTATAATGAATAAATATGTAAT
TGTAGAATGACCAGATATTCAATTTTTAATGACTGAATCTGGTTTTAACG
AACATGCCTGTCTCATTAATGATGATGAATGAGTGTCTAAATATGGTTCT
TCTGCATACTTTGTTGAAGAAGAATGATTAAATAGAATATCATATGAAAG
CTAAAGTTAAAGGATTTGATCTTGAAGTTGAACCAATGACAAAATATGAT
TATAATGATCGTATTTTGAAACTTCAAGTACAACATAGAGAAAATAAGAG
AATCAATGGATTCTATTGCAACTGGAATGGTTATAAGTTCTGAATAGATG
AAATTGATTTTAACAAGATATATACTATTGAAGAATAATGATATACTTAG
TCACTAACGCTCCAGCCTTAATAAAATCCACTAAATATACTTGTATTTCT
GTTAAAGAAGCTTTAAGTATGTTGGAAAGGTTAAAGATTGTTGGTGTGGA
TACTGAAACTGAGGGTTTCGATGTCTATACTAAAAAACTGTTATCTCTTC
AGCTAGGATGCTTTGATTTTCAGGTAGTTATTGATTGTACAACAGTTAAT
GTTTTGTTATTTAAAGATTATCTTGAATCTGAGCGATTATTTCTTTTTTG
AAATGCAAAATTTGACTTAAAGTTTTTGTACTACTATGGAATTATTCCAA
GATATGTATGGGATGGGTATCTTGCAGAGAAGCTTATGTGGCTCGGATAT
CCTTCTGGTATGCATGGAATGGGTCTTAAAGATGCAGGAATAAATTATCT
TGGAGTAGAACTGGATAAGACTGTTCGAGGCCAAATTATAAATAAGGGTT
TAACAGAAGATGTTATAGTTTATGCTGGAACAGATGTTAAATACCTAGAA
CCTATAATGGAGAAGCAAAAAGAAAAACTTAAAGAACAAGGTCTTCTTGA
TGCTATCCGTGTTGAAAACGCATTTGTTAGATGTTTAGCTTATATTGAAT
TCTGTGGAGCTAAAATTGATCCAGAGAAATGGAAAAAGAAACTGGAGAAT
GATTCTAACTTATGTGAAGATTTAATCTGTCAACTCAATAAATGAGTTGA
AGATAATATGGGAGGTAAGTATACAACTGTAAATAGACAAGGTGATCTGT
TTGATGGATTTGATACTCGTCCCAGGTGTCATATTAATTGAAAGAGTGCA
CAACAAGTAATTCCTCTTTTTGAAGATCTTGGTTTAAATCTTTCAGTAAT
TGATCCTAAGACCAAACGTCCGAAAAAGTCTACTGATATTAAAGTTATAG
GACCACAAGCTTCTAAAAGTCCATTGATTTCTATATTTATGGAGTATAAG
AAAGCTGCGATTTTAGTAGATACCTTCGGAGAAAAGTTTTTAGATCTTAT
AAATCCAAAGACTAAACGCATTCATGCTAATTTTAACCAGTTAGGCACTG
ATACAGGCCGATTGAGTTCAACTAATCCGAATCTTCAAAATCTCCCAAGT
GATGCTTTAACACGTTCTTGTTTCATTGCAGAGTCAGGCAATAAATGGAT
TTCAGCCGACTATTCTGGCCAAGAAAGTTTTTTAATGGCATCCATTGCCA
ATGATAAAGCTATGCTTGACGAATTAGTGAATGGTTCAGGAGACTTACAT
AGCCTAACTGCTAAAATGGTATTCCTTGAAATTCCAAGAGACACTCCCCT
TAAAGCAATTAAAACAGAGTATCATCATCTAAGAAAAGAAGCAAAAGGCT
ATGAATTCTGTTTTAATTATGGAGGAATGGATAATACTCTTGTTAGAAAT
TATGGAATTTCTGAAGAGCGGGCCAAAGAAATCTACACTAACTATATGGA
GGGTTTCTCAGGACTGAGAGACTATCAAAAGTTTAGAAGAAAGGATGTAA
TGGAAAAAGGATATATACTTTTAAGTCCAATTACTGGGCATAAAGCATAT
ATCTATGACTTTGCTGAACTTAAACGCCTTTGGAAAAAACAATGTGAGAA
AGGATTCTGGGAGTATTATAGAGAAATGAAACGAGATGCCCCAGATTGTG
AAACTGTACAAAATGTTAGAAAATTAGCAAAAAGACGTGCAGAATCTGAA
AAGCAGAGTATTAATTATCCAATACAAGCTGCAGGAGCATTGTGTTTTAA
ATATGCATCTATCTTTTTATTCAAATATCTACAAGAGCATGATCTGCTAT
TTAAAGTAAAATATTGTATACCTGTACATGATGAGATTAATCTTGAGGCT
CCTGCGGAGATTGCAGAAGAGATAGGAAAAGTTCTTGTACAATGTATGGA
GAAGGCTGGTGCAGTATTTTGTAAAAGAGCTAAGCTTAGTGCTGATTTAA
CTATTGGAGATTATTGGATACATGAATAAAATATATGAACTAGTCTTCTA
TTGAGAAGATATATACAATGGTTGTGAAATTACTGAAACTATATTAACAA
CCAGTCGTGAACGTGTTGAAGCGGAAATAGAAGGTTTTAGAAACCGTAAT
TTAAAAAATAGAGGTGAGGAAATTAAACCTTCGCACAATCATTACATCTA
TGCGTATAAAAATAACAATGTTAAAACATTTATAGACGGTTGGTCAAATC
TTAAAATATTTGAGCATGATAAAATTAATTAAATTTGGAGCATCATGGTG
CGGTCCTTGCCGTGCCATGATGCCTATTCTTGAAGAACTCAAAAATAAGA
TAGAAATAGAAGATATCGATGTGGATGAAGTAGATCCTATTGTATTAACT
AACTATAAAATTAGAAATATTCCTGTACTTGTTTTACTTCAGGATAATAA
GGAAGTTTGGAGGCACGTAGGAAGTATTTCTAAAGTAGAATTAGAAGATA
AAATTAAAGAATATGAGGCTAATTAAACCATCTTTTGAAATACTTGAGCA
GGAACCAGGTATTCAAGGAATATATAAGCAAATTGAGAGAGCAGGGAGAA
CATGCTACAAATCAGAGGATCGTATTACAGAAGACTCAGCAGAGAAATTT
GTTAATATGATTAAGGATAGACAGCATACTGCTATGCTAGAACATGGCAC
TGTGTATTTATCTTGTTCAGATGCAGAATTTATTTATCTTGGTCTTAGAT
ACGAATGTAATAACTACTCAAATGTTGTATGAGAGGAATTTGCTCCTGGA
CATAGAACTAAAGTTTATATAACAACTAACTATCGAGTTTTATATGAAAA
TAACTGACTTGATGATCTAAAATATCTCTGTGAACCTACTGAATATCATG
AAAAACGAATTACAGTAAAGTTTATTTGTGATCGTGGTGTATCTCATGAA
TTTGTAAGACATAGAGTGTTTAGCTTTGCTCAGGAAAGTACAAGATACTG
TAATTATAGCAAAGATAAGTTTGGTAATGAACTTACTTTTATTATTCCTT
ATTGGACAAATATTCCAGAAGGACAAAGTTATTGGCATGATGGCATTGGG
TATCGTGTAGGAGCAGATATTCAAAATAAAGATTTTGGATATATTGAGAA
GTCTCCAAACTATTTTAATTTCTTATCTTCTTTAGAAGAATCAGAAAAAT
GTTATCTTAGACTATTAAATGAAGGATGGACTCCCCAACAAGCTCGTTCG
GTCCTCCCTAATTCTCTTAAAACAGAGTTAGTAATGACTGGAACTCTTGA
GCAGTGGAAAGGATTTTTCAAACTACGGTGTGATGCCGCGGCACATCCTC
AAGCTCGTGAGCTAGCTATTCCTTTGAAAGAAGAATTTAAGAAATTACAT
TATATAAATGACTAGATTAGAATTTTCAGAAATGTATCCCTACGCTGTAG
ATGGTTCCAGAAGAAGTGCAATTTTTGGAGAAAAGAAAGCACTTCTTGTT
AAAATTCTACAGCAGGGATCTCCAGTATATCAAGATACTTTTTATTATGG
CCATGCAGAAAAATCAGACCACTTTAAGGAAGTAACAGTTGATGATATTG
ACAATATAGCTGGATGGAGAGATTGCCATTATTACACCCTATATACAGAT
AAACAAGGTAATAGTGCTTGGATTTTATCAGGAGGAAGATACGATTAATA
TGCCTAGAAATGTAATAATGTTTGAAGTAGATGAATGGGATAATTTAGTA
TCATCTACTTATGGAAGAGTCTATAACTTTCAACAACAAAATGGTTGTAA
AGACCGAGGAATTTACTATTTCACAGTACCTATTGAAGATTATTATATAG
AGGATTATGAAAGAGAAGAAATTCCAGAAGAAGTTAATGGAGAAATAAAA
GGAGTAAGTTTCAAAGCATGGTTAGAACGAGATCCTAATACTCCTAACTT
TTTAGAAAAATATAGGCATGAATTGTTTTGGGATAGAAACTTTTATCCTC
ATGTTAGTATGATTATTAAAGATCTTGAGAACAAAGGAATTTTAAAAGAA
GGTGAGTATATAATTAATATTGATTGGTAATGTTTAAGTATCATATTTTT
AGAGTATTTGATTACAAAGGAGGAGAATTATGTACCACTTTGAATCTTGA
TTATGAATCAGCTTTGGCTGAATATTGCTCCTTTATTGTAGATAAAATAA
TCGATTATATGGAGGACAATGATTGTAAAAACTTTAGAATAACTGAAAAG
GAAGTTACAGATGTTATAGAAGATACTTTTTCTATTTACGCTGGAGGTGA
CCATGTGGTCTTAAAAGTATATCAATCATCTAACGATGGTAAGCTAAGGA
GGTATGATTTTCCTATGAATGCCATTGTAGACTACGTTAACATGGAGATA
AATAAATATGGATCTGATTAAAGCTTGTAAACAACTTGTAGTTAAAGATC
CTTTTTATGGTTTATTTCTATTATCTTTAAATAAATATTATTCTAAAGAT
GATGCAACAGCATGAGTTGCAAGAAACGGGATTAACTATGAATTATGTGT
TAATCCCGATTTTTGAAATACTTTAACTGATGATGAGCAATTAGGAGTAT
TAAAACATGAGCTATTGCATATTGCATTTAAACATTTGTTAATGCAAGAA
TCTTTTAATGATAAAGAAGTATTCAATATTGCCGCTGACGCAGAAGTAAA
TCAATATATTGATGTTCTTCCAAAAGATGCTATTGATATCAAAGATATTG
ATCCTATGCTTCCTCCGAAAGCAGGAACCAAATACTATTATGAATACCTT
TATAAAGATAAGAAAGACTCTTCTGGGGGGCCGAAAAACCATAATCATTG
AAAGGATTTTTCTGATTTATCAGACGCAGAAAAAACTTTAATTAACAATC
AAACTGACCACATTGTAAAACAGGTTGCAACTCAAGTAATTAAATCTAGA
GGAACTATTCCTTCCGAGCTAAAAGCATATGTGGATAAATTGTTTAAAAT
AAAACCTTCTATATTTAACTGGAAGGCCTATTTTAGACGACTTTTAGGAT
TTGCTATTGATGTCTTTGTAAAAAAGACACATCGTAAAGTATCTAAACGG
TTTGAGGGAGCTGCAGGTATTAAACTAAAACATAAACATGATATTTTAGT
TGCTATTGATACTTCTGGTTCCGTTAGTACTAAGGAGTTAAAAGATTTTA
TTAGCGAGATTTATCACATCTGGAAAGCTGGGGCAGGTGTTGATGTAATT
GAGTGCGACGCTAGAATACATAGGATATATCCATTCAAAGGGACTTTTGA
TGGTACATTCACTGGTAGAGGAGGTACAGACTTCAAACCTGTTATTGATT
ACTACAATCAATGTAGAAAACAATATTCTACTTTAGTATTCTTTACAGAT
GGCTATGCACCTACAGATACTTTTAAAGTAATGAAGCAGATGATCTGGGT
AATTACCTCTAATGGTAATAGAAATAATCATTATCCAGGTTACAGTATGT
TTATCCCATCTGATAATGGAGCTGAATAAAGTTAATTTAGAAGAATTTAA
AACTATATTTCAATATATTATTGAGAATAATAAACGTTTAGTGGAAGTTG
GAAAAATTCCCACTGCAATCTCATTGGAAGCCGATTCAGGAATTGGAAAG
ACTTCTACAATTTTACAAATAGCTGAAGAACTGAATATGGGATTCATCAA
ATTGAATCTTTCTCAGTGTGAAGAATTGGGAGACTTAATTGGATTTCCTA
TAAAAGAGTATTATGTATGTTCTGATGAAGGTGAATGTCAATGAGTTTCA
AGCGATTTGCTGGCATATTATCTTCAAAATGGGTACAAGGTTCAAAACTT
AACTCGAATGTCTTATGCACCTCCTACGTGGATGCCAAAAGAAGATAATG
AAAATGGATGTATACTTCTTCTTGATGACTATTCAAGAGCACTTCCTATG
TTCTTGCAGGCGACTATGGAGCTTATTGATAGAGGTGAATATATTTCTTG
GAAACTTCCAAAGAACTGTACTATAGTATTAACTTCTAATCCTGATAATG
GAGACTATAATGTTAGTACTATGGATAATGCTCAGAAAACTCGATATATT
AACTTTGAAATTGATTTTGATGTTAATGTGTGGGCACGTTGGGCTGAAAC
TGACAAATTAGATTCCCGAGCTATTAACTTTGCATTATTATATCCTGAAA
TATTTGAAAAAGAGGGAAATGTGCAGAAGATTAATCCAAGAAGTTATGTT
ACCTTCTGTAATGCTATTTCTGGTTTAAAGGATTGGAGCACCTCAGCAAA
TCTAGCAATGATTCTTAATATTGCTAAAGGATGTTTTACATCTAAAGAAA
ATATTGTTGGAAACTTATTTACTACGTTTATTGCTAATAAACTGGATAAG
CTAATTGCTCCTAAAGATATGCTGTTTGAACCTTGGGATACTGTAAAAAC
TAAAATTAAAAGTTGTGTATATGATAGTAATGGATATCGTCCAGATATAG
CTTCTGTATTATCTACACGATTACTTAATTATAGTCTTTTATATTTCGGA
GAAAAGGGAGCTAGTTTTCTATTTAATCTCTAACCTTTTGCTGCATTTAA
AAATATTTATTATCTTTGTACATAATCAATTAAATATATTTATGTACAAT
ATTACTAAAACGGAATTTGAAATTTTAATCAATAAAGGATTGAAGGTATC
TCAAATAGCTGAGGTACTTAATATTAGTATTTCAACTGTAACTAGAAAAC
TAAAAAGTTATAATCTTTGAAATGCTTATAAAGATATTACTGTGTTTGAT
ATAATAGATACAGAAGAAAAGGCATACTGATTAGGTTTTATCTATGCAGA
TGGATGTATTAATAAGCATGATTATAATAATTATAGATTGCAAATTAATT
TAAATTCTAAAGATGAATCTCATCTTAAAAAGTTTGCAGCCTTTATATCT
AATAAAGTAAAAGTTGTAACTAAAAATAACATATCAAGATGCTATGTTCA
AAATCAACACTTATGTAATACTTTAATCAACTTAGGATGTATTCCAAGGA
AATCTTGTACATTAACATTTCCTCTATTAAGTATATTTTCAAACCATAAT
TTAGTATATGACTTTATTAGAGGCTACGTTGATGGGGATGGGTGTATAAC
CTATAGTAATAAAACTATAAGTAAAATAAGTATTATTGGAACTAAAGAGT
TTCTTAGATGTATAATGGATCTGTTTCCACATTGTTTTTCTATGACTAAG
GACAAAAGATGAAAAAATAATACTTATTATATTTATACTACAAATAAGCA
ATCCTTTCTTAAAGTAGGTAATAAAATATATGGAAATGCAACAATTGCAT
TAGACAGAAAATTAAATAGATATAAGATTGGCGTGTTACAAAGTAATTTG
TAATATTATTATTGGGCAAAAACGGTGAACCCTGAGATGGGAATACCGTG
CTAACTTTAAAGATAATAGGTTAAAGTAGTGTAACGCATAGAAGGTGAAA
CTAGAAATAGAATATAACCCTTCCAAGAGTGTCCAATATCCAATAATTTG
GATAAAAATGTATGCTGAACTAATACGAAATCGAAGTATTAGAACTATAA
GATAAAAAGCTTATAGGATAACAAAATTGAAAACGGAAGTAGTTCAAGAT
CGATTACTTGAATTTATCAATTCTCCTGAACCTTTACTAACTGAAGACTT
ATTGTTTCATTTAATTAAAACGATTACTACAAAGTTTTCAGGAAGAGCAA
ATAAGTTAATTATGAATCCTAAAATCAGAGCTAAAATTTTATAATATGAA
ATTAAACGGAATTGATATTGCATTTCTCGTTCCTTATAGGAGAAATAGTG
GGTCAGCAAATTTATGTAAATGGTCTTCATATCATTCAGAAAATATACGT
TTTTCAGTTAGAACTTCAATGGTGCTACACACCCCTGAAGAAGTAAATAC
TGCGCTAACTAATAAACTTACAGATCTATCGGATGTAACTAAGCTATATT
TTGACTCTAGTTCAACCTATCCACGGTTCAAAATTAGAGATACAAAATTT
CAAAGAGTTATTAAGGTAGCAAGATGTGATGCTGCTATAATTCCAGATTC
TCTTAACTATTATCCTAGTAGTGGAGAGTATTATTTATTTGAATATGTTA
AAGAGGATCAAACTAAAATAATTTACAGTATTTGTCCAAAATTGTTTAAA
GATAATGATTCATTTATTTATAATGATGTTTGCTCTCAGGGAACAGACTT
TATAGATGGCGTCAAAACTATAAATACCTTACCTAAAGGTTCCACTTTGA
TTTATAGTGGAAAGTTAGTATTTTGTGATGAAACCTATGCAGAAACAATT
GATAATATAGTTTCTGTATATCCAAAATATGCAAAAGAAAGTACTCTAGA
TAAACTAGTTAATGGCACATTGGAAAAGATTACCGAAGAAAGTATCTTGT
CATTAAATGATATGCTAGCATCAACCGATGATACTACTGTAGAACTGGGA
TTAAAAATTTTACAAGGAATGAATGTTACAGAAAGCCCTGCTGCAGTAAC
ATGTTTATTATATGGGAATTTCGATAATATATTTAAGAATAAAGCCATGG
GAACAACAGGAGTATCTCAAGTTTTTAAGTCCTTAAATGTAGATACAAGA
TATGTTTCTCATGATCCCATTACTGGAATAGCTAGAGCGTTAGAGTCAAA
CACTTGGAAAAATGCAACATCTGAGGATAAATCTTTAACATATACTTTAT
GTAGGGGCATCCTTTCTAATTTTTATAGAGAAAAAGATAGACAAGTTATG
GATACTCTTCATAATCTCCCATTTAAAATCAAAACATATGTCGACTAGGA
ATATTCTATGTATAGCTGGTTTAAAGGGAAGTGGTAAGGATGAGAGTGCT
AAAATGCTTCAATTTTGTTTGAATTCTCCAAGATGAATGCAAACATATTG
AATGTATAAACATTGCAATATCTTTACAGAGGGAAAGTTTAAGATTTGTA
GATTTGCTGATACTTTAAAATGCCTTCTTTCAATACTCCTTAATGTTAGT
GTTGAAAGATTTGAAGATAGACAATTTAAAGAGGACTATTACGTAGATTT
CAGTACTTTAACAATTCATCATAAGAATTTTGTAGAAAGAGAAAAAATTC
TAGTAGATAATAAGTTTTCAAAGTTAGCCAAGGATCTTAATCCTTCTTTA
ACTGAAGATTACTGACTTTCTATTAGGCAGGTTTTGCAATACTTTGGAAC
TGAAATAATGAGATATTATTTTGGGGATAAATTATGGATTTTAACTACAT
ATGAGCAAGAGTACAAAAATATGATTATCTCAGATCTGCGATTCCAGATT
GAATTTGAAGAATCAAAGAAACGAGGAGGGAAAGTTATTTATATCCATAG
ACCAGAGTGCAAGGCAGGCTCTCATGCCTCAGAAAGAGAGCTTTTAACGT
TATATGGAAATGGAGACTATGACTATCTGATTAATAATGATGGGTCATTG
TCAGATTTATTTTACAAAATAAAAAATATTAGTAAATTATGCCTACAGAA
ATAAAACGATGTGGATATTGCGAAAGCAATAAGATTGAACATGAATTCCA
GGATAATAAATATGGAAAGTATATTCGAGTTTTTAATCTTAAAGAATCAG
GAAAAGGTTCTAGTTGCACTGTGTGCAATGGAGGATTAAAAAGTAAAAAA
TAAACAGTTAGCCCCCTATGTTGGATTCGTTCCAGCGTAGGGGGCTATTT
TTTTTATTTTTCTTTTATTGCGTTATTAATATCCTGTCTAAATGGTCTAA
ACATTCCAAAAGTGTTTACAGTTCCAAGTAGAGCAGCTTCAGCAAAGTTA
ACATCTTCAAGTTTAAATGCTGCAGCATAACTTCTAATACTATTTTGAAG
GATACTTAAGAATGGAGGATTCCAATTTAACAAACCATTAGTGACAGCAT
TTATTACACCCATATCATCAAGAGAGCGATTAACTAAGTCAATTCCATTA
CGGAATCACCAGCTCCTATCTGCTATCTGGTCTTTATACTTTATTCCAGA
TTCTTCAGGGTCATCCAAAAGCATTATTTGTAATAACTTAGCAAAAAACA
AAAACATTGTTAAATCATATAATGAAGCCTTAAAATTAGCAGCTTCAATA
TCATTAGACTTAATATATTTTCTTCATAAATCCGTTGTACTTAACTCGGG
ATCTTTACTAACCATTTGTTTAACATTTGTATATACATCCTTAAATAACT
GTTGATATGTTTGAAAAATACCTTCCATTATTCTTCCTTCTCATGAATAT
AAAGGAATACCAGTATCTTCACTAACAATTTCTGAATTTACTCATGTACC
ATTAGCATCAGTAATAATCTTAATATATTTTTGATTACCTTTTACATCTA
CTACAGGTGTGAAATGTCCTTGGGAAGCAACAGTAGTTCTCTTTAATGTA
TATTGGGTTTTCTTAGCAGATAGATAAGTCATAAACTGTTTAAACAGCAT
TCCTTGCCATAACTTATTTCATTCTGCTTTTGTTTCAAGGTCATAATAAC
CAAAGGATTCATCTGCAAAAGACTTTATAGATTCCCTTTGCAGTACCGTA
TATGCCATTTCAAATTTGTCTCCAACCTTATATAAAGGCTCTCCAGTACG
TTCACGTTCTACATTAAACTGCCTCAACATAGCTATATAGAGTCCATATT
GTTTTTCATATACAGATTTAACTGAATCAGGTACAGCATGGTCTTTGTAT
TTTAAATAAACATCAAATCGTTTATCCTTTTCCATATCATACTTAAGTCT
TTCAATTCCATCTGAATCCTTATCAATATAATGTGCATCAAAGGTTCCAT
CATGAATCATTTGAGCTAAAAATATAGACATACGATTCCAATAGTCAGGT
GCAGTTAAAGCTCATCCAGAATATCTAGAAAATCCTCCTATAATACCATT
TTTATATGATATTGTATTTTCAACCATATTTCTAAGATCCATATTAGCTA
ACGCATATAACTCATTTAACAACTCAATCTTAGTAATTTCAGTTATAAAT
TTTGGAGAATCATAAATAAGGTATTTTAGTGCTTTTCCGTAATCCTTTAT
TGTGAAAGCTTCTTTTCCATATCTTCTGAACATAGCATTGGAGAGGTTAG
TTCAAAATCCCATTAAAACCTCTCTAGGCAGGTTAGCGAAGTGCCAAGAA
AGTGCTACACTGGATGCAACAGATCTTAGTGCAGATAAAGATTTAAACAT
ACCTCGCATTTCTTGAGGAACTAATGACTCGAAATATAAAGAAGATTTAG
TTGTATCTGCAATGAATTCCATAATGTTAGAAACATCAATTCCTGTTAAA
TTTCCTTTTAGAGATAATGCTGCTTGCATAGCTCTAATCTGTGGAAGTAT
TTCATTTACATTATTTTTCTTTGCTTCTGCCATTTTATATGAAGCTAAAA
TTATCTCTAAATTAGTTTCAAAAGCTCCAATTTCATATTCCTGAATAAGT
TTTCTTCTTTTATCCTCATTTTTTCTATCCTCAAACTCAAAAGCTAATTG
ATCAAATGCATCTGCTGCACTTTCTTGTTCTTTAGCTCTTTCAGAGAAAG
TATCTTTGATAAAGGAATTAAATCCATAAGCAAAGTTATCATAAAACGTC
TTTGCATTTAGATTTCCATTTGTAGCCAAACTAGCTAGTCTAACTCTTAC
TAAAGGAACCAAGAAATCATTTTCGTCTAAGTCTGCTCTTGAAGTTTTTC
CAGTTATTGTTTTTAACGCAAACTTAATCATTCTTCTTTCAGCTTCACTT
AAATCATTACTCATATCCCAAGGATCTTTAAAGGTTAAATCAAAAGTATC
AGGTCTATAAAGATTTCTATAAAGGCCTCCTTTTGCACCAATAAAATTAC
TAGTTGCTATTCCATGCCCTATAGAGTTTTCATATAAGGATTCTTCTTTA
CGTAATTCCCCTAATCAATTTGTATACTCATTTCTAATTTTTTGAAATGC
GGTAGCCATAATATTTCTAAAATATACAATATTACTGGAGCGAATTGTAT
CCATGGAGTTTAACATAAAACTATCAAACCAGTTAGGAAAGCCCTTTCCA
AAAAGTTTAGCATAAGTTTTTTCTTCAAACATATCTACATTCTTATAATA
TAAGTACATTTGTGCAACCCAAGCATAAACTTTTGTATTTTGATTTGACA
TATCTAAATGGTTAACATCCAATTGTGCTGTTGTTCTAATTGTTTCAAGA
AGGGTTTCTAATCTATCTACTAAATCTTCAGTATTGTTGGAATCAAAATT
AGAGGAAATAAACAAATCGGAATTTTCTTTTATTAATTTATACAAGGCAT
TTTCTCCACTTTGGTCTATCCTAAATATAGCCATAATTTGATCCGACACT
TTATCAATAATTGATACAAACCGTGATTGCCCTTTATAGGGACCTTCTCG
TAACGTAGTTAGGTTTGCAGACATAGGAGTGCCATTTTCATCAACAACTA
ATTGGGATAAAATTTCTTCAATAAAAGTAATTTCTTTTTCGTTAAAACTT
TTAGATTGAGATTTAAAAGGATTAACAGCACGAATATCCCCTAATTTTAG
ATTTTGGAAAGCAGGTCTTTCATTTAATACTATTAAAGCTTTTAACAATG
CAGCATTTCCTCTTGTAGCTTCTAAAGGCAGAATTTTTTTCTGGGCATAC
TGCTGCTCTAACCATTTAGCATTTGTGGTTCCTGGTTTAGCGATTAGTTC
AAATAAACTTGATAGTTTTCCATTATCAGAATAATATAAAGTATCATCTA
AATTTAATTCATCCAATGTAAGAATATCAATAGCATTATTAATAGTATCC
ACAATAGGTATAAGTCCTCTGTCAAATAAATTTTGATTATCAACAATTAT
ATACCTATCTTGTTGATTATAATACTTATCTAATAGTGCTTTATAAAATC
CTCTACGTCGGCTATTTCCTTCATAGGGAATAGAGTCTGGTAAAGTTCCT
TTTAATATACTTCTAAGGCTTCCTATGAAATTATTAATCATTGCAGGACG
ACTCTCTTTTAACTCCTCAATATATCTATCAATTCGTTCTGAGATAGCAT
CCTCTCCAGATAAAGGCTCTTTTTTTCCAGTGATATCATTTACAAAATCA
ATTCTGCCATTTTTATATCTTATGATATTACTTTTTTCAATAATTTCCTT
ATTAAGTCTATACGTTTTAGCTAAAATATATTCCTCTGGCAGAATCTTTG
CTATTTTTTTATCTATATTTAGCATTTCTTCTGGATCCTTATATTCAGAA
TATAGAACTCTTGGGATGTAATCATCTAAGTTTCTTACTACATAAGGAGC
AGTTACTTCTTCGGTAATATTTTTTAATCCGTCGGAAACCAACCTACCCT
TGAATTTATATATTGGAACTAAGTAGTACTGAAGTGAATTAGTATTTATT
CCAAGTTGGTTTAATACTCTTCCGTAAAAGGCCTGTTGATAAATGGCAGT
TAATCGTTTTTCTTTAGCCCACTTATCATAAGGTTTCTTAGAAAACTTAA
TGTCATAAATTGTAGATACATCCCCATCAATTACAAATAAGTCTAATTTA
CCTCTAATTTTTGATTTCCCTTCAATTTCATATCCAAGATCTGCAGTTAA
GTCTATTTCAGAATATATTTTGACTCCACCTCTAAGTTTTCCATCACTTC
CACTATGCTGCATTAATATTGTTTGATAGACCTCATTTACATTATCTACC
ATCTCATCAAAGTCAATTTTAGATACAGTGAAAGCTTTAGCTTCTTCCTG
TAATCAAGTTCTTTGATCTTGGTACATAGTGGAAAATCGCTTTGATATAT
AAGCAATTACAGAGCTATATCTCTCTTTTAGTGCATAAGGACTTAATTTT
CTTTCGATTAAATTGTAGAAAATATTATGTACAAACTCACCCATTAATTG
AACTCTAAAGTTTTCTTTAACAGTATTTTGCACTTTTTCTATTAAAGATT
TAGAATCTTCTGAATTAAGGTCAATTTTAAATTTATTTGCAGCTAAATTA
AGATAATGATCTGCTGTTTTCTCTGTAATTACAGTATTATGGAATAGTTC
CTCTTTAATTGCATCAAGACGTTGATCAGTAGTAAGTCCACTTTGGAAAA
CTAAATTATTAATATTTAGTCCTCTTCTTTGAAGTAATTCTAGAATATAA
TTTTTAAACAAATCACTTTCATAGTTCTCTGCAATTACTTCTGGAGCTAA
TCGTTTTCCATCTTTGTTGGGCTTCGTAATAACATCAGTTACTGCTATTG
TATCAGAATCTCCTTCTTCTAAACTGTCTTCATTTATAGCTAAGTTTCTG
TTTTTTAAGGGAACTATTTTGGAAGTTTCTGAGAACACATCCTTTTTCGC
TTTATTAATAATTTCGTCTACATAGGTTTCTGTGGTAACTCTCAATAACT
CTGGATCAGTTTCTCAGTTATATTTACTTCTGTTTGCAGCTATATAATTT
TTTACATCCTCTTCATTAGTAAACTCTATGACCTCTCCATCATTTACCTT
TAATCTTCATTTACAATTTTCCATTATAATACACAATAAATAGTTAAGTT
ACCATCTTCCATTAATTTCTTAATAATATCATTAGATACCTGACTTGCAG
TTTTTGAAATCTCAGAATCTTCATTATTTAAAACCTCTATACCTGAATTA
TCTAAGACAGTATTTATATTATCCATTATTCATTGAATGTCTTCAACATT
ATCATATCCACTTAGTGAAGAATCGTCTGCATTAACATAAAAATCTAAAA
GTGCATTTAGTAGTGTATTAATAGACTCTTGATTTCCGTTATTAGTTAGC
TCCAATAAATGTTTGTCACTAACCAAAGAATTTAATATGATGGGTATTGC
CACTTCTGCAAATGTAGTATTAGTTGGATATTCGCTTTTTAAATATACCT
TTCCATTTTCTATATAAGGATTATTCGAATCTGTGAATAGTATAGTATCT
TCAGATATAAACTCTGAAAGTGTATTGTCTAAAACAAATCTTAGTTTACT
GTAACTCAATGGCTCTCGTTTCTGCAGCTCCCTCTCTATAAGCCCCTGAT
CTCTAATTGTATTTATTCTTACAATTATGGTATCATCGGATACGATTTCA
CCTAAAGAATTTTCAAAATTTTCCCCGTTATAAGTTAATTTTTGATTTGA
CTTAGTATATACTATATCTCCCTCATCTAATTTAAATTCTTTTAGATCAC
TAATGGAAATAGGAGAAATTTCTCTTGAGCCTGGCTTCATAAAATATACA
TCTCAAAGTTTAGCGGAATCCTTTACCGTCTCCCCTTTCAAAGTTTTCCA
TACTCCTTTAACTAACATATAGTGATCTTTCCCTACAGTTAATAACTCTT
CATTATATTTACTTGGCACTCTTTTAATTACTTCTTGAAGACTATCATAA
TCACTATTGACTATCTGGGAAAACTTATCAAATATATCTAAAGAATCATC
TTTAACTAGTTCATCCACTAAAGTGATAAAAGCTAGATTATCATTTTTTA
ACTGATTATAAACAAACATTACTTTTTCTACTATATCAAGATTAGCTTCG
GAAGATATAGCCACAATCCTATTAGGACTAACAAAAAAGTTTTGAGTAAT
AAAAGAATTATTTTTTACTTTCAAAATATTGTAATCCGTTCCTTCTAATT
CTGGATAGGTATCTGTAAGTTTATAATTTCCTATTAATGTATCTGCTAGA
TTGCCTGAATTTAATGTAGTATTATTTCCTAAATTATCCGCAATAAATTC
ATATAAATTTCCAGTTACTCTTTCCCCATTTACTATATAATCCAATTCTG
AATTATTCTTCAAGTAATTAATAACTGAATTAGTAGATAACGAGATATCG
GCATCAAATGACACCGATATCCCATTACTTAAATTTAATTCAACACATGC
CATATTATTAGCAACTTTTTATAATTAATAATCCCCTAGTTAATGCCACA
TTCAACTTTCTTTCAGATGTTAATTGTTTAGCTGCACCTCTATTTAAAGC
TTTGAATCGTTCATTATTTAGTGGGAATACATTTTGAGGTTTTGCTGTTG
GCCCTTCATCAAAATCTTCTATATAAGAATCGTCCATAAATTCATCATCA
TAGTTTGATTTTCTAACTTGATAAAGTGTTTCAAAATCAGTAGCTAAGGT
TTTATCAAACGTAAATATGCTGGTTCTGCAGATGTTATGGTTCCTTCTTA
TGACA
>NODE_31_length_17719_cov_13.8228
TTGGCAGTAAGATTCGCCAATAAATATAATCTTGCACTTAAAGAATTTCC
GGCTGACTGGAATAATTTGAATGTATCACCATGTAGAGTTATTACAAATT
CGTATGGAAGCTATAATGCATTAGCAGGACACAAAAGGAACAGAGACATG
GCGGTATATGCTTCTTCAGACGATGCTTTTGGAGTTCTTGTTTTATTTTG
GGACGGAAAAAGTAAAGGTAGTAAAAATATGAAAAGTCAAGCCGTAGCTT
TTGGTCTTGAAATTTATGAAAACATCATAAACAGACAATAATAAAGGAGA
ATGATAAACATGTGTTCAATATGTTTACAGAACCCTTGTCACCCAAGATG
CCCTAATGCTGTTAGGAGAGTTCGTGGAACTTGTGACGAATGCGGAGAAG
AATTATACGAAGATGAGTATTATGTTACAGATGATATGAACGGAACATAT
TGCTCAGAAGAATGTGCGAAAAAAGCAAACGGCATACATGAGACAGAATG
GGAAGAAGAATACAATGATTGGAGAGAAGAATGATTAACGAATTTAAAAT
TAGTCTTTGTACTATAGATAGAGTTAAGGATTTCTGCCGGATTACATCTA
CTATTAAGCCGGACATGGATATTATTGTTGGCAGATATATCATTGATGCA
AAATCAATCATGGGAATTTTTAGTGTTGATCTTTCAAGGGAATTAGTGCT
GAGAATTTCATCAGATGATGTTGAAGAATGCAAAGAAATCAGAGAAAAAC
TGAAAGCGTTCATTGTGGAGGATTAGCATGAACAAAGCAGATCAGTATAT
GGAAAGAGACATCAAGAATATCCTTGAAAATGGATATATTGATGAGAACC
CACGACCTAAGTATGCAGACGGAGTACCAGCACATACATATTCAGTGAAC
CATGTTTGCCGAACCTACGATTTATCAAAAGGCGAATTTCCTATTTGCTC
TTTAAGAAGAATCGCATGGAAAACTGGTATCAAAGAAATTTTCACTATCT
ATCAAAGACCGACAAATAGTATCTCAGAAATGGAAAAGATGGGAGTTACC
TGGTGGAAAGACTGGGATATCGGAGATGGAACTATTGGGCAGAGATACGG
CGCAACCGTAAAAAGATATGATTTAATCAATAAGCTCATTGATGATATCA
AGAAAGATCCATACGGCAGGAGAAAGGTCGTTTCCTTATGGCAAGAAAAT
GATTTAAGAGAAACAGCCGGTCTTGCACCATGCGCTTACAACACAATATG
GAATGTGCGTGGTAAATATCTTGACATGGTATTGATTCAGAGAAGCGGAG
ATATGCTTACGGCTTCTGGTGCTGGTGGGGTTAATGAAGTTCAATATGCA
GCATTACTTATGATGATTGCACGTTATACTGGTTATAAACCAGGTGTATT
CACACATTTTGTAGCAAATGAACAGATTTATGATAGACACATCAATCAAG
CAAAAGAGATGCTTAAACGTGTAGAAAATCTGAAAATTTCTGATACTCAG
AGTAAGCCAATGCTCAAACTCAATCCAGAGAAAACTAATTTCTATGATAT
GGCAATCGAAGATTTTTCTATGGAAAATTATGATCCGATTGTTCCTCAGT
TGAAGTTGGAACTTGGAATTTAGGTGATAATATGGCAAGAGTAAATTATA
TTAAATGTGATATATGTGGAAGAACGATAGACGAAAATACATTTGATAGT
GTAATTAGATTTTTCGCCGGAATAGTCCATAAGGGCAAAATAGATATTTG
CGAATCATGTCTGAATAAAATAGATAAAGTTTATGAGGATATACGGACAG
AAGAAGAACTTGTTGGGTATGCAATGGATAGTGAAAATGCTGAAGAATTT
AAAAAAGATACAAATTTATATACTGCTTATTTAACAGGTGTTCAAGACAC
AGCAAAGTATTTGAGTCAACATCAAATAATAAAAAGGTAAGATTTGAATG
ATAGCAGCAATAGTAGCAGTAGATGAAAACTGGGGTATTGGTAGAAACGG
AGATTTGCTTATCAATATCCCAGAAGACAAAAAATTTTTCAAAGAAAGAA
CAAATGGTTCAATCGTAATTATGGGAAGAAAAACATGGGATTCTCTTCCA
AAAAAGCCACTACCAAATAGAAAAAACTATGTAATCAGCAAAAGACAGAA
ACATGTTAATGGCGTAGATTTTATATCAATGGATTCAGCGATAGAACTTA
TCCAAAATGAAGACAGTGATATTTTCATCATTGGTGGTGGTCAAATCTAT
GAGAAATTGCTTCCATATTGTGAAAAAGTATTTGTGACAAAGATTTATAA
GTCTTTTGAATCTGATACGTTCTTTCCTAATATAGAGGAAGATAACACAT
GGAAATGTGTGGAAAGTGGTGATATTCAGTATTATCAATCTATCCCATAC
GAATTTCTTACATATAAGAACCGTAAAAAGCAGGAGGACTTTTAATGCTT
ATACTTGTTGGAGGAAGTGCAAGCGGTAAGTCAACTATTGAAAAGATTTT
ATGTGAAAAATATGGATACAAAAAAATAGTATCTTATACCACTAGAAGCC
CAAGAGAAGGAGAAATTGATGGTGTAGATTACCATTATATTTCAAAAGAA
GAATTTTTGAAGAAAGCTCAAAGTGGATTTTTCGCAGAAATCGGAGTCTA
TAATGGTTGGTACTATGGAAGTGCAGTAGAAGACTGTACAAACGACAAAG
TAGCTGTTCTTACACCACACGGAATGAGACAGCTCAAAACGAAATCTGAT
ATAGATGTTACAAGCATTTATATAAAAGTTCCCAGAAGAGATCGTCTGAT
AAAGATTCTTCAAAGAAAAGATGACATTGAAGAAGCCAAAAGAAGAGATG
CTTCAGATGTCGGTCAGTTTGACGGAATCGAAGATGAGGTAACATATGTT
ATTGAAAACCCTGAGTATAAATTTACACCACAGGATATGGCAGAATTTGT
ACATCAGAAATATACTTCAACACGAAAAACAAGCATAAATAAATGCAAAA
CGATATTATGTGATGTGGACGAAGTGATAAATAACTTAGTTGAAAAGATC
CTTGTCGAATATAACAAGCAATACAATGACAGTCTCACTCTGAATGACAT
AACAGACTGGGAAGTTAAAAAATTCATCAAGCCAGAATGTGAAAATATAT
TCACGGAATTTGGTACTGATGAATTCCTATCTTCTTTAGAGCTACAGCCA
AAAGCAAAAGAAGTAATCGGAAAATTGATGGCAAAATACAATTTCTATTT
TGTTACATCAACTTATCCTGACCATGTAAGAGTCAAAGATGAATGGCTCA
AACGGAACATTCCGCAATACGATAGTGGAATGCTTGTTGTGTGCCGGGAC
AAACACTTGGTACATGGAGATATCCTTATTGATGACTGTATAGGGAATTT
TACACTGGATCATACGAAAGATTCACCAGTTAAATATAATTTCATATTTG
ATAAACCCTGGAACAGATCAGTACAGGAGGACAACACAAAGAACTTTAGG
GTTCATGGTTGGGATGAGATTTATGAACTTATTGATAAATTGGAGGATTT
TTAATGGTCTACAAACGTGATGGACAGATTCAGGAATTCAGACCTGAAAA
AATCGAGAATGCTGTTTTAAAGGCATTCTATGATGTTGAAAAAAAAGAAA
CAGAATATGCAAAATCAAGAGCCAAAGAAATTGCAGAAAATATCAGTGCG
CTTGATAAAGATATGGAAGTTGAGGAAATACAGGATATTGTAGAATCTCA
GCTTGCTAAAAAAGATATGAAAGTCGCAAGAAAGTACATCATCTATAGAA
ATGATAGAACCAGAGACAGAAGACGCAGAAGTGAACTCATGAAACAGTTT
TCAGAGAAATTGAAAGCTAAAGATGTTGAGAATCAGAATGCAAATGTTGA
TGAAAAATCATTTGGTGGAATGATTGGTGCTGCAAGTGATGTTATGCTGA
AACAGTATGCTCTTGATGAGTGCATGTCCGAATTGGCAAGAAACAACCAT
ATTCTTAACAGAATCTATACACACGACTTAAATAGTTATGCGGTTGGTAT
GCACAATTGTCTCAGCATTCCATTTGATAAATTACTTGCAAATGGGTTTA
ATGTACGACAGACGGATGTTCGCCCAGCACAATCTGTCAATACAGCCGGA
CAATTGATTGCTGTAATATTCCAGTTACAGTCGTTGCAGCAGTTCGGTGG
TGTTTCTGCAACACACATTGATTGGACACTTATGCCATATGTGCGAAAGT
CATTCAGAAAACATTATATTGTGGCATATTTAAAAAATACAGCAGCGTTC
TTATACTTAGACCTTATGGGAATGCTGTTTGATAACTACGAAGACGAAAT
TGGCATTGTCAGAAACCGATTCGATGACTGGATTGATGAGAATAAAGAAA
ACTTTTACAAAGAGACAGGACTGAAAGAAGAGGACTTTTTCTTTGCAAAT
AAAGAAAAACTTGATCCTATTTTCTATCAATCTGCTTTATACGATACAAT
CATTGAAACAAAACAGGCAATTGAAGCATTATATCACAATCTGAATACGC
TTCAGTCAAGATCTGGAAATCAGTTACCATTTACTTCTATCAACTATGGT
ACATGTACCGAACCAGAAGGAAGAATGGTAATTAAAGCATTACTTGATGT
TTCTATCGCTGGAATCGGAAAATTACATAAAACAAGTATTTTCCCATGTG
GTATTTTTCAGTTGAAGAAAGGTATCAACAGAAAGCCAGGAGAACCGAAC
TATGATTTATATAGATTGGCACTCCGTTCAACTGCACAGAGGCTTTACCC
GAATTACGCTAACTGTGATTGGTCAGGAAATGAAGGATATGATCCAGATG
ATCCGAAAACATACTTCTCAACAATGGGCTGTAGAACGGCTAACGGTTGG
GATATCAATGGATTTGGTCAGACAAAAGACGGTAGGGGTAATATTTGCCC
GGTAACTATCATCATGCCAACACTTGCTATGGAAACAAAAGTTTCACTTG
AAGAGAACAATTGTTTTACTGGTGGAAAAGAATACGATGAGAAATTATTG
GTTGACAGCTTCATGGAATATCTTGATAAGAAGATTGATGAAGCGAAAGA
CATGCTTATCGAAAGATATTTATGGATTTGCAAACAGTCACCAGACTCAG
CGAAATTCATGTACGAAAATTTTGTAATGGAAGGTTTCGATGGAAAAAAT
ATCGAATCTGCCATGAAACACGGAACATTAGCAGTTGGTCAGATTGGTCT
TGCAGAAACTTTACAGATTTTAGTTGGCTGCAATCATACAACTAAAAAAG
GTATGGAAACCGCAAAGAGAATTGAGCAGCTTTTCAAAGATAGATGTGCC
GAATACAAAAAAGAGTATAGTTTAAACTTTGGAGTATATTATACCCCAGC
AGAGAACTTATGCTTTACAGCAATGTCAAAATTCAGAAATAAGTACGGAG
AAATTCCGAATGTTTCTGATAAGAAATTCTTCACAAATTCAATGCACGTT
CCAGTTTGGGAAGAAATGAGTCCTTTTGAAAAAATTGACATAGAGGCAGA
ACTTACAGGATATAGTTCAGCCGGTTGCATTACATATGTCGAATTACCAT
CAAGCGTAAAACAAAATATTGATGCACTTGAAGAAATTGTAAACTATGCA
ATGGATAAGGATATTCCTTATTTTGCAGTCAATGTACCGAATGACATGTG
TACTGAATGTGGTTACACAGATGAAATCGGAGATGAATGCCCAATTTGCG
GTTGTCGAAAAATCAGAAGATTAAGACGAGTAACGGGATATCTCACTGGT
GATTACATTGAAGCATTCAATGAAGGAAAACGCCAGGAAGTTGACTATCG
TGTGAAACATTTTAACAATGCATTAAAAGCCAAAACGGAGAAAAATGAAT
CTCATTAACGGCATTGAAACTGATTTCAGATTTGCCGGAATTGATAAATT
CGATGTAAATAATGGTAATGGAGTTGGAACAACTTTGTTTGTGCAAGGTT
GTTCCCACCATTGCAAAGGTTGCCACAACCAATCTACATGGGATAAGTCA
AAAGGAATTCCATTCACACAAAGCATTTATGATGAACTATTTAATGAGTT
ATCAAAAAAGCATATTTCTAGGCTTACTCTTTCTGGTGGTGATCCATTGG
ATAATGTGGAGCTTTCATATTTTGTAAGTAAAGATTTCAAAAATCTCTAT
CCAGAAAAAGAACTATGGATTTATACAGGATATAAATATGAAGAAATAAT
TCACCAGGATAAGTATAAAAGCCTATTAAAATTATGTGATGTTTTAGTGG
ATGGAGAATTCAGAATAGAAGAAAAAGATCTTCGATTACAATTTCGTGGC
AGTAGAAATCAGAGAATCATTGATGTGCAAAAAAGCATAGTGGCGAATAA
AATAATACTTTGGAAAAGAAAGGAAATGTTATAATGGCAAAAGTAGTAGC
AAAATTTGAAAAGGTAAGTTATGAGCAGTTCAAGAAGGACTGGGGAGATA
CATTTAACGCAAGTGATGAGGAAATTATTAGAAAGATTTATGACGGAATC
AAATTACCGAAACGTGCAACGGTTGGTTCTGCCGGATATGATTTCTTCAC
ACCAATCGGGCTGAAAATTAAACCTGGTAAAACAGTAAAAGTACCTACCG
GAATCAGATGCAGAATTGACAATGACTGGGTATTGAAATGTTATCCTAGA
AGTGGTCTGGGATTCAAATTCAGATTACAGCTCAATAATACAGTCGGAAT
CATTGACAGTGATTACTATAATTCTGACAATGAGGGACACATTTTTGCAA
AAATTACAAACGACACTAACGAAGAAAAAGTTATAGGTCTTAAATCTGGC
GAAGGATTTATGCAGGGAATTTTTGTTGAATATGGCATCACAGAAGATGA
TGATGCAACTGGAATTAGAAATGGTGGTTTTGGAAGTACAACAGAATAAT
ATTAAAAAATAAAGTTGAAATATAATCACAAAGCAGATATAATATAATTG
CCTTGTAATACTATGTACAGAAGTAACTAGCATTTTTCTATAATTTGTAA
AAACAATTATTCTGTAGCAAACCAACCAACAAAACGAAGCGTATTACTGG
CAAAACCGGTGATACGCTTTTTTAATGGAGGCAAAATGAAAAAATTTAAA
GCTAAAATCTACCTAAAAAACAAAAAAGAATTAAATGAATACCTAAAAAA
TCTCGTAAAAATAAAGAAAAACCCTACTTTAGAAGATGTGAAATTTTCAT
TTAAGTGGGGAACAATCCCTTGTGACCAATAACTACCATTTGGAAATATC
AGGGAAAAAGAAGATGTGGAGGAAATATAATTATAAATAACGAAATACCT
AAAACAATTCCGGTCGCAGACTATGCCGGATATATTATGAAAAATTTTAA
GCCAGATGTCATAAAATTCAAAAAGCCTGAATCGGAATGGACAGAAGAAG
AACATACAGAATATACAAAGTGGGTTCTTAAACTGTCTATGGCACATAGA
TTCAAGCAACAAATACAGGAGAATAAACCCTTAACAAATAGGGACAAAAG
GATTATAGAGCGTTTTAGAAGTGGCGCAGATTTCTTTGGCGAAAAAATAT
GTGGCAAAGAAACATCAAGACTATTCGAACAACCATATACTTTTGATCTA
TTTGATGAGTGGCAGGAAAAGCACTTTAAAGAACACCCGGAAGACAAAGA
TAAAACAATCGAAGAGTTATTTGACATACGGCTTTCTGAACAGAAGCTAT
ATCATTACAAAGAAGTAAACGGCAAATATTATGGTGCAGAAATCCCAAAA
GAAATACATTACACAGAATATTTCCGATATCTATATTTCAATGTAAAGTA
TGAATTTAGTGAGAAAACATATTACAGATCTATCCCATATACAGACAAGG
ATAAGCAAGAAAGTATATGGGATAGGGAACGCTGCTTCGTTGCACAAGAG
ATCAGTGAATGGAGAGTGGACGAACTAGAAGATTGGCAGCGAGATCTTAT
CGAAAAAATAAGAGTCGGTGTTGAGCTAAAAGACGATGATATTGTTAAAG
CAATGGATTATTAAAATCTAAATCATGAGCCTCTTTAATCGAGGAATTCA
ACGATTTATGATAGCAACAACAAGTTCCAAACTAAATAAAATCTGAATTT
TATTTAGACTACTAATCGTCTGAAACAAGCAAATATTGCTTAAAACAGAG
GATAACGATTTTTACGAAAAACAGAAAAATCATGTTTGCGAAAGGATATA
TAGTATTTTTGTTTTACGTTTCTGGGAATATATCTTTTTGGGGAAAATGG
CTTAAATCTCACACAATCGGCACTTTCGCCCCAATTTTCCCAAAAACAAA
ACACGTTTTTGGCAATTACTTCTGATTTTGGGAAATATTTTTGGGAAGGA
GATTCATATGCGAAAAAAGAATTTCAAAGGGCGATGTGAAAAAATCACAG
TCACAAAATCAAAATCAATATGTAAAACCTACGATGATCTACAAAGAAGC
TATCTCGAAAAATTAGAAGCAAATTCCGACATTCAAGAAATCCGTATGAA
TATCGTTTTAGACAGCTTGCCAGATTATATGTCAGACTTTGTTTGTGTTA
AGAATGATGGTGGTTTAATGGTGCGAGAATGCGTATATCGGAAATTTCTC
ACTAAACCAATGACAGTAAAGTTATTGGACGATTCAAGGAACTATTGGCG
AAATCATGGTGTAGAAGATTGGGGGTTAGTTATAGATGCAGAATAATCTT
ATCAAAATTCAAGATGGCACGATTTACCGTATATTACAAGAACGTGACTC
AGAATGGCTTGTAATTGATTGTATTAAGCGTACTATGCCGAAATGGATAG
AAAGTTTGGCTGAATTTGAAAGCGTGCCTGAAAGCGTTTTATGGGTGACT
ACTGGCATTTATCCGACTGACACAAACACTTTATCAACCAAAGAGAAAAA
GTATATGAATGAGCATTACAGCTTGTTTGCTAGTGTTCTGGGCGTTATTG
ATGATGAGAAAACGAGAAGCTATATTATCCGTGAGATTGCTGAATTATAT
AAAGTTACTAAGCAGACAATACGCAACAATTTATGTTTATATTTAGTTTA
TCAAGATATTACAGTCCTGCTGCCACACAAAAAAGAAAAACGAAACTTGA
CCAATGATGAAAAAAATATGAGGTGGGCATTAAACAAATATTACTACACC
ACAAAGAAACACAGTATTTCCGATGTTTATACAATGATGCTGAAAGAGAA
ATACTGTGATGAAACTGGTCATCTCAAAGAAGATCATCCTTCTATTCATC
AATTCCGCTATTACTTTCAGAAGACCAAGAAGCTGCAAAATTTATATATC
AGTCGTGGCGGTTTAAAGGATTATCAGAAAAATCATAGACCGTTGCTTGG
TGATGGTGTACAGGAATTTGCCCCAAATGTAGGTTTTGGCATGTTGGATT
CTACAATTTGCGATATCTACCTTGTGAATGATGCAGGGGAAGTTGTAGGA
AGACCGATATTGACGGCTTGTGTAGATGGGTATAGTGGTATGTGTTTAGG
TTATTCGCTTGGTTGGAAAGGTGGAATATATAGTGTTAAGGGACTAATGC
TTAATATCGTTGCAGATAAAAAGGAACACTGTAAAAAATTTGGTATTGAT
ATTGCTGATAATGTGTGGGATTGCCACCAAATGCCAGGGGTAATGATAAC
AGATAAAGGATCAGAATATATATCTGAAAACTTTGAACAAATCACAGAAC
TGGGAATAAGGTTGATTGATTTACCATCATACCGACCAGAACTAAAAGGA
TCAGTCGAAAAATTCTTTGACCTTATACAGAATTCTTTCAAAACCGTGTT
AAAAGGAAAAGGTGTAATAGAGCCGGATTTTCAAGAAAGGGGCGCACACG
ACTATCGAAAAGATGCTTGTATCACATTGGAAATATTCGAAAAAGTCTTG
TTACATTGCATCATTTATTATAATAGTGGACGCATACTAGAAAATTACCC
ATTCACTGAAGAGATGCTTTCTGCTAACATAAAACCATTTGCCTGTGAAG
TTTGGAATTATGGCAGAAACCGTAATAATGCAAACTTGATAGATGTATCT
ACAGAGCAAGTTATTATGACACTGCTACCTAGATGCATCGGCAAATTTGC
CCGAAACGGCTTAAAGGTGAACGGATTACGATATAAGCACCCTAACTATA
CAGAAATGTATCTGAAAGGTGGGGAGGTTACTGTTGCTTATAATCCGGAT
TCTGTTTCTGATGTTTGGCTTATTGATAATGGTGAATATGTAAAATTTGA
ACTGATTGAAAGTCGATATGAACACATGAATGTGGCGAATGTTGCCTCAA
TAAACGATGTGAAAAAAGAAGTTATCAAACAAGCGGAAAATGAAAACAAG
CAAGCAAAAATAAATTTGCTAAAAACGATTGAAGTCATAACGGCTGGATC
AGTGCCAAAATCTGTCCCTATAAAGAAAATACGTGAAAACCGTACAAAGG
AAGAAACTCGTACACATATTGATTTTACGAAGGGAGTAAAGAAATATGCT
ACAAGAAAATAAGATTATCGAATTATTACCACAAGTGTTATCGGGAGATC
GTTTAATTGAAGAACTTGGGTATCTTCCAGCGTATAATGAAACAATAATA
GAACAAAGTCAGGCAAGCAGATTACTGGCATTGTCGGATATATATAGGGT
GTATGTGCCATCTGAAATGAGTATTGAAATATATAATAAATTATATCTGG
CACTATTACTATCTATAAAAAAGAAATTCACGGCAGCAGCAGTAAAACAA
AGATATGAGAATGCAAAAATGATAAAACGAATGGATTCTGTGGGAATAAT
CGGTGGTTCGGATTCATTCACTATTATTGGTTCATCTGGTATTGGAAAGA
GTAGTGCTATAGAAAAATCCATTGGACTCTTAACAGAAAACGTCATTATA
CAGGATGATGAACTGATAGGGGATGTTATTCCTTGCCTGGTTGTACAGTG
TCCTTTTGACAGCTCAGTAAAAAGTTTGCTTCTGGAAATTCTCAGAAAAA
CAGATGAGGTGCTTGAAACGAATTATTATGAGTCAGCTAAAAAATCAAGA
TATACGACAACAGATGTTTTAATTGGTTCGGTCAGTACGATTGCATTAAA
TCACATAGGACTTTTGATCGTGGACGAAATACAAAATGTGGTTAATTCTA
AGAATGGGAAAAGCCTCATTGGATCACTAACACAGTTAATCAATAATAGT
GGTATATCTATCTGCATGGTGGGAACACCAGAAAGTGTGCCATTCTTTGA
ACAGGCTATGCAGTTGGCACGTAGAAGTGTAGGGTTGAGATATGAAGCAA
TGGAATATGGCGATTACTTCAAATTTTTATGTCAAGTATTATGGCAGTAT
CAATATGTAAAAGAGTGCGTAGAACTTACAGAAGAAGTCACGTACTGGCT
GTATGAGCATTGTGGGGGTGTTGTTTCTATTCTTATAACATTGCTGCATG
ATAGTCAGGAAATGGCAATTATGAGTGGCTATGACACCTTAGATTTGACG
ATATTGGAAGAAACATATAAAAGCCGGTTATCTATGTTACACGGATATAT
TAAGCCAAATATGGGAGCAAAAGCCAGCCAGAAAAGAAAGAAAAGGATGC
CAGAAATCAGCAGTGAAATTCTTTGCATCGAAAACGAGTCCCTAATTTCA
GACCTAAGTACAATCGTAAAACAGGGGGCAATGGATATTGATGAAATGAT
AAATAGAATGAATGTGGCATTTATGGTAGAGGTGATTGCATGTTAGGGAT
TGTACCAAAGTTATACGAAGATGAGCTTTTTTATTCATGGCTGTGCCGGT
ATTATGTGGCAAAAGGTTTTACGTCCAATTCTCATTTTATAGAGGAAGTA
ACCGGGAACAACAGATTGTATTTGAATAAAGAGTTTGTGCCACCATTCAA
AGCAGAGTTTCGTCATGACATTGAAAAAATATTTGGTTTTGAGAATGTTA
TAAGAAATCATACTCTATACGGACAAGAAGCACGTTTCTATACTGAGGAA
GAAATAAATAATGTGTGGGAGCTTTTGCAGACAGATTCCTTTGATATTAG
AACATTATTTAGAATGCAGAAATCAAAAGAGGGGCATTCTTTTAGTTATT
GCCCTTTGTGTGTTAAAGAAGAACGAGAATCTATCGGTGAATGCTACTGG
CATAAATCCCACCAAATACAAGGTATAGATATCTGTTTGAAACACAGGTG
TAAGCTAAAAGAATCCGAAATAAGAGTTGGTTCAAAACATAATGATATGA
TATCTCCAGCAGAATGGTGGTGTAATGATTCGGAAATAAAAATGTTAGAA
AACACGCATTGCTTGAAATATTATAATTATGTGTGGGAAATTGCCAATGC
CCCTTGTAACGGGATGGATGCAAAAAAGATTATAGCTCTGTTATACAAGA
AGCTGAAAGAAAAAGGCTACCGGACACTAGGACAACGGCTTTTAGGGATT
ATGTCAGAAGATATGGAGCAGTATTATGAGGAAATGGGCGTATCTTATGA
AATGTGTTATTCAACATTACAGACAATATTTGCAAAGTATAATTATCCGT
TTATTGCCATTATCCAAACAGCGTACTTTTTAGGTGTGACAGCAGAAGAG
TTACTGAATCCAGTTGTTAGTGATTTTGATATTGCAGATGAGGAATGTAG
CCACTATGTCAGTGATCGTAATAATACAAATATCAATCGTGATCTGATGG
ATCGAAATTATCTGAAATCTGTTAAAAGAGAATGTGAGTTGATATATAGT
GGTCATTATCATGCAAAAGGAAGACCGATGAAAGTGTCTGCACTTAAAGT
ATGCAAGAGAGTTGGAATTACACATACTTTGATTAAGTTTATGCCACTTT
GCAAGGCTTGTATTGATGAATATGCAGAAACGGATGACGAATATCATGCG
AGGATTATTGTGTGGGCTTATAGAAAATTGAAAGCGGAAAAAACGGACGG
TGAAATAATTCGTGTGTCAGAAATTCATAAACTTACAAGTGAATGGAAGG
AAAATATCATAAGAGCATTGCCATATATGGCAAAATTTGCGGATCAAGAA
ATGATAAATGAGATAGATGCATTAGCGAGAGAGAAGCATTGGCATAGAAA
TTTAGTGGACTAAAGCGTAAAAAAATAGGCTGTAGAATAATCTACAGCCT
TAAAATTTATTCACAACTTTCTCTTTTATTATTCCGACCAAATAGAAAAA
AGTAATGGCAAAATAATCACCAATGCAATAACCGCAACAGCTATCACATA
TTTCTTCTTGAACTTTTTCATTTACTTTCTCCTACTTTTCTTTGAATTGT
ATGATTGTACGTCCGAACAGTTTATAGTATGGTGCTGGTTCTTCATCAAA
GACATAGTAGTTTATTGAATCAGCAACGATTATTGCCAAAAAAGAAAGAA
CTATCCATAGCAGCATAAACGGCACACAGATAATTCCTTTATAATTGAGT
GGCAAATTTGAATAGTCCCACATTACAGGCAACAAATCAGTATTCAAGAA
AATGTTCCCTATAATCAATTCAAGTGCCGTAATCATTGACATGCCTATCA
TGCACTGTAATAGAATATCAATATCCCATGATATATGATCGTTGATTTTA
TCCAACACAACAACTACTAAACCGGCACAAACACCCATGAGAGGATATGA
ATATCCTCTAAACAATACTTCTATAGTGATATACAGGCAGAAGCCAACAA
TAAATAAAATTACATTTTTATATACTTTTTTACTCATTTATACTTCTCCT
TATTGAGATAAAAAATAGAGCGGATGTCAAATTTCCGCTCTATTAAACAG
ATATGCAATTAGATATTATATCCACGCACATCTTCAACAAATGAGTGATT
TTTCATATGGGTTTCATAAGCATCCATAATGATATGATATGCAATATCAA
TCTCACCATTTGTCAGATTATTGTCTTTGATAATATCCTCATACTCTTTG
TACAGCTTGAATACACGGGTAAATTCCTCTCTCGTAACAGAACTGTTTTC
GTCAACAACTTTCGATGCAAAAGCAATAACAGTATTTCGCTTATTCTCTA
TGAGTAGAGACAGAGTATCGGCATTATTTTTATCTAGTTTCTTATCAAAT
TCCTTAATCCATTTATCATTTTCTTTCAGACTCTCATTTACACTTTTAAT
CCAATTATCTCTCATACGAATATTATCCGTATCGTAATGAAATTTGAATT
CATTGAGTGACTGCTGAACTTCCCTTAATGTTTCAGGAACTTGACGTAGG
ATTTCCCTTTCTTGCTTTTTGCGAGAAAAGTATTTACGAATTTTCACAAA
CTCAGGAACAACCTTTCCTTGCACTTCCATCAATTCACCGACAACTTGCG
TTATCAAGAACAATGCAACAATGGAGAGTGCGACCTTTGTTGGAACATTC
AAATATTCTATATATTCAATCAATTTCTTCACTCCATACTAGATGGTGGC
AGAAAACCCACCACCATCATAGCTTTCTTATTGTTTTTTCAAATACTGGC
TTGAAACATATCCAGTGTATGTCTTGTAGGCAACATAGTACCATTTCACA
CCACCAGATACATTGTAATAGCCATAGCACTTCACTGTACCACCACTAGG
AATAGCAAGGATTTTACCTTTTGAAGTTCCTGCACCAAGTCTCAGATTCA
GACCATCACTTGAAGTTACTTTGTAAGTTCCGGCGATTGCTTTATTGAAG
TTCTGTGCCCCCTCAACCTTTGAGCTTGATGTAGCTGGTGAACTAGCGGA
AGCAGAAGTGCTTCTTACATATGAACTATGTACGAAACCATATTTTCCGT
TATACTTAATGTAATACCAAGTAGATCCGTCTTTCGCTTTTACAGAATCA
CACACATCAACAGAAACATTCGCTTTAAGCGGACTAAATGAACATGTAGC
ATTTTCTGTACCAGCCCATTTTCTTACATTCAGTTCTGTGATAGTAGTAC
CTTTCCATTTAACTGTACTATTCAATTTTGTTGAAGTAGAAGTTGTAGGT
TTGGAAGGGGTAGAAGGTGTAGACGGAGTAGAAGATGTTGCTTTTGAAGA
ATATTTCGGTGCGATAAAGCCACGAATGCATCTCTGATTAACAACAAGGT
TTCTTTTCTTTACTGTGTTAGAATAATTTCCTTCAATTACTACAAATGAA
TTGCCGGAAACACTGTACACAATACCAACATGATCGGCAGAACCCATATT
GTCACCAACACCATTATCCTGCCAGTCGTAGAGAATAACATCTCCGACCT
TTGGAATATAGGCATCATTCTCAATCCAGATTCCGGCGTTTTTCGCTTTT
GTAATCATGTTGTTACATGAGCATTCAACACATGGGAAAATGCTTGTCAA
ACCACATGCGATAAATGCAGCAGAAACAGCAGTAGCACACCAAGCATCAT
TTACTGTCATGGTATATCGTGTGCAAAGTCTACTGTTATTGAAAATAGAA
AGAATTTCTCTATGTTTAGCAGAACCTTCAGCACAACCAAGATAGCTGTC
AAGCCAAGTAGCAACTTTACGTCTTAATTCGCTTTCAGTCATAGTGTTAC
CTCCTAATGATGATACGCCATTTATTTTGGCGTATTTATTGTAATAATTT
TGCCCGTAACTAGCACGTTTCTCCTGAACAGAAGTACCCATGTTTGCCGG
TACTTCAAATTTCTTCAATACAATGTCAGATGCTTCACGGACAGATTTTG
CATTTTTCAAAACGGACATTACAGATTTATAAGAACCATTCAACTCTGTT
AATAAGAATTCCAAACAGTTCTCTTCGTCTGCAATAGAAACACCTTTAGC
TTTTGCAGAATCATATAATCCGGCTTTTCTATTGGTACTTGTCCATTGAG
CAATTGAATAGCCGTATACTTTGCCTGGAAGTGGATTTAAGAATTCAGCT
CTGCTAATCTTTCCACTGTCAACATCAGCAGTATAAGTGGCATCCGTATA
GGTTTTTCCGTTCTCTTTTAATCGCTTCAAACAAAGCATTTCTACACGAT
TAAAAATGAGTCCAGATTCAGCGTAGAGATTACCCATTAAACCAGCCACG
CCAAATTTGTTCCCGATTTTTTCATAAAGATAATTCCATATTCTTTCCTC
TACAGAATTTCCATGTAAACTCATAATTTACTCCTTATAAAAAAGAGAGT
GGTTATCAGCCACCCTCAATCAACAGTTCTTATTCAGTTTTAGAATCTTC
TGTGTTTGTCGCAACGATTTCTCTCAATGTTTTAAGAGATTCTTTGATTT
GATTATCAATCCATTCTGTCAAAGCAGTCTGATCCTTAACCTTTGAAAGA
ATAGGATATTTTCTATAAATCTCTTCGATAACCTGTGAACGTTTAATAGA
ACCAGCAGCATTCCAATCTTCCCATTCACATTCTGCATCAGAAATCATTT
TCAAGATTGTTTCCTGAATCTGAGATTTTGCGATTTTTATTTTTTCGTCA
TCTGACTTAGAGAAAAAATCAACAGTTTTTCTCACAATTCCGGCAACACA
ACCAAGACAAACAAGAATTGTAATCCAGTTGTCATTTAACAACTGCAAAA
ATTTCTGTACTCCCTGCATAACGCTTCCTCCTAACCTTGTACAGAACTAT
CAGATGCACCAACATCATTATTTGCGTCTGATAATTCATGCTCCAACATC
GCCATGTCGTATGTAATGCCACCTTTGGTATTCTGAGCTGTGGCTTTTTT
TGCATATATATAATAGGTAATTACTTGACCAGCAATATCAGTAATTAAAA
CACCCAGGCAAGATAAATCTGCAAAATTCCACATGCTTATCATAGAATAC
ACAAGGATTACATTTAATATAATGAACAGATAAATTGCGATTAACTTATC
TGTTGTTGGTTTCTTTATATTGATAGACACTTTTTTCTTTTCATCTTTTA
ATTTGTTATATCTATCAATTGATTCATTCCTACGTTGAATCACTCTCATT
TTTGAGTTAAATTCTCGTTCACTTATATATTTCATAACGAACACCTTGTC
ACTCATTTATTTTAGTTTGTTTGTGCATATAATGCTTTTAATACTTCAGA
TTGATATTCCTCTGGTATGACCATGCCATATTCAACATTACATACGCTAT
TTAGATCAGTCATACTTTGAATATAATCCCTTAAAGAATTAAAATAAGTT
ACTTGAAATTCTATGCAATTCTCCATTTTGGTATTGATTGTCACAATATC
GTCCTTTGAATAAAATTTACAAGGTTCACCATCTGCATGATAAGGAAGAA
AAGTAACACCAGCATTTGCCCTATCATTAAGTTTAGAAATCTTTAATTGA
TCGGAAACTTCTAAACTAAAATGGTGCTTTTGATTATCAGATAGTGTTAT
GTCAAATCCTTGCACAATTATTTCATTACAAACAATACTCATTTCAGCAA
TTTTTGCTTCTTTTACAGCATCAATGTTTTCATCTGTTATTATTCCAAGT
TTAATAAGTTCATTGACAACAGAACTTTTTATTTTATCAGGAACATCATC
TAAATTTTTTTCTCCATTTTTAACAAGGTTAGTCCAAAAATTTGTTAATT
GAATCATATAATCCCTCCTATAATAAAGAACTCATTTCGATAATGCAGCG
TTTCATTTTTTCCATTTCTGTCATTTCCCGAATGATAAATCTTGTATGAC
CGTCTTCTTGCCAAATATT
>NODE_45_length_11957_cov_8.44354
GCTCAAAATCCTTCACTTCTATTTGTATAATAGCTTCTTGTGTTTCCCCA
AACTTTTTATTTGTATATTTAATAAGAGGGGGATTAACTTGCAGCTTAGG
TCGAGAGACTATTCCAAAGTCATTAGCAATAATATTTAAGGCTTTTCCGT
AAGAGCATTGAAATTTATACATTACAACCGAAATGAAATTACCTGAAAAA
TCACCACGGAAGTCCTTAAATATAAGATCTCCTTTCTTGTTTCTATAAAA
AGCACAAGTGGGTTTATTATCTTGTCTTAACGGAGATTTTAGGAGCCCCT
TTTTCACAGGGACTCCTAAATAATGCTCCATTAAAGTTTCTTCACTTACA
CTGTTCAGAATTAGTTCTTTAGTAACAGTGGTCGGTCCTAATGTAAATTG
CATTTAAACTTCTAAATTTAGAAAGGCAAATCGTCGTCATCAATTGAACT
GGAACTCTCTTCTTCCAATTCATCAATATCACGACGCATGCTGTCGAGTT
CAGAACCAGTATTAGCCATATTAGTAGGCTGAGCAGCGTTTGCTTTATCA
ATTTGTGCCTTTTCATAGGCAGATAAAGTTAGATCCTGCCCAATGAATGA
AGTACTCAAGAAGAGATCTCCATTCTTGCTGATTCTTGCAGGAAATCCTG
GAAAACCACAGAAACGACCATTAGGTAGAAGTTTAATCTGAACCTCTGTA
CCAACTACTGGATCGAGAATCTTCTTAACCAGTTTAATAAGAGTGTCAAA
ATCACTTGGTGCAAACTTGGCAGTCCCATCTTGAATCTTTTTATGTGCAG
CAGGATTTAGTGCAGCAATAATATGCATAAGTTTACACATAAACTGTTCT
GCCTGGGAAGGATCAGTAATAGCTGAATTGAAACGATTAGGCATACGTTC
TGAGGACTTAGGCTCGAACATACGCTCATTATGAAGAGCACCTACTTCTC
CTTCATCAACACCCTCAAAGGAAAAATCAATTGTTGAATATTCACTAGTT
CCTTTCTCAACACCAGTGAATCTTACATTGTGAATACCTGCACGCAAATA
ACTCGCTGCGGGTTTAACCTCAGCACGAGCCGCGCTGGTAGCATCATACA
TTCCCATATTATTTATTTTTTATTAAAAAGGTAATTTATCTAATTCTTCA
AAATTTGTTATATCTAAATCAAGGGTCTCCTCTTTTAATTCCTCTGAAGC
CAATTCTGTACTAGAATCTTCAGTAACTGCCACCAGGTCAAATACCTGAT
CTCTAGTACTTTGCTCTAGTTTGAATATAGAACCATATTGTAATAGCATA
GTTCTTTGCTTACCTTTAAAAGAAACAGTATTTGATTTAGTTAGCTTGTT
CCCAGCATCTTTATCCGCAAACATTTCAGATTTGCCAATAAGAGGAATAG
TTACCTCATTAGATTTTTGAGAATAAGCAATTGAGATTCTATCTCCAGCA
GTTGCTCCGATTAGAGCAGCTGCTTCAGGAGAAATAATTAACTTATTTTC
TCCTACTTCAATGATTGGTTGCCCATTAGAGTTAACCTTTGGTTTTGAAG
ATTTAATTTCTTCACACTTTAAGTTACTAATAGACTTGGTTGTTTCATCA
AATTCAAATGTTACTTTAAACATATGATTTATTTAGACAGAGAGGGATAG
ATTCTCTCCCAATGAGATACAAATGTACCATCTTCTTGATACTCAGCTAC
AATGATATCTTTATTTGCCAAATGAGCAGGACGAGCACCACAAAGTACTT
CTCCATTCATACCAAAATTGATACACAAATTAGACTCTTCATCACGATGA
ACAAATCCAATTGCATCAGATTTAGCAGATAATACTCTTTTAGTTTTACC
TACAAGATCAAGATCTTTTACAGATCCATCAAGACCTTCAGATAATGCCG
TATCTTTAACGTGGCCACAAATAATTAAGTTAGGAGCAGCAGAGGCAATT
AAGTCAATAACTGCTTCCAGTGCTTGTCTCCAAAAACTATATCCAGCTCC
ATTGGGAATTTGTGTAACGTCCTTAATTTCATACTTTGTAGTAAACTGAG
GAGAATTTTGCCACATTTTAAGAGCCATATCTTTGGTCATTTCTTCTAAG
GCTGTGATTGTATCAATTGTAATATAAGTATATGGCTTTCCTGCATCCTT
GATAGCTTTAATAACCTCTTTCAGCTCTTTTAAACTAGAAACCTTAACTT
TAAGAGCATCTACATATGTAGAACCATTTTCAAAGTCAAGAATAAGATTA
TTTTCCAGTGTACTAAGAATGGTAGTTTTTCCTACTTTAGGAAGTCCAAA
TAGAATTAAATTTTTAGGATCCTGAGTTTCAGCGGGAACCTTCGCTGTTG
GTAATACAATAGACATATTATGATAAACTATATACGATGTTGTTCTTATC
TATTTCTACTGTACCTACTACAGTTGTATCTATACCTCTAATGTTAGCGT
TAATGTCCAAATATTTTGTGAAGTCAGTAATATCTCTTCCTAGTGGAAGC
TCTTTAAACCACCCAACTTCTCCATAAAATCCACATCCTATTACTCTATC
TGCAATACCATATCTATTCTTAGATACAATAATACTTCTAAATCTTCCAG
CTAAACTATGAGGTCCGAGAATTTTATACTCTCGGTATGTTGGAATTTTG
TCTCTTGCAGGATAATATAGTTGAAGAACTACATCACTATCTTGAACAGG
TCCTCCTGAATCCTTTACGTCATTTAAACCTGGTTCATTAAGTTCTGCTT
TTCTTCTATCCATAGAAGAAGATTCTCTATTCTGCTGCATTAAAGCCATT
CAAGAAAGATAAAACTTACGTTTTAGTGTAACCATAAAAGACGAAGTTAA
ATCAATTTCAGCTTTTAAGGTTCTTCCTTCTTCTGGTCTAATTAATGACA
TATGATCAATAACTCCAATTACTCTTTGCCTAGGATGTTTTGGAACATAA
ACTTCTTTATTTCCTACATTTTCTATAGAACCTAATTTCTTCATAAGCTC
ACAAATCTCTTTATATAGAATACGAGCATTAAGGCCCTTATCAAGAATGA
TTAACCTGGAACCAAGAGTTGCAATCCAGTCTCTTGCCTTCTTTAGATAC
TGATAATCAGAATCACTGAGAATAGAATCAAAGGAAAGGATATCATTTAT
AGTAAGATATACTCCAAATTCTTCTGCACAATACAAAGCCATAAGCTTCG
CTAGTAGCACTTCAGAACCAATCTCCAAACTAAAATAAACAAGATATATA
GGTTCTTTAGGATAATCCTTAAAAAGCCGATATATAAAATACAGAACTAA
AGCAGTTTTACCTGCAGAAGATGCTCCAGATATACAATAGTATCTTGAGG
GTTGTATTCCACCTATAATCTTGTCTAATTTAGGTAATCCTACAGACAAA
CCTTTATTTTCCCCTTTTCTACCTTGCTCAATTAAATGCCAAAGTAAATT
TAGATCCTCCATTAAAAATCCTGATAAACATCAAAAGAAGTACCAACATC
AGGACTAAATCCTTCAGCCTTCATCTGTGCAAATTCATTCCATTTATGAG
AAGCAACGAACTCAAGAATAGAAACCTTACAAAGCTTGTTTTCACGAGCC
CATCGTAAAATTTCCATCACCTCTTTATGCTTTTCTGGATTATGCCCTAT
TTGAGAAGAATAATAAAAGTAAAATTCCTCTAAAGTATAAAATTTCTTAG
CAATATTCCTAAGACTAGCCATCTTTCCATTAATTTGGATAAATGGTTCA
TAGTTATCAAATAGTTCCTTTCCAAGAACTCCTGATTGTTTATAATACTT
CTTTAGAAAATTTTTATTAAATTCGATATCATTAGGAACATAAGATTCTG
GATTATAATTTTTCTTGATTATGGATTTTTCTTTTAGGTTCTCAAACATG
GTTTTCAGTTTCTGTTTTCCCTCACAATCTGTCCACCACTTTAAGAAAAG
CTCAGAATGACCTTCTTCATCCCGAGCATAGAGAGTTAATCATATTAGTA
ACAGTTCGTCTGCACTAATATGATATTCAGCCATTATGTTAAGTATTGTA
TTTAACTCCATTTATATAGTTTTGGAAGTTAAATTCAAATCTAAGTACCT
ACGGTTATTACGATACTTAGTACTGTTTAAAATCTATAGTTAGTAATTAC
ATCATCTCGTTTTCTTGTGATTACTTCTTCTCCTTTTAAAACTAAGTCAA
GTTGATCTTCAGTGATAGTAATATATGAAATTCCTTGATGGGCCTTATTA
AACCAGGATTCTTCGTTAGTGCCTTTAACAACCAAAGTAAAAACTTCAGT
TATCTTATTATTAACATAACGCAATCCCCTTCCCAAAATCTGCCTTGCAT
CAATTCCAGAACTAGTTCCACTAATTCTAATCTCACAATTTATATCAGGG
CAATCTAATCCTGCATTAGCTGCTTTAGATGTATTAAGAACCCCTGAAGA
TTGAGACTTAAACAATGCAATAGTTTCTGAGTTTTCTTGTTTTTTCTTTT
TGCTATGAAGAGTATATCCAACTTTTAAAGATTCCGCATCCTTAATAGTG
GCTGAAAAAGTAATAATTTTTTTATCTTTTCTTGCTTCTATAATTTTTTT
CGCTATTTCAAACTTTTTAGGGTGAGACATAACAAATTTTTTGCGCTTCT
GCATTAATTGCATCCACGCCATAGCAGCATTTAAAACCTGCTTTCTATCA
TATCCCATCTTATAAGCATAATTATTACGGAACTTTCAATCAGTTGCACA
TTTCATTGCAGAATTGAAATCAAAATTAAAGAACGCAAAGACTGAATTAA
ACTTTTGGTTCATTACATAATAAGTATCCATGTCATCAACCTCCACAAGA
ACTTTGTAATACCTAAATGGCGATAATCATCCATTTTTTATTGCTTCTTC
AGTTGTAATGACATCGATTACTTTAGTATATAAAGATAGTAATTCCTCTC
TTCCATCAAGTCTTTCTAAAGTAGCTGTAAGCCCCAGAAAGAAATCATAT
TTAACTTGATCAAATATTTTTATCGACTGCTCCGATACCGCAGTATGAAG
CTCATCAATTATTAGAAAATCAACTTCTCAAGATTTTTTTAAAATAGAAT
TAATAACCTCAACAGTAACATTTCCAAAGAATTTAGTTTTAGCTACGTCC
CTTAGTCATTGTTCCTTGAGAATTGTTGTAGGTACAGAAATTAGAATTTT
AGCATCTGGTCTAATTTTTAATAATTTCACACAAGCCATTAAAGCTCCAA
ATGATTTACCAACACCAGTACTTCAAACCCAAATCCCATTTCCTTTATTA
TTAATTCATTTTTGAACGCCTAATCGTTGACGTTGAGTTTTGTCCATTAG
TCACGTCAATAGTAACCGCACTCATCACATCTATAAGTCTTACAGTTGGA
ACACTTATCTGCAAGATTTTCATAGAAAGCTTCATCAGAATCTTGGTAAG
CATAAACATGCTTAGATTCTCCAGGAGGCCAATCAAAATCTGAATACCTT
GCATATGATCCAGAAAGATCAGCTGTATGTTCATAAACTTTATCATTAAG
CCTAATAATCTCTAAGATAAAATTTAAACAATTATTTAACTCCGTTAAAT
TTCCATATTCTTTGTGTGTATGAGCACAATAATATCCACACGAAATATTA
ACTGCAGACAGATTAATGTTTTCTTTTAAAGTTCCAACATCTGTCATTGT
ACCTCGTGCCTCTTTGTACTTGTATTTTTCTAAAAGACTATCTATATCTT
CTAGAAACTCATCTGAAGTAATGTCTATGCCATTAGTATGTGTAATCAAA
TCTTGACCTCCCATTCTATCAGCTTGTAACAGGAATCTGCAATTATCAAA
GAAATCAATATTTAAACCTGCAATTTCTGCTCCTATACAACCCATTTCTT
CTTGAGTTGTGAAACAAACCTTTAGGTCTGGCAGACAATATAAACAATGC
AGACAAATATAGATACCAAAACAGTCATCTAATCCAAGTCCACATTGTTT
TCCTGTCTTCTTGTAATAGCCATAAATTTTATTCCCTTTAATTTTTGCAC
ATTTTACACCTGTATAATGTAAGATTTCATCAAGATGTGCTACTAGACAA
GGATATACTGCTGGATTAGTAGTATTTTTTGTAATAAAAAGATTATTTTC
ATCATCCATTTCAAATTGTATACCTTCTATTGTATAACAGAAGTTAAGTA
TATAAGTTATCATGGACTGTTCCTGTCTAGAAGGATGTACTATTTCGCAT
AGAGCTTTTAATAGTGTTGTATTTACTTGTTCCAAAATTACTAAAATTAA
TTTTCAGAACCTAATCTAAATTCCAATTTTTATATTCTGCTACTCGTTCA
ATATCCTTCTTAATTTTCATCCATTTATTGATATGATAATCAAGATCATT
GTCCAAAAGTAGTAAAACTTTGTCTCTAAGAGTTTTAAGAGCAATTGTAG
ACAAGGAAGATATTTTAGGGAGATCAGAAAGTTGAATTAAAGCTCTAAAC
TCAGCAAATGAAAGTCCTGTAGGACTTACACGCAGTCTAATATCAGGATT
AAGACAAAGTCTTTCCTTAATAACTTCCATTCGATTTCTAATTTTACCCC
CTGTTTCTAATTCTGTAAGCTCTTGTTTTTCTTCGTCTGTGAGTCAGATT
CCCTGCGCAATAATAAACTTGTCTGTAATCATCTTTTTGTTAAGTACATC
AAGCTTATCAAAACATACATCCATTAACTTCCCTACAGTAACTTTTTCAT
AGATAGGAGGAAGTCCAGTAAATAAAACTGAAATACTGTCTTCCACATCT
ACGTTATTTGCTTTTCTTTGGACATTGATAAAGTCAAGTAGATCTTTATT
AGTTTTAATATCTGTCTCACAATCATGCATTAAATATCTTGCAAACAATT
CAGCATTACAAGAATCTCAACATTTTTGGATGTTTTCGCGAATTACTAAT
TTACCAGGTTTGTAAATGTCCCTGTTAGTTAGCATTTGTTCGCAATGACG
ATGATATCGCTTTAGTTCATTCTGGGAAATATCCATTAAACGAATGTTTA
CACCAGTTTTGTCTTTTCATACCAAGCTATTAATATCATTGTCTTTAGCC
GTTATAGCTTCCTTTAACTTAGCTCCAAATTCTGTATCCATATTTAATCA
AACTTAAATTCTTTCATATTATTTATCTCTTTGTGTTTAATGAAGTTTAT
AAAATAATTAGCATTAAATTTATAAACTGCAAAATCTTGTATTTCTCTAT
TATATCACTGAGTTTCTCCAGCTTTCACACTTTCAAATTGCAGATATCCA
GTATCTCCAATTTTGAGAGTGTCTTTATAGTCTCAATTTGGAAGCATTAC
AACAGTGACATATTTTAAATCATCGCAAGGATCTCTATTAAGGTCCTCAA
ACACCAATTTAGAATATTGTCCAGTCTGAACTGCAACTAAACAACATTTA
ATTGTAATCATTATAACAATATCTAGAAAGGTAATTAATACCAAGTAAAT
GAAACCTCGTATTATCTACAGTAGTATCCATAGTACTATGGTAATGCCCA
TAATACCAATCTTCTACTGGTCCTTTTTTAGACATTTCTTCGTAGCAAGT
TTGAAGATAATTTCTCTCCCAAAGTAATTCTTCCAGTAATGAATCATCTC
CATCACAGAATTCCATTACTAACTTTCCTATTCCATAAGGGTATGCACAG
GTAGGAGCACAATGGGACGCAATAATTTGACAATATGGAATTGAATCAAA
ATTATCCAACTCAACAATCTTTTCATCTTCCCAATATCCCCATTTGTTAT
TTTTTCTATAGATTCTATCTATAGAAGTTCCACCTCCAATACACAAGATA
TTTTTATCTTTATATTGAATTACAGAATAATCTTCAACCGCTTTGAATCT
CTTGTTATAAAGGTTTTTAAACTGTTGAGGATCATCGTGATTCCCTCTTA
TGGCAATAATATAATTATTAGTTTTTTCGCAGAGCTTATTTAAGAAAGAG
ATCTTCATACTTTCAAGATCAGGAGAAAATCCTAATCCTACATCTCCACA
TAAAACAATACAGGAGTTAGATATCTTTTGTGGGAATCCAACTCCTGTAT
TTATAAAATACTTTAAATAATCTAAATTACCATGAATATCACCACAGAAA
TATAGATCATTAATGTCTTCGGGTAACTTAATCAACATCTCCTTTATAAG
CATTCATAATGGATTTCTCCTTACGAAGCCAAGAACCTTCCTCCATAGCA
ATATCTAGAGCAGTACGTGAGATTGATTCTTCTTCAACTTGTTCTTGAAC
AAGTCGTCCAGTTTCATCGTTATCTCCATTTAGCCAATTAAAAGTGGCCC
AGTCCCCCTCTTCAAGAGCTGCATCCACAATTTCATAAATAAGTTGGGTT
GTTTGAATCTCCTTATCTACAGTTAACTTAAATGGCGTTACATTATCTTC
AAAAGTTTCACTAATGGCAGGAATATCAGGGTAAATATATGCTGCATCAT
TCTCATTCATATATGTACGAATCCATGAATGATGATGATATTCCTCATCT
GCACGTTCTTTATAATACTGTTCCAGAACAGCTAATCCTTGCACTCCATA
AAAGTTAGAAAAACTCATATAGAGGTTATGATTATACAGCTCATGCTTTA
ATTGCCGCAGTAAAAGTTTTTGAATATTCTCAGATAAAGTACACTTTCTT
CTCTTAATATCTAATTTTTCTGTCGATTCCTGTGCCTCAGTTTTTAATTT
CATCGTCTTTGCGTTCCTTTGTCATGAAACAGCGTAATTTCTTATTATAC
ACTGTCATCTCTTCAATTTCCTCATCGGTCTCACAGTCTTTAGCATATAC
TAAACAACAACCATTGGGAGTAATCTGCACTATCCTGATTTCATATTTCA
TTACCAGATATGTAATTTATAGAGATTTTCATGGAAATTTAAATTGAATT
GCAATTCAAAGCATCCAAATAAATATGCATCAATCTCAAATTCATGGTCA
TTGATTTCAAACCTAAGATTGAAATCGTCATCAGTAGTATAATATCTTGT
AATATCAGACTCGTTAAAGAAGATTAAATTAATATCTTCTGTTATCATTG
GAATCTCTTCCAACTCTATTGTAACTTCATCCACATATCCAGATTTTACA
GAGTAGTTATTGAGATATTTCTCAATTTTTGGATCCAACGATATGTCACT
GTCATATTCATGATTAACACATGGATACCAGTGATTTCCGACTTTTTTAA
TCTTAAAATGAACCATTATCTTCTGGTAGATCTAAACAATCACTTGCATG
AGTTGCAAATAAATCCGCTAACTCATTAAATTTGTTATTATTGTGGCCTT
TTACTCACACAAAAGTAACCGTATGAAACTTCAATAATTCATAAATCGGA
TATCACAAATCAAGATTCTTTTTGGATTGATCATTGTCTTCAACCCACTT
GGTAAGATGCTTGTTGTTAATACTCGATACTACATATTGAGAATCCGAAT
ATATGGTTATTTGTTCAGGATTTGTAAAATATCTAAGACATTCTAAAACC
CCTAGAAGCTCCATACGGTTGTTAGTAGTGTTTTTATAACCCCTGTAAAG
CTTTTTTATAACTTCACCATTTTGAGTTATTATTGCGGAGTATCCTCCGC
AGTTAATGGATGGTTTGTAACTACCATCAGTTCAGCATTCAAACATTTAA
ATACCTCGTTAATTAAGAATCCCTGCAAATAACATAGAAACTCTTCATCT
AACTCAACTCCTCTGAAAGTACAGATTTTATGAGCAGCATGAAGACATTC
ATGTATAACGTTATATGCAGAATCTTTTATATCTGTATCATCGTATAATG
CAATATACAAAAACTCATCAACATCTGATTCAGTAGAATAAAAGGTTTCT
GCAACTACATTTGGTGCACTATGTCCGAATACTTTGTTATGAACATCCTG
AAGGTAACTTTCTACGGATAGTGGACTTCCAATTAGGATTGACACTTTAA
CATTAAGAATAGGAACAGTAAATTCCCTAGCTTTCTGTATCATCTTTTAC
CTCTTCGTATTCTGTAAATTCATAGATATAAGTATTCCCCCTAAAGGTGG
ATTCACTATCTGTTAATGCTTTTTCAAAGCATTCCTTGAATTTATCTACA
TTTTTAGTAGAAACTTTACCATGAATTATAACTTCGTACTCCATTAGAAT
TTCTTAGGATTCATTGCCCATATTTCTTCTTCAATAGCCTGAGATACATT
CATTCGTACTTCACGAATATTATCTTTAGTAACTTCAGCTACTTTGAAAG
GATGTTCAAGGGCTCTTTTGTAAGCTAACTCACGACCAACCTTCTTTACG
AAACGATCTTTAGCTGAACATACAGCTACTCCAAAAGATAATTTTGTACG
ATCTTCGTTAAGCAGACTACAAATAGTAATTCGAGGCATAGGCTGAATTG
AAGATTTGTAAAAACCAACAACATCATCAAGAGTAAAATCTTGAGTTCCT
ACAACTAAAGCCTTTACAGTGCTCAGCGGAACACTGTAATAAAAACGTGC
ATTTTTCATATTATATATGTATTAAATTTCCTTCGGTAGTTTGAAGTCTA
AAAATTTTTGCATCAGTCAATAGTTCTCCACAAGTAGAATCAAATATATA
GAAAGTATCTACATAGGGAACCAATCCTTCATAATTTATTAACTTCGGTC
TAAATAATCTATAAACTGGCATTTCTACTTCAGTGAGAGTCTTTATACTG
TATATAGTTCTATCTACTTTATAAAAGTCTATAGGAACCTTACTTGCAAC
AGCTTTTGCAAACTTTACATAGTAAAAAGGACTAATTGAGTAAATTCTAT
CCAGAAAGTATAAAGAATCATTGATTTGCCAAAGTATTGCTCTGGCGCAA
ACTTTGCCTTTTTCATCAAGTGCTACAGCAATCTTTACATCAGCTTTTTC
ATAAAACTCAAAAAAATCTTGACACTCAGCATGTCGCATACAAGAATTAT
GCAATGTAGATTTTATACATCTTAATTCTTCTGCATAATTATCTTCTAAA
TATGCTATACGTATTTTTTCAGGTTCCCAAATTTCTACACTAAGAGTTTC
TCCATATCCAGAAACAAAATTAGATATCCTTTCGATATCACATCTATCCA
GATAAAGGGCCCAATTGAACTTATTGAGTAATCGTCCTATAGTAGTTGTT
TTCCTATTACTATCTATATATGCACGTGTGGGCTCAAAATCCTTTTTAAG
AGTTTTCTCTATAGGAAGATAAGAAACTTTGCCTGTATTATAGTCAATAT
CTAGATAATTAACCTTTTTAGAAGGATTTAGTTCTAGAATGGCAGATAAT
CCAGCTGGGAATGCTTTCATAATAGATGTAAACTTATCAGACATTCTAAT
AATGTTCTTTCCTAAGTCATACTCCTTATATTCAACAACACCCTTATACT
TAGTTACCATTTTTAATGCCCACATGGACATATTTGAAATAATATGTACA
CCTTTTGGGCATCCATTTTTTACGTCTACTTGTTCTGCATCTTTAACTCT
TACTGGAATTAACTGATCTGCATAGTATAACTGCCTAATATGATCGGAAA
CATAGTCTAAATAATCATATCCTTCATACTTAAAGTAGTATACTGGAAAT
GATTCAAATACTTTTGATTTCTTCTTGAAGCTATTTTCTATCTTTACACT
TTTTTCTACCCAAAGATCATGAATTTCTCTCCATGAATGTGATTTTGGGG
TGGGAGTCTCTGCCCAATGTAAAGAGTAATTAAATATTTCTGGAGATAAC
CTAGATAAAATAAAGGGTTTACAGCTTAACTCGTAAGGAAAACCTTTTAT
CTGCAACCCTTTATTAAATTGTTCCACTAGATCATACTTATTGCAAAATG
CAACAAACTCATCATAAAAAAAATCTAATGCAGTCATTTTTTATTTCTCT
TATATAT
>NODE_46_length_11841_cov_19.6649
AAGTAATAGCCATCTTCATAATGAACAATTTGTACTAATTCTACATGTTC
AAGTTCTTCAGATGTTTTATCAGTTTCATTTTCAATTGTAATTTTTGATA
ATTTACCTTTAAAATCATCTTCAGTTATTTTTGTTTTTGAAATATAATTA
TTTCCACTCAATTTTAAGTCTTTAAGTTGTGTTCCATCAGATAACGTAAT
TTTCCATGATTTTTCCATTTCGGTACCTCCTTAAATAAATCATAATATAA
TTGCGACATATTACTTATTTGTTGCATTGACATTTTTTTATAATTTCCTG
CCATCCAACTTTTAAAACTATTTTCTATATCGTTACTTTTCATTTTTCCT
TTGTCCAATAGTCTTTTGTATGCTTTTAGTTTTCTTCTTTCTCGAGTTAC
TGTTTTTGTACTTATCTTTTTTATTATTCTTCCTGTTGGTGTTAGTGAAT
AATTTATTTGTAATACTTTAAATTGTTGAGATAATTTTACTATTCTTGTT
TTCCTATCATTAACTATTAATCCTAGTTTACTTGATATAATTTTTATTTC
TTTTAGTAATTGCTTTAAAAATTCTTTATCTTGATGAATGATATAACTAT
CATCCGTATATCTTCCATAATATTTGCATCCTCTAACAATTTTTATATAA
TTGTCTATTTGTGATGGATACGAAATTCCTATATTTTGAGATGGTTGACT
TCCAATATCTACGCCTTTTCCATTTTTATTATCTATATTAAATACATCAA
ATAGATTTTTTAAAATCCACATAGTAATTTTTGCTTCTTCAGGGTTTACT
TTTCTTAAAAAATATTGTAACTTCTTTAAACATAAATCATGAGGAATACT
TGCATAATATCCGCTAAAATCAATTAACAATATGTATCCCTCATTACTTT
TATATTTTCTATAATATTGATGTAAGTGTGTTTCAAATCTTTTTCTATGA
AAAGCCACACCTCTATTCTTTTGACTTGCACCATTATCATAGATTAAATA
TGGAGAAATAGCTGGACTTAAAACATTATCGCAAAGTAAATGATTAATTG
TTTTATCAACCATATTATTACTTGTAATATGTCTTATTTTTCCTCGTTCA
TTTATAGTAAATTTTTTTCCTGCTACTGGTTTATATTTCCACTCTTTCAA
ATCTTTTAAAATTTGTGCTGTTTCTATCAAATGGTTCATTTCGAACAATT
GTGATTGATATTTAAAAGGTGCTCCTTGAATTGCCTTTGTTCCAGCTTCA
TAAATTTTATTTGCATCATAAAAAATATTCATAAAAATCACTTTAATAGT
ATTACTGGTCGTAACCAAATACATAATGATTAGTATTTATCAATTCTGCT
ATTGAAGGGATAATCTTTCCTTTCCTTTTCCCATATCCATACGATGGAAT
CAAGTCCATATAAATAAATTGTATGGGTTGTGAAATCAGGACGAACACCG
TTGACATTCGAAGCGTTGTTGTAACTCGAATTACCATTGTTGCTGACATT
CGCGAAATTCGTAGAAGAAACGACATACAAAGATTACCCACTAATTATTA
TTTTTTTATATTTTTTAAAAACCTATTGTCAGTTTGTCGAAGTGATTTTA
TCATATTAAATTCTTTTTGAATTTCTAGAACCAAATTCATATACTTATTC
AAATCAGCATATAAACATTCTCCTGCATATTGCAATTCATCTTGAAGTGC
ATTACAACAAGCCATAGCTCTGTCCATTTCTATACGTCTTTCTTCAAACT
CTGACATATATGTTGGAAATATTGTATTTGCAATTCTTAAATGCCTACTT
ATTCCTGTTGCTAATTCTATTACATTGTCTGATACTCTATTTATTTGATT
TCTATAAAATTTATACATATTTTCTTTTATTCTTATTTGTTCCTTTTCAT
CAAGTCCTTTTATTCTATTGTTTATTTTCTCTTCTATTTTTGAAAATGTT
ATATAAAAATTATTTTCTGCTAAATTTGTTACTGCCATTCTTATCATATA
TGCATTATGAATTGTTTGCAATTTTGATTCTTTTCTTTCACTTTTCTTTA
TCTCTGACATTGTAAAATAATACTATTTCTCCTTTTCTATTTTTTCAACA
GAAATTATATCATTTTTATTTTCTTATTTTAACTATCTTGAAAGCTAACT
ATACTATATGACAGGGCATAAAGCCCTGTCGATGTCTGATTACACGATTA
GGAAAGCAGGACGAACACCGCCGACATACGAAGCGGTGCCGCAACTCGAA
CCACCATTGCCGCCGACAGGCGCGAAATTCGCAGAAGAAACGACATCTCT
TAACCAGTACCAATATCTATCTCCAGCATCATTTCTAGCAACAATCGAAT
CATGTCTTAACCTGAATAATGATAATTGAGAATTGTCTATTTGATAATTG
TTAGGAAATGTAGATCCATTTGTAGCATTTTTGAATATTTGACAACCATA
AACCATTATCTCATTCATCAATTCTATATCAGAATCGTACCATGTTCCTC
CGGTCTCACATCCATTTGAAACTGCATTTTGTAAATGATTTCTATGCTTT
AATATGTGACTTGTTTCAAAATCATTTTTTATTACTGTTTTAAATTGTGC
TAAATTTGTTTTATACATCGCACTACCAATATAAGCTCCATCAGTTATAT
TACTAGCATTCATTTGTGCTGTTCCCATTATTCTTTCCGGTATCATCAAA
ACATGAGGTTTTGTACATTCTGTATCTCCCATGTGTAATCTATAATTAAT
ATCGGCTACTAAATATTTTCTACCACTTGTTTTTCCTATGATATAATCTC
CAACGAATATATCATCAAATGTTCCTGCTGCAATTTGTTTACTTAATGTC
CCATCATAAAATAAATCAGTAATATCTTTTCCTCTATAAATACTATTATG
TGCACCTGCATTTTTTTCTACAAGTGCAGTAAGTAATGTGGAAATTTTAA
CTTTTTTAGTTGTTCCATTTTCCACATCAACAACAGGTAATATATCTGTT
GTTTGAAGATTCTTTAATTCTTCAAGTTCTGAAATTTTTTTAATTCCCAT
AATTGTAAAATCCTCCTTATTTTTTTACATTCCAACTACTAATCTTGTAT
TATCCTCTGTTGCAATATAATATCCATCTTCTGTTATAATTGGCGAAATT
GCATCTTCTAAATTCTCTCTTGTTTCATTTAAAATAGTAGTTAAATTATC
TATTTCTAATTGTATTTTTCCTGCTGCATCTTCTGACAACTGATTTTTCA
TCTTTTCAAACCAATTAGTAAACTCCTGTTCTTCAGTATTAAAGAAATTT
GCCATAATATTTTTAAATTCTGTAAAATATGTATCGTGTTCCGCTTCTTG
ATCTTCATAATATTTCTTATATGCCTCTTGCCATTGTGCATATAATGTTG
ATGTATCAACTTGATATATTAAACTTGTAACCCAAGGACATTCACTACTA
CCTCTACAGTCTTTTATTAAGTCTTGTGTAATTTTTATACAAGATGGACT
AATCGTAATATCAGCTAATCTAAATTCAATGATGTTTTCTTCAGTATTTA
TTGATGGATGTACTGGGTTGCTTGATGCAGTCCCTTTTCTATATACTATA
TTTCCTGCTCTTCCTAATTGAGTTTTATCCATTTGAGCTATAATACTGTC
TATTCTAGTTAATACATCAGAATTTTGTGCTGTAGTTATTGTCAAATTGC
TTGGATTTTCAAACCACTTATCCCCAATTAGTGCATAACCTGCTGAAACT
ATAATATTCATCCCATTATTTGCAGTAAAAACTTGCAAATAATCGGAAGG
TTCACCTTTTGGAGTTGCAAAAACACCATTACTTATTAATTTTCTATATG
GTCTATTCATATCATCTGCTGAATAAACACGATCATTATTTATCGCATCA
AAAAAACCAGCAGTAACTTCAAATTTTACATCGTTTTCCATTTTTGCCTC
CTATTCACTTTTTATATTTTGAAATGTCGGTTCCATTTTATATCCATTAT
CATCTATACTCTCTAATATTTCAGATATCCTAACATTAATTGAAATTCCG
TATTCATTTACAATATTTACAATATCACCTAGATTATAATCATCTTTATA
TGTATAATTAGCTCCTATAATAACATCTCCTGTAAAAGATGTAATTGATT
TATATTCAGACATTTTTTCATATCCAACACTTTTTAGGTTTTCAATATAA
ATATTATTACATAATACTACTTCAGTAATTTCTCCATCATCATTTTTTGT
TAAAATAGCTATATTAGTTCCGTTTACTTGATAATATATTGTGCCATTTA
TATTCTTTTCATTACCATTAGGATAACTACTTAATAATTCATCATAATCA
ATTGAACTTGAAACATCTCTTGCATCCACATATAATTCATGTCTGTTAAT
TCCTGTCCCACTACCAATTGTAACAGTTTTTCTTTCTATTCCTTCGCCTT
CTCCTGCAACAATAGCAATATTTTTTATATTGCTATCATCTTTGGTATAA
TCCGTTGTAGATATGTTATCATAGTTTTGTGAAAATTGAACATAATCACT
TCTATCTTTCCCTTTATATAAAGAAAATACAAATTTTCTATCTTTTATAA
CAATTTTATATCCCCACTCGTAATTCTGACATAATTCTTGAATTTTTGTA
CCTACATAATCATAAGTAACTTGTTCTCTTATTGTTTCTTTAAATCCTAC
TTTATCTGCTAATACAAAGTTTTCTATTTTTCTTTCTTTGTTGGTAGGAT
TTATTATAGAATCCGTAATTAAAGTTCTTATATAATCTTCAACTAATCCA
TTAAAATTCGTTTGTTTGGCTACTATTCTTGAATTTAGTATATTTTTTAT
ATCTGTACCTGTTATAATTAATTGATCTCCATTTTCTTCATCAGTTTTTA
TTTCAATTTTTGTTATTTCGCAAACCATATCGTCTTTTTTCCTAGCAATA
TATTTGCATTCTTTTATTTTTTTGATATTTTCAATAGTTGCAGAAATAAC
AAGTTCACAATCTCCCAATTCATTATATCTAGGAACCCATAAAATACTTG
AATACATATCTATTATGTATTTTTTAATTAAATCTTTATCTAACAAATAT
AATTCATCCATATAATTCTATACCCCTAAATATACACGATAATATTTAAA
ACTAATATCCACTAGCATATCCTTCTCTCCATCATCAGCTAAAAAACTAA
ATCTATTATCTCCAATTCCTAATTGAAAAAATGTTGATTCACTTCTAACT
TGTGGAATTAAATTATATTCAACCGCTTCTCTAGTTAAAATTACCGATTT
TTTTCCTCTATTACAATTAATTATTAATTTATCATTTTTCATAAACTCAT
AATCAATTATAAAATTTTCTCCTGTTTCAATATTACGAATTTCTAGCTTA
TTTACAGTTCCCATAAATCCAATATTAATAATTAAACCTGTTTCACTTTC
ACTATCGTTTATAACATTTGTTACCTTTTCAAGATCTACAGAAGAAATTG
CAATAGGTTGATTACTATTTATAGAAAATGGGAAAGAGAATTTTTTTATT
GTTTTTGAAATACTTTGAACTATTGTATTAATATCTTTAAAATATGGGTC
AGGACATAAAATAGAAATCTGTGCAACTTGCTTTTGAACGAATATTGGGA
CTTCAAAAGTTTGCACATATCCTTCTATAAAAACATTTCTGTTATCATCT
TCAAAATAAATTTTACACCATTGTTTATTTCTAAAATATTTATAAAGTTT
TAATCTATTTTGAGAAACATCTCCATTTATATATACTGTAATAACAATTT
CCCTATTGGGAATTTTTGAACTATTAAAGGCAGAACCATCTCCATTTGCA
TAAGTTGAAGTATTTATATTAGCATTTGGAGGGGTTATTCCTTCTATATT
TGCTATTTGATAATCTTCTTCGTTATCAGTTAATTCAAGGACTGCTCCTT
TAATATTTTCAACTTTTAAAGTAAACATTTTTTATTTCCCTCCTATGCAT
TTACTAGATTTAATAAATTCCTTGTCTGTCTATATAACTCTAGTCTAGAT
GGTTGTTTTGGAGCATTTATTACTTGAGTAAAATTATTAACATTAGATGT
TGAATTAGATATATTGTTAATATTAGAAGTATTGTTTTTCATTTCTTCTT
TCATGTCATTTGCAACAGCTTTTATCCAGCCTTTATTTCTTTCAAGAGGA
ACAACCGCTTCTGCTCCATTTCCTTCAAGTAAACCAACTTGTCCTTTTTC
TAATACCCCACCTCTATATAATTTTGGTATATTTAATGTATTGATTCTTG
ATATATTTACACCTGGAATTGCATTGATTATTCCTATCGCACCGTTAATC
ATATTAATAAATCCATTTACTGTGTTTTCTATCATTCCTAATAATCCATT
AATACCTGATTTAACAGCTCCACTAATTGCATTTCCTATATTAGTTCCAA
TGTTTGAAAATTTATCACTTATTGTATTCCATAATCCTCCGAAAAAATTA
CCAATATTGCTAAAAATACCAGTAATATTATTCCAAGCTTCTCTAAATCT
ATCTCCAAACCATCCTCCTACATTAGAAAATACATTTTGTATTCCTTGCC
AAGCACCTTGAAAAAATGATCCTAATTGTTCAGGTAATTGTGCTAATCCT
TGGAATATAGAACTAATTATCTGTGGCAACGCCTTTAATAATTCCAAGCA
TATAGTTGGTATTGCTTGAACTAATGCCATAAATAATTGAATTGCACCTT
GTAGTAATACTGGTATATTTTGTATTAAAACATTAATTATAGTAGTAACA
ATAGTTGGTATTTGAGGAATAAGTGCTTGTATAATCAATGGTATTGCTTG
AATAATAGCCATTAACAATTGCACTGCTCCTTGTAATACAATTGGTAAAT
TTTCAACTAAGCCAGTAATAATAGTATTTATTATTGTTGGAATTGCATCT
ACTAACGCAGGAATTATAAGTGGTATAGCTTCAACTATTGAATTTAATAA
TTGTACTGCTCCTTCTATCAATCTTGGAATTGCATCTGTTAATCCATATA
AAATAGTATTTATTATTTCATCAAGATTTTCTGTTAATGCAGATATTATC
TCAGGGATTGCTTCAATAATTCCCATAAAGAAACTAAAGGCTGCATCGAT
AAGATCTGGCAAACTGTCAACCAATACTCCAATAATCTGATTTACAACTT
GTACTAATGCAATAACTAGGTTTGGAATTGCATCTGTTAATCCATTTACA
AGACTTATAATAATTTGAACTCCTGCTTGAAGTAATTGTGGAATTGCCAT
CTGCAAAACATCTATTATTTGAGGTATAATACCAATTATTGCATCAACAA
CCGTTGGTAAAGCTTCAATTATTCCCTGTAGTAATTTATTCATTCCATCC
ATTACATCAGGTAATAGTTCTGTTATTAAATCAACAATTTGTGGGAATAA
CTCGATGAGTAATGATATAATACTATCAATTACAATTTTTACTTTTGGAA
CTATATTTTGAATAACAGTTCCTATACTATCTATTAAATTTTCCATTAAA
GTATCAAAATTTGCATTTTCATCTGCCATGCCAGTTAATAAATTACTCCA
TGCAGACTTCATTGCTCCAATAGATCCTTGAATTGTTGTACTTGCTTCTT
TTGCAGTAGTTCCTGTTATGCCCATATTATCTTGAACCAAATGTATAGCT
TCAACAACATCAGCATAACTTTCAATTGTCAAATTTCCAGCTTGTCCTTG
TGCTTTTGCTAATTTGTTAGCATCTCCAATAAGTCTTTCCATTTCACTTT
TAGTTCCACCATATCCAAGCTTCAAATTATCAAGCATTGTATAGTTTTGT
TTTGCAAAACCTTGATATGCATTTTGTATAGATTCCATTGATGTACCCAT
TTTATTTGCATTGTCAGACATATCTGTAATTGCTTTATCAGCTACTTCTG
CTGATTTTGCAGTATCACCATTTAAACTTTGTAATAATGATGCAGAAAAT
GAAGTTACAGTGTCCATATATTCATTTGCAGAAAGCCCAGCAGTTTTATA
TGCATTATTAGCATAATTTTCTACAATGCCTGAGCTGTCCTTAAATAATG
TTTCAACACCACCAACTAATTGCTCATAATCAGAATAACTAGCTATTGCC
TGTTTACCAGCATTAAGTAAAGCACCACCTAATTTCAAAATCCCATTTAT
GCACCCTTCAACCGCATCTGCTGCTAAATTTGCTAATGCTCCTTTAAGAA
CTGTAAAACCACCATTTGAAGCATCATCTGCTGATTTCCCAGCACTATCG
ATACTTTTATCTAATTTATCAGCAGCACTATCAAGTTCCTGCATTTTGGT
TTTATTATCATTTAAATCACCTGATAATGTTTTAATTTCTTTTGCTAAAT
TTTTGGCTTCTGATGAATTTTTACCATATTGTAGTACCGCATTCTTATAT
GCCTCTTTTGTATCATCTACCGCTTTTTGTTGATCGTCTATTGTGTCAGA
TAATTTACTTGTACTACTATTAGCTCTTTCTTCAGCTTTTTGTAAATTTT
GTAATTGTGTACTATAATTACTGTATTCTTTTTCAATTTTATTTACCGCA
GCCTCTTGATTGTTAATAGTAACTGTTAAATTCGATATTTGTTGTTTTAT
GCTTGAATGAGCTTGTTCTGCGGAACTCAATTGACTTTGTAAATTTCTAA
CTTCATCAGAATTTTCTCCATAGGCTCTTTTTGCATCTTCTAGTTTTTTC
TTCAAATTTTCAATTTCACTAGCAGACTGCTTTTCATATTTTTGTGCAGT
TTGTAACTGCGTTTGATATGATTGCAATTTACTAACTTGTGCTTCCATCG
TAGATTTTAATTGTTTCAACTTTGCACTTAAACCATCTGTAGACTTTGTC
CAATCATCCATACCAGAACTTGCTTTTTTAAATTCGGAATTTGCGAGTTT
AATATAATTATTAGCTTCAGATATATTCTTTTTTAAATCCGATATATCCA
ATTTATATCGAGTTGTAATATCTTCTCCTTTTGCCACTTACTTTCCTCCT
TTCATCAAGCAAACTAAAACCAGCTATCACTAGCTGGTCTTCTTATTTGT
TTTTTCCTTTTATTTTTATTGTTTTGATTATTTGCTTCATCATAAATTCG
TAATCTTCTAACTAATAGAAAAATCTCTCTCATTTTTTCTTTTCTTATTG
AAAATGGATCAACCGTTGGAAAACGATTACATATTTCCATTTCAAGTTCA
AAGAATATTTGATAGAGGGGAATAGCAGTATTCCCCTCTTCTAGTTTTTT
CCATCATTTCCTTTTGTTATTTGATTTATAGAATAAGCTATAATTTCGGC
TATAACATTCATTATTTCTTTTAATTTTGTATGTCTTAATTCTTCATCTG
TTAATCCATCAAAAACTTCTTTTAGCAATGGTTTAACAATATTCATTGAA
CTTGCCAAAACTTTTGCAATTGCTTTTAGTAACTCTGCTTTGTTACTAGC
TTGAATATTATCAATATCAATAACATCCAACAAATCTTCTACTGTTCCAA
ACATTAAATCGTAAGTTTCAGCAGTATATGTTTTTGTTATTTCTTTTTTG
TCGTAGATATTTAATTTTAAATCCATATTTTTTTCCTCCTATTAGGCTTT
TGCCTTTAAAGTATCTATTGTTGTAACAGTATCAAAGAATGTACTAACAT
CTGCTAGGTCTTTAGATAAATCAACATTAATAGCTTTTGCAGTTTTACCT
GTTTTGGTGAATTTATGTGTTGTTGAAATTCCTGTATATGTTACTTCTTG
ACCGTTAGAGTCTGTTCCATCATTTTCTGTTGCATGTGTACTATCAGGAA
TACTAAATGTTCCTTTATGTCTCCAAACATATACTTCATCACCATTAGTT
TTCTTTGTTTTATAACCAAGAGCAAAGTATTTTGTTTTTCTTTCTCCCTC
AATTAATGTTCCTGTTGTTTCATCATAATCTTGTCCTGTTATAAATGCTA
ATTTATCTAATGGAAGTACAGATGTAGAACATTTTATTTCATCTGCACCA
ACAGAGTTGATTACAATTGCAGCCATATTATTATAATATTTTGATTCACT
TGAATTACTTGTACTTTTTGAAATTTCTCCAACACCAGCTAATTCATATA
CCTCTCCTGTTTTGTAGCCTTCTCCTTCTTTATTATTATCAGATAATACT
TCTGCCACAACTAAATCTGTGACACCTCTATACTCAACGATTTCATCTAA
ATTCTTATTCATATAGATTTTACCTCCTTATAAATTTTCTATTATTCTTA
CTGCTATACCTCTTCCAGTTTGTGTGGGTTCATCACTTTCAACATCATAT
CCTTTGCCACTCACAATAAACCCATCCCTTTTTAATTTTTCTTTTAAATT
TAATAATTCTTTATCTATTAGGTCAGAATTGTTAGAATAAAATGCAACAA
TAAAAAGCCATACAATTTTATGTTCTTCATTATTGTAAAAAGCATCTCCA
TCAGAAGACATATTTTTAAAAGTGAAGTACGATTCAGGATAACCTTCTTC
TTTATTCATCGTACCTTGTTGAAAATATGGATAATTCATGCTCTCTAATA
CTTTTGTTAATTTATCTTTCATTTACCCTTCCAACCTCCTTATTTCATTA
TTAAATATTTCTTGTTGTGCTTCTAATACTTCTTTTCTTGTGCTTGTACC
AAAAATTGCATTATACATTTTTTTATCTTTTTTATGCTCTGCCATAATTC
CAAGATTTTTTCCGTATTGGTTACTAACACTGTGGCTTTGTGTTCCATAC
ATCAAAAAAATTGAAGCTAGTCCACCCTCGCTTATGCTAAAACCTACTTT
TACACTTGCTAATGTACCAGCCCATTCAATTTCTGCTTCTTTTTTCAAAG
CTTTTTCAGTTCTCTTAGTTTCATTATGTGGTGTAATCGCTTCTTGTGCT
TTTTTTGTAATAATTTCGTGGGTTTTCTTTAATGATTTTTCTGATATATT
TTTTGTATTTGCATTTAATTTATTAAGCCTTGCTATTGCTTCATTAAAAC
CCTCAAATTCCAAATAAGCCTTGTTACTCATACTAAGCACCACCTTTTAA
TCTTTTGACCTTAAATTTTAAAAATTGATGTCTTTGATTTATATCTTCAG
GTTCATTTATTATATCGAATACAGCCTTATCTTCAGCTCTTGCAATTCTG
CAAACACCAGTAATATCTGATCGATACATAGTTTCAATGTTTGCTGTATC
TTCAATGGAATACACACCATTTACCGTTTTCTCCGTTCCACCATAAGTTT
TAAAACTGCCAAAAAAAAGATTAATAGAATTACCATTTTCATCTTTTTCT
GCTAATGCTTCATCAACAGTTGGATATTCCTTATTAGTGATACCCTTTTT
TGTTGAAATCTTTGGTATAAGTAAAACAAGTGGAATAGGATTGGTTATAT
TTATTGAAAATCCACTCATTTTCCATCACCATCCTTATATGCTAGTTGAG
TAGCTCTTTGCCAAAAGTATGATGATAAATTTGCTTTTTGAAAATATACA
TCATCAACACCTCTTGCAATCACACCAGCTGATTTTACATCATTAACAAC
AGATGATGGAATTCCTCCATCTATCATCAATTGTTGTATTTCAGCAATCC
AATTTTTAAGAATTGTATCTTGGTAAGTTCCTGTAATTCCCAAGCATTCC
TTTACTTTTTCTAACATATTACTGCTCCTTTTTTAGTCTACTTTTTCAAC
TAATCTTCTTGTATCAGATAATAATTCACTTGCTCTTTCTTTCTCAAATT
CAACAATATCATTTTCTTTATAGTCTCTATCATTGTATTTG
>NODE_50_length_10184_cov_48.5485
TATTATTTGTATATTTGCAAAGTCAAATTTAATTTTAATATCATGGAAAT
AAATGAAATTATTACTGAAATGTGGCATAGAGTCCGCATAAGTGAAGACA
AAAACTACGTGCGAAGTTCTGATGTTTGCAATATAATAAACAGGATTCGT
ATAGAAGAGAATAAGTCAGTATTTAACGCTACCCAATGGTTGAATTCTAA
TCCCGTGAAAGAATTAATATCTACTCTTAAAGAAGAGAGCGTGATAAAGA
AAGACAAGGGGAGAGGAGCCGCCACGTGGTTGCATCCTGTACTTGCTATC
GAGATGCTTATGGTGGGTGGGGGGCCAAAAGCTAAATTGTGGGTGTTCGA
AAATTCTAATATATTATCAAAATTAAAATAGTATGAGCGATATTATTAAA
ATTACAGGGGTGGATGGCAAACATGAAACAATGACATCCATACAAATTGC
AGAGATAACAGGGAAACAACATTCTCATGTAATGCGTGATATTAGAAACG
TATTAGACCAAGGGGTATCCGAATCCAATTTTGGATTGGGTTCATACACA
GATGCTAACGGCATGGAACGTCCTTGTTACTTCCTAACTAAAAAGGGGTG
TTTAATATTGGCTTCTGGATATGATGTAAAGTTGAGAGAGAAAATTATAG
ACAGATGGGAAGAGTTGGAATCAACTCATTCTAAATTTGAGATTCCTCAA
TCGTTCTCCGAGGCGTTAATGCTTGCGGCTAAACAGGCAGAACAAATCGA
GGCACAACAAAAACAACTGAAAGAACAAGCCCCAAAGGTATTGTTCTCAG
ATGCGGTAGCCACTTCAACTAAATCATGTTTGATCCGTGAACTAGCCAAG
TTAATCAAGCAAAATGGCGTAGACACGGGAGAGAACAGGTTGTACGCATG
GTTGAGAAATAACGGGTATCTGTGCAAGTTCGGTGAATCATACAACCAAC
CCACCCAAAAAGCGATGGAGATGGGATTATTCGAGATCAAGAAGACATCT
ATCACCAAGCCTTCTGGTGATATTCTAGTTACTACGACCACGAAAGTAAC
GGGGAAGGGTCAGATTTATTTCGTGAATAAATTTCTAAATAGGAAATGAT
ACCATGAAAGCGCTAACGATTAAACAGCCGTGGGCATCGTTGATAGTCCA
CGGGATTAAAGACATCGAGAACCGGACGTGGAGAACGGATTATCGTGGCC
CGTTATTGATTCACGCCTCCAAGGCTTACTATGGTGGTAACCTGAAAGGA
TTTCTTAATAAAAAACAACTAGATGCAGTGGGAGACAGGTCTGGTGACGT
GCTGAAAGATATGCTTACTCACGTGGGAGCTATCATCGGGAGGGTTGATA
TTGTTGATTGCGTGGTAGACCACGAGTCGGTGTGGGCAGAACATGATGAC
GAGATATTTAATGTCTTATCCCCCACCTTCCCCCTTCCCAAGAAGCGTGT
CGTGTACAACTGGGTACTGGCTAACCCGGTGCAGTTCGTTAAACCCATCC
CCTGCCCCGGCAAGTTATCCCTATGGGATTACGATTTGATCGACAGGATA
GACGGGGAGACACGCCCGGTTTGTAATTGTAGTGTTAACAGGAACGAGGA
TGAACACGTTATCAGGCTCGCCGATCGTTTCGAATGCAGGTTCTGTGGAG
GGGAATGGTACAAATGAAAAAAGATAATTGTATAGTAAATTACATCGTAT
TTTAATTAAAATGCTTGGCTTTTAGTTTAAATATTCGTATATTCGCATCA
TGTTAAACGCCTATAAATATCGACTACATCCCACGAGGGAACAATCAGAG
TTCTTTAACAAGAGCTTCGGGTGCGTTCGTTTTATCTATAACTGGGGTTT
GCAGAAGAGAATAGAGGCGTACGCGAAGGACAAGGGAAGAATATCGTACG
TGCAATTATGCGCCATGTTAACCGAATTGAAAAAAGAAGAACAGTACTCG
TGGTTGAGAGAGGTGAGTACCGAGTGCCTACAACAGGCGTTGAGGAATCT
CGATGCCGCTTTTACCAGGTTTTTCAGGGAGAAGAAAGGGTTCCCTAGGT
TCAAGTCGAAGAGTAGATCGAGGCAGTCATACAAGGCCATACTATCGGTT
CACGTGGACCAAGAAAGGAGAAGGATCAAACTGCCTAAAATTGGATGGGT
AAAGTACGGTAACAACAGGAAGTTTGAAGGAGACGTGAGATCGGTAACAG
TTAGCGTGACTCCTTCGGGTAAATACCATGTTAGCGTGCTTGTTGATGAC
GGAAAGGAGATACCTGAAAAATTACCGGTAACTTTCGATACCACGATAGG
TATTGACATGGGTATAAAAGATTTCGCCGTGTGTTCTAACGGTGACACGT
ACGAGAACCCGAGACATTTAATTAAAGCCGAACAGAGATTGAGAACCCTG
CAAAGACGGTTGTCACGAAAGAAGAAGGGAAGTAACCGTAGGAACAGGGC
AATAATGATACTTGCTAGACAGCATGAAAAGGTAGCCAACCGCAGGCAGG
ATTATCTTCACAAGATAAGCACTAAAATTGTACGCGAGAACCAAGCGATC
GTCGTGGAAGATTTAAACATCAAGGGAATGATGAAAAATCATCGTCTATC
CAAGGCGATAGGAGCTTGCGGTTGGTCTACGTTTTTCAATATGCTTGAAT
ACAAGTGCGAGAGACAGGGTAAAACGTTTATCAGGATAGGAAGGTTCGAT
CCTTCATCTAAAATGTGTTCTTGCGGACACGTTTACAGGGGACTGAAACT
TTCAGAAAGAGAATGGGTATGCCCTAACTGCGGATCGGTGAATGACCGTG
ACTTGCTCGCCGCTTGTAACATCAAGCGTTTTGGATTACAAGAACAGAAT
TTATTGTTTGTAAATAAACCCGTGGCACACGGGGGTTCGGACGTGGAGGT
TCCAACTATGGATGACCGTCAAGAGATTGACCTAAAAAGTAGCGTTCCAG
TGAAGCGTCAATACATAAAAGTATAATATTATGAGTAAGTGCCTGAAGAA
GTTTGAGTACACGAGGATATATTGTGAGGTTGATCACAATGAACTAGATA
TGATGGGAGAAGCGGGATGGGAGCTAGTTGCTATCGAGCTATCCAAGTCT
GTAGGTCTTCCCACCCTGTGGTTCAAGAGAGAGAAACAAGAAGTTAAATA
CGAAAACGTGGTAAGTTATGGTGGATTTCAAGTATGATATAGTAAGGAAC
ATGAAACAACGGGTGAGAACCCCGCAGTTTCTTAACAGGGTGATCAACGT
GTACGACTTCACCACCCTGTTCTCAAGGTTAATGATGTACCGAAGGGCCA
AGAGTTCACTGGTACAACCGAAAAAGGAGGGGGAGGAAGAGACGACGTAC
AACATGTATAATTCCATGTTCATAAGAATCAAGGAAAAGAACAAGTTGAA
CGACAGGAAGATGAAAAGAATACTCAAACGATTCTACAACATCTCCCCCA
CCGCCACGATTGACGTGATGCACACCTGCATGGAATACCTGTCATTCCTT
GAAGGTTCCATTCCTAGAGATTTGTTCGAGGGAAACCTAGACAAGAGGAA
ATACATTGATCAATACTTCAACAAGATAGAAGAATTCATAAACGAGAAAT
AGGGATAGATATTATAAGTTGTTAATTTGTCGCACCTGATTACTTGATAG
TCAGGTGCTTTTGTTTATTATGCAAAGTAATTGAACCCCGATCTACCTTC
CCGTAACTTTATCGAGATAAAATATTCGTTTAACCAAAAAAAACTCATTT
TTATGGGAAGTGAAAAGATTTTCATGTTCGGTGAACCCTCTACCGGTGGG
CGTGCCGATCTTACCGCCATTTTACCGGCGTTAATGAACAACAACAAGGG
TATTCAGGAAGAAGAGTACCGGAGACGCCAGAGAGAGGACCGTAAACGCC
AGATGATGGAGGAAGAAGAAAGAGAGAGACGTCGCAACAGACGTGATCGC
TACGAGGAAGATGATTACGACGATGATGACGATGATGACGAGGAATACGA
ACGTCGTGAACGGGAGAGAAGAAGACGCGAACGTGAAGAGGAAGAAGAGG
AAATGGAGAGGGAGAGGAGACGCAAGCGCAAGAGAATGATGGAGGATGAA
GATGACTTCACCCGCCCCGAGAACCGTTATGACAGGTACGATCGTTACGA
TGACGAGCCTGAAATGCGTCGTGGTAGAAGAAGACGGAGAATGTGATGGG
AAGGGATCGTTATTATTTCAGTAGCAAGACGTTCGAGGATTACCTTGACG
AACATGGCCCTCACTTCTCCAAGAAGTTATGCGAGCTAGCTGTTAGCTGC
ATGGAGAACGCTGACGGTTCAAAGCACAGGTATTCCAAGGAGGAAGTCAA
GGAACTTCTGAAAAGGAACGGGGTGACGGTAAAGAAGGCGAGCGAGTACG
ATTGTTGCTTCGTGGCCAACATGGCTTACGCCGATTTCTTTCCCGAGCCG
TTGCGTAACGAGTTCGATATAGCGATGTACGTGAAAAAGTACATTGACGA
CCCGGACGGTTACGATGGGATAGCTTTTTCACGGTATCTTGCCGACTTGA
AAAGAACGGGCAAGTATATTGACTGGGAAGAGATGATTTAAAAAAACAAG
ACCTATGGACAAGATCATGTATTTAATAGAACTACTCGATGACGAATGCA
ATTTTTACACCTGTCAGGCGGTAGTGGTAAGACTTAGAGATATGGTTTGT
GAATGGGTCAGTTAAGCGAGAAAAGGAGTGGTTAATTCCACTCCTTCTTT
TTTCTTGCCAGTTCCTCCCCCGCTTTTTTCGCCTTTTCTACCAGCGTTTC
TTGAGAGAACCCGCTTGCCAGTATTCGAACGATAACCGGGAGGATGTTAG
GATTCTCCGAGAAATAAGATGCTATGGCGGGGGCCATGTCTCCCAGCTTG
AAATCCGAGAACACGGACGATCTTAATTCTTGGAATCCCTCGTCATTAAC
ACTCTTCTCGAAAGACGTCACGAGTAAATACCCCACCCCCATCTCTCTCA
GTTCACCTACCAGTTCCTGTAACTCTTTTAATTTTTTAGCTATTTCCTTT
TCTTTTTCCATATTATTGCTGTTTTGTGATTAACAGGACCATGAGGTCCC
CTATGATATTGTTTATTATCTCCTTGGCGTCCATCCTCCCCCTCTTGTTG
GAGACGGATTCTTGTATGGATGCAAGCCTGTTGTTGAATTCTGTCATCAG
GCTGTTATTCAGGTCTATCGATTCCTGCAACCTGTCCATTTTACTTGCAA
GTTCCTCGCTCGTCATTGCCTGAAAGATTGACCCGTGAACATTACCCTCT
TGCAGCACGACTTGATCCTCTCTAGCGTCCTTTCCCCGTACCTGTCGATT
ATCCCCCTCGCGTTAAGGTTGGTGGACACGAGAACTAGGTTCCCGTTCTG
TTCCGCCCTGTCCATGAGTTCGGGAAAAGCGTGCCTCTCGTTGCCGTAAG
TCATGATCTTGGATTCCATCCCCACGTCATCGAGGCACACGATCTTCTTC
TTCAACACGTCATCAAGGTTATCTCCTATCGAGGTCATCGTGTAGTAAGA
TGCAACCTTCCCGTGTCTCTCGGCGAGGAGGGGGAATATATCACGAATGA
ACACCGTTTTCCCCCTCCCGTAAGTCCCGTACAGGAATAATCCCCTTCCC
TCGTTGTCAGACAACCATCCGGCAATCTCGTCATACTCGGGTATCCACTT
GAAAGAATCTCCTATAAAGTGCGAGTAAGCGTTTTTAAGCCACTTTTCGC
TATCGGGTATAGAAATGTATATCCTCTTCTTGAAAATGGCTCCATGATTG
TAAGAATAGCCTCTAGCGATTAATTCCCTGTCCATGATTAAAACCTCTCG
TAAATGTTGTTCAATGACGGGTAGTATGGAATCCATACCTTGTCGAGCTT
ACCCTTCCAGTTCTTGACCTCTTTGCCGTTAGAATCTATCCACTTCCCCT
CCACCTTGCCCTCGTACGTGGTCCTTATTTTCTTCACGGTCTGTGACGTG
CATACCTTTCCCCTGTCGTTGAAATACTGGATTATTTCCTCGTCAGTCGG
GATAGTGAACGCTACCATTCTCTTCTTGCACCCGGCGATCCACCTCCTGA
GGTTCTTCTCCACCAGTTCCTCGTTTTCCTCAATCAGTTTCCTCGTCTCT
TCCGAAATCATGGCTCAACTTGTTATAGGTTTCACGAAAAGTCTTGTCGG
TTAACATGAGCGATTCGAACTTGGCAATCGAGTGGTAGTAGTATTGTCTA
GTCCTGCCCAGAATCTTGCAGGTCATGTGCCTGTTATCGTACGAGTCATC
GGCTAGCTTTATGAACGCTGTCACGGCACGCAGGACGGGCAACTCGGCCC
TTCCCCCCGCCATCGCTTCCATCGTTGTAACCCCGAAGGCCCGGCAACAA
GCGTTGAGCAAGTCCATCATCTTGTCGTACATGGATGGTTGTTTCTCGTT
CTCGCCGTACATTATGTCTCCCACGTCTTGCTTGAAGTCATCGAACAACA
TCTTGAAGTTCCCCTTCGGGTGCTTCATCACGTCCTTGTACAGTAATTCT
ATCCTGTCGTCTAGTTCTTTTATCATGTTATTTCAATCCACTTAACTCGT
TCAACAAGTTTGAAAACTCTCTAGCGTACATCATGACGATCCTTTCCGGT
TGATCTTTCGCCGCTTTTAACCATTCCTGTCCAAGCGTGTCGCACAGCTT
GCAGAATAACAGGGTGGCGTTGTTCAATGCAACGTTGGCGTTGATACCAG
CCTCGTTAACCTTTCCTTTCCCACCCCCACCTCCACCACTGAAGGATGAA
GGTGCCTCCGGGACGATCTTCACCTTGAAGCTGTCCGGCCTGTTCCCCGG
TTCTATCGTGTAGTCAACCGTCTCGCCCACCTTGAAGGCGCAGTTGTTAC
CTTGTTTCGTCATGTTACCCCCCACGTCACCGTTCTCGAAACGGACGGTC
CACGTGTGAAAAACACCTTGTTTCCCTACCCAGTCTTGTCCTTGGACGAC
GCTGGTTACTTTCGATTTCTTCTGTTCCATGTTAATAACCGAATGTTAGC
TTGTCAATTAACTCTTGTAAATCTTCCGTCATGCCTTCTCTTTTAAAAGT
TCGACGTATTTCTTGTAGAAGATGCAGTCCTCGCATTCTTGCTCGTCAGA
ACCGCACCCGATTATTTCCTTGCTACAAAACGCCTTGAACACTCTCTTGA
CGTCTTCAACGCTAACGAACTCTTCCATTAGCTTATCTCCCCGTGCGATA
TGCAATATCCTTGTTCCATGAGGAATACAAGGTACTCGTGTTCTTTGGGG
GATGGAGAACCTTCTTTCAGCAACACGTCCCTACCCTTGGCAGCGTACCC
GTGTCTTCTGAGGTACGCCATTGCCGTGTACCTCTTGTTGCGTGTTTTCT
TGTCTACCCTTAATTTTAAACCTCTTTTACCCATTTGCTTAATATTTAAA
ACGTTCAACGTGTCTTCCAGATTTCCCGATAAACTTCAATATAACCTCGG
CGTGCAAGTCTTCTTTCGCCTTGAACTTCATCTCTTCCCACGACGACAGG
GTGACGGGTATCCTTCGTTCCTTCTTCCCGTTAATCTCGATGTACCAGAT
GTTGTCGTTATCTATCTCCCGGTCTATCGTGTGATGATACTTGCTGTAAG
TTGACACCGATCGTGGCGATTCGGGCTTCCTCACCCCCGGTCTCTTATAT
TCTTTTTGTTTCATTGGCTATCTTGCACTTGAAAGGACAGTTCTCGCAAG
ACGTCTCGTTGGGAGAAATCTGGTCCCACCCCTGCAAGACCAGCGTGTTG
TAAACTATGGCCGCTTCTCTCGCCATGTCTTGACACAATCCCAGTCTCTC
CGCCGTGCAATCGAACCTGTAATCCCTAGTGTTAACTATGCCTTCCTTGT
CAGGTCTAAGATCGGCCACGATGTAGAACACTTGCGGGTCCTTCATTGCG
GCGTTCCAACCGTTGTAGAATAACTCCGGGTGTCTCCACTCGTTATACTT
CCTTGTCTGGTGGTTTAACTTGAACGATCGGATGATATGATGGTGCATCA
ATCCCCTCACCTTGTTCACGAACCTTGGGTCACCCCAGCAAGATTCCGAA
CACTTGTCCGGGAAGGAGGGGGAGAAGTAAGTGCTATCAACGTTACTTGT
CAGGTACAGGATCAGGGAGGATAGCACCCCCTTGTAGTTACACGGGAAAA
CGTCAAGAGTGTCCTCGAACCATACCTTTATCCCGTTGAAATCGTTCACG
TAAGATATTAAGGGCATGTTGGAGTTCACGTCGTTAACTATCGTCCCTCC
CCTGAATAACACGGATTTCCAGAACCTTCCCCTCTCCAGTATTCGTATCT
CGTTCGTTGACTTGTCCCCGTTAGATAATCGTTTCATCCTGCACTGGCTG
CCATCACCTGTTATGATGGACTTGAAATAATCCTTCATGGCCATCACCTC
CCCGTTATCGTGCAGGACTATGGTCTTGTCAAGCAATCCCCTTATCTTCT
TGGGACAGGCACGATGCGTGCTTATGATCTGGTCATCGCAAACGTGTATA
CCGAACTCCTTGAAGAGCCTAGGCGTCATTATCAACTGCTCCATGTCACT
CTTCCTCCTTGTTAAAGAAACCACAGTTCTTGCCCACTAGCTCGTAATAC
ACGTCAGTTTTGTCACGTCTCTCGCTAGCGTTACAGAACGGGACCTTGAC
GCAGCAATGATCGTTATAACCGGAGATGGAGGGGAAGAACCTCATGTCAC
ATCTCAAGCACTTGTCGATATGATCCGACTTGTTGTACCTCTTCACCTTG
AAGAGTATGCCCTTGCGTTTAATCACGCTCCCCACCGGGACGTGAGAGTT
CCTGTAAGCGCTCCTTAACACGAAGAACAGGAATACCAGCAAGGCAATGG
CTATTACAATGAATATAGTTATCATGTTTTCCATTTAGTTTAATTATAAT
ACAAATATACGTACTTTATTTGACACGTGTAATGATATAGGTAAATACTA
TAAACTACTTGATATCATCTACTAGATTTATCTTTACATGAGACAACTTG
TAGTCAAGAATGTCCCATGCTGCCTGAATATCAGGCTCTTTCTCGAACAC
TAGTTCCACGTTATCGTGCTTGAAAGAATTAAGGAACATGGTGGCGTGTC
GAGCTATATTGGATATGTAGTTACTTTTCACTACGTAGTGGCACTTGAAT
TGCTCGCTGACGTAATTGCTGAAATCCTCCTCCTTGATCTGGAAGTAGGA
GGCCATGCTTATGATCAGCACGAGGAGGGCGAGGGTGGTTGTCTCGTTCG
AGTCGTCTATTCTCTTGTCGAAGAACCTCTTGACGGAGTAGAAGAACACC
GTGTAATCGTGTCTCATGTCATCGTACAGGTCATCTAGCTGGGTGGTCAG
GAAATCCCTGTACTCCCTCCCCACCTCCATGTACCTGTGGTTTATCCACA
TCCTGATGTTTCTTTTCAGCTCGTTGCAGTGGAACTTGTTTTTCTTCACG
TGAAGGCCGCTTTTCTTGACGTGATCTTCCAGTTCCACGATGTAGTTTTC
CATGATCTCGGCTAGAAAAGAAGTGAGGGTTAGATTGTAAACCCTCACGT
TAATGTCTAGTTTCTCCTCGATCAGGGGGACCTTAATGAATGCCATACTC
TGACAGTTGATCCCAGAACATCTCCTTGTACGTGTCGGAGTAAGCGGCGA
ATCCCTCCCCGGAGAAATTGTAATAATGATGTAATTCCGTGACGTGAATC
TTCTCTCCATCAACAGTCACGAACCCGTCCTGATCGCATAACACCGTTTT
CACTGGAGCGTTGCTCTCTTTAGCTTCCTTGAGGGAGATGTAATCCTTTG
GCCACACGAGAACCACGTCAAGGCCGTAGATGTCCGTGTTGCCATTTCTA
AGGCACAGCACGGTAACGAGGTATCTCTGGTCCATCAAGAAGTTGGTAAC
CCCGAATTTCTTGTTGCTGACGTTCCAGAACATTATCCCGTCGGAGGTGG
GTAGGAGGGTACTCGTTGACAAGTCCCACACCCGGAACATTAATTTTCTC
ATGATCACTATTTTATAAGTTTAAACTTGTGTAAATGTACGAATTTTTCA
CTTCCCGTCCATGAGGTCATGGAGGAACTTGCGACCTTTCTCCGTCCACC
GGGTCTGTATTTGTGTTCCCTGTTCCCCGTTAGC
>NODE_53_length_9743_cov_32.5912
ATGATAATGGAATTTGGAATGAAGCAAGAGTATATAATGCAGTTGGAAAA
TGGATAACAAAAGAAGAATATAAGGAAATAACAGGAGAAGATTATAAATA
AACACCTATTAGGTGTTTATTTTTTTATCAAATGAAAGCGAGGAAAAGTT
ATGGTTATTGAAATATCTACACTTATTAGTATAGTTTCTGTAGCAATAGC
AGTAATAACAATAATTTATAATATATTAAGAAATGGGAAAAAAGATACTA
CAGAAGATGTAAAAGAAGATGCAACACAAATGGCTACAGTTCTAACTGAA
TTGAAATCTATATCAAATGGCATAGATGATATAAAGAAAGAAATAACATC
AATTAAAGATGATGTAAAAGAAAATAGAGATAGAACTACGAGAGTGGAAG
AAAGTTGTAAACAAGCACACAAAAGAATAGATGAGATAATTACTAGATTA
GAACATAGCAATTACTAGAAAAAAGAAAGGAGGAAAAAACAATGACTGTT
CAATTATTAGTATATGTTATAACAACGTTATTTACTTATGTTTTAGGCAA
AATATCAAAGCATTTTGGATGGAACGAAACATTACCCATTCCAATACAAA
ATATTTTGATAGGAATTATAGCAACAGTAATAGGTTGTGTAATTCATATT
GAGGGATTAGATGCAAATAGTATAATACAAGCAGTGGTTACTGCATTGGG
TGGAATTGGTACTGCTACTGTATTATATGATGCTAAAAATCAATAATTTA
ATACAAGAGAGTTATTCTTGCAATTTTAAAATACTGGAAGAAAAATAAAA
ATTCTTCCAGTATAGTTTTTTATAAGGAGGAATTTTCATGGAAGAAAACG
AAGTTTTAGGAAATGGAGAAATCCAAAGGAATGAGAATGAATTTGGAGGT
GAAGAGTAATGAGAGGTATAGATGTATCAGCCCATCAGGGTAATATTAAT
TGGGATGCAGTAAAAGCATCAGGAATTGAATTTGCTATAATTAGAATTAG
TTATGGTCAAAGTGCAGTAGATTCAAAAGCAATAAGAAATATTGAGGAAT
GTATAAGAGTAGGAATTCCATTTGGTGTTTATACGTATTCTTATGCGTTA
AATATAGACAATGCTATTAACGAAGCAAATTTAGTAATAAAAGCACTAGC
ACCATATAAAAATAAAATAAAATTTCCAGTTATAATTGATATGGAAGATG
CAGATGGTTATAAAGCAAAATATGGTATGCCTTCAAATGATACATTAGTT
TCAATTTGTGAAAAAGAATGTTTAATGTTTGAAGAGGCAGGATATTATGC
AGCAATATATGCTTCAAAATCATGGTTTGATTCAAAATTAAATTCTTCAA
AGTTAAATAGATTTGATAAATGGATGGCATGGTGGTCAACATCTGCTTCA
TCAAAATTTGATCATAATACTTATGGATTATGGCAATATACATCATCAGG
AAAAGTTAATGGAATATCAGGAAATGTTGATATGAATGAATCTTTCAAAG
ATTATCCATCAATGATAAATACAGAAAGTTCAAATACAACATCTCCAACA
CCAACAAAATCTATTGATGATTTAGCTCAAGAAGTTATTAATCAACAATG
GGGAAATGGAAACGATAGAAAACAAAGATTAACTTCAGCAGGTTATGATT
ATAATGCTGTCCAAAATAGAGTTAATGAGATTTTAGGTGCATCATCTAAA
AAATCTAATGAAGAAATTGCAAATGAAGTTATTGCAGGAAAATGGGATGT
TGGACAAACAAGAAAAGAAAAATTAACGGCAGCAGGTTATGACTACAATA
CAATTCAAGCAATAGTTAATAGTAAATGTGGTTCAAGTTCATCATCAAAA
AGCTATACTGTAAAATCAGGTGATACATTATCAGGAATTGGGGCAAAGCT
AGGAATCAACTGGAAGACTATTGCAGATAAAAATGGAATAAAATCACCAT
ATACAATATATCCGGGACAAGTATTAAAATATTAAAGGTATATAACTTAT
CTAATTAAAAATAAAAATCGCTTAAATCGAAACCTCGTGGCTCGATTTTT
TGCGATTTTTTTTATTTTTACATTTTATTGTATATTTTTTAAATTTTGCT
GTATATTATATAGTATGTCAAAAGCTTCTTTACAAGTTGTATTATTTAAG
TCTATATTTTCAATTTTCTTTATAATATCATCGTAAGAAGTATTTTGATT
AGAAGATGTATGGGTAGAAACTAATTTATATTTTAAGTTATGAGAATCAA
GTAATTGTGTGTATTTATCTAATTTGGAGATTGGAAAGCCACACTTTATA
ATTTCAGGACTTAAGTCGGTTAATTTCAAACCAATTTCATTAGATACTAT
TCGTGCATCTTCGTTTAATATATTATAGAATATTCCTACTTGAAAAATAT
AAATTAAATTAGGATCTTCTTTTTTTAATTCTTGATATTGCTTCATTAAT
TTACTCATCTTTTATTTTACCTCTATTCTTATTTTTTTTCTTTCCTTTTT
TTCTGACAATAATGTCTCCAATTTCACAATTAAATAAATCACACATTTTT
TCCAATGTATCAAATTTTATACTATTAGTTTCATTATTCATCATTCTTGT
AAGTGATTGATAACCTCCTTCCATATTTTTTACAAACCAATATTTCGTTT
TCTTTTGTTTTTTCAATAATTCATTTACTTTTAATTGTATCATCTTAATC
ACCTCCTCCTAATATATCTATTTTAAAGGAAAGTAACAAAGATTTTAACT
ATCTGCTATTTGAGTTAAATTGAAGATAACTATTTTACAATATAGGTATT
TATGTTATAATATACTCAAAGTTAAGTAGTGAGGTGCTATTATGAATAAT
GTAGAAATAATAGAAATGTTAAATAAGATAGAAGAATATATAAAACATGA
GGAATTAGAAAGTGTATTAAAATATATAGATATTAAAAAGAAGAGTTTAA
ATATAAAAAAAGATATTGCAAATGAATATATGGATAAATTAATAGAAAGT
TTAAAGTAAAAGTCGAATTTTGTCGAATTATGTAACACAAGTAACACTAG
GGAAAAATAAGATAATAACTATTGTCCAGTATAGTTATTTTATTTTACAT
AATATGGTATAATAAAAATAGAGATATCTCCAATGAATAAAAGAAGGAGG
TAATATGTTGAATTTATTTGACAAAATATTATTACATATATTTAAAAGAT
ATTCAAACAAGATTTACAAAAAGGGTGTGCAAGATGAATTTAATAGGAAT
AAATAAAATTCCCACTTTCCCACTTTTTTCCCACTCTAGTACAAAAATGA
TTAAAAATGTTGGAAAATGTAAAAACAATAAATGTTGAAATATAAGCATT
TCAAGAGTGTTTGAAAATGTATAATAATATTAGAACAGAACAGTTGGTTC
AGGTGTTGTTGCAGACATTATTGAATAATAAATACAGTAATAGCAAGGGT
TACAGAGTTTTGTAACACCTTGCTATTTTCTTTTTTTCCCACTTATTTCC
CACTTTAGTTTTTGAAAATTTTATTTAATTTATTAATATATTTATTTTTT
GATTCAGGCAATACAGCAAGATACATTTCTGTCGATGAAATTTTTTTATG
TCTTAATAATTTCATAATAGTATATAAATCTGTTCCATGTAGTAAAAGTA
TTACAGCAAAAGTATGTCTCAAATCATGAAATTTTCTATATTTAAAATTT
TTTCTTTCATTAGATAATCTTAATAAAATTTTTCGCCATACTTTTTCAAG
ATCTTTTTTATCTATTTGATGGCCATTGGCTGTAAAAACATACTCTGATG
TGTGTGGTAATCTTCTTAATAAATTATAAATAGAATTTGACATAGGTATA
ATATCAATACTACTTTCAGTTTTGGGAGTTCCATCTTTTGTCTTATATCC
AGTTTTTATACCTTTATCATTAAATGTTGCAGTACGAGTAGTATTATTTT
TTACATATATTTCTCTTTTTTCAAAATTTAAATGTACCCATTTAAGACCA
ATAATTTCTCCTTGACGCATTCCTGTACCAATTGCAAAATCAATAACATC
TTTATATTTATTATCTTTAAATGCTTCTCTTAATATAGGAAGTTCATCTT
CTCGAAAATAATCAAATGGAAGCATCTTTTTATCTATAATTTCATCTACA
TCAATATCTTTATCTTTAGGAATTTTAACTAATCCTTTTCCACAAGGATT
TTTTACAATATAACCACCTTTTTCACAATAAATAAAAAATTGATGTAGTA
ATTTATGGATATCAGTTATTTTTTCGGTAGATCTTTTTTTCTCGAAAAGA
GTATTATAATAATCTTGTACTACAAGACTAGATATTTTTTTTATAGGGAT
ATCTGAAAAAGCAAATGGCTCTATGTGATTTCTAAAATTACCTTCATATT
TTTCTAATGTTGATTCTTTAATCTCATGCTTTTTTACAGTAAAAAGCCAT
TTGTGTAATAGAGTTCTTGTAGTTATTTCTTTTGTTTGTATTATACCTGA
TTCGGCTTCTTTTTTTCTCTCGTAATATTGATCTTCTGCATCTGATTTAT
TTTTTCCATAAAAGTCTTCATATTTTCCATTTATCTTCCTATGAATCCTA
AAATATGGAACACCATTCTTGACGCAGTTAGTTTTTACTGCCATAAAAAA
CCTCCATTTTTTCAAATATTTTTTTATTAACACTTGAAAAATGAAGGCTT
TTTATATATAATACAAAAGTAATCACTTTTCAAGTGGTTATGTCCTAGAG
TAATGTGTGTCGTTCCGCAAAAATGAAACACATTGCTCTTTTTTTGTTCA
TTATACTTTCCAACTATGTCCACAGTCTTGACAAACTGCCATACTTGAAT
GTTTTGTTACTAGTTTTTGTTTTTTATGTCCAAATAACTTTACAAATATC
ATTGGTATAGTTAGACAGAACCATAATAAAGGTCTCCACCACCAACCAAT
AAATAACCAATATAAAATACTATGATGTTTATTTTTTAATTGTGATTCTG
ATACCATTTGAACATTTACATTAGAGCTACCACATTTAGTACAAGTCATA
AAATATATCTCCTTTCTTTTTATTTTCTATTTAAAAGCACTTTTATTCTC
AACCCTTACAACTTCTCCTAGTATTTCAATATCTTCCATTTTTAGACCAT
TTTGAGTAGGAAAATTCCACATATTCATTGCCTGTAACTCTATTTCTCCA
TTGTCTGATTGTATTATTTTACGAATTATAGGATTACCATTTTTTATTTT
TAGAAGATATGTTTTTGAGTTTGTAAAAGTAGTGAATTTTTTTATTATTG
CGATATCTCCAACATCAAGAAGTGGTGCCATAGAATTATCTGATGCAGAA
ATAGCAAAAAAATTAAGAGGATCATCTTCAGCGATGTCCGTTCTATATGA
ATAAGGGATTTTTTGCATAACTTCATTAGTTAAAATGTTTATTACATCAA
TTTCTGCAACTTTTGTTTTACCATAATCTTTATCCATTGGCACATTATAC
CCCATAAGCCATACTTCATTTGTGTCTAATGCTTTAGCAAGTATTGTAAG
TTTATCTTGACGAGCAAAAGCTTTGCCTTTTAAATATTTATTTATAAGTC
CACTACTTAATTTTGTTTTTTCACAAAGTTCCACTTGTTTCATATTTCTT
ATTTGAAGTATTGTTTTTAATCTACTTGCAAATGTGTCTTCCAAACTATT
CACCTCCTGTAATATATATTATTATAAGAAAAAACTTAATAAAAGTCAAT
AAAATTTAAACAAAAATAAAAAAAACTGAAAAAAATTCAAAAAAGATATT
GACAAAATAAAAATGTTAATATATTATAATGAAAACTGAATTAAATTCAG
TAAAACAGAAAGGAGGAATAAGAATGCCAGATTATTCAAAATTGAGAGGT
AAGATTAAGGAAAAAGGATTTTCTGAAAAGAAATTTGCTAGTTTGATGGG
GATTGCAGCAGCGACATTAAGCTCGAAATTTAAAGGGTTATCATATTTTA
ATACAGAGGAAATAAAAAAAGCAGTAAAATTATTGGACATACCTACAATG
GATATTTATGAATATTTTTTTGATGAAAAAACTGAATAAAATTCAGTAAA
AAGGAGAAATTGAATTATGAAAAAATTAAAAAATGCGGAACGACACACAA
AATTAAAGGAGGAAATAAAATGGAGGAATGGATTAGCTTAACAGAATATA
TGAAACGATTTCATCTAGGTTATAAAGAAGTAAAAAAAATGATAGATAAT
AACGAACTTGAATACAAACAATCAGAAGGTGGTCGTTTTAGAATAAAAGT
TGGCGGAAATACGGTGAGCCGTGAATTATACGAAAGTGAAAAAGAAAAAA
GAATACAAGCAGAAACAAAACTTGAACTATTAAAAAAAGTATTGATAGGA
GGAAAATAAAAAAATGAAAATAGTTAATAAAAAGAAATTTATAGTAAGAA
TAATAGAATTATTAGTAATAATAGTAACAATAATATTGACAGTAAAAGCA
ATTGCTTATGCAACAGCAATAAGAGGTTATAAAGGATACGGAGGAGAATA
TCTAATTCCAATATTAGGGTTAATAATTATATTAGTTTTAGAGGTAATTT
TAGAAGAAAGCGAAGAAAAGAAAAATCAAAAATCTAATGGTAAGAAGAGG
TAAAAATGGAAGAAATATTGAAAGAAATGCAAGAGTATTTTTGTAAAGAA
CAAATCAGCAATATAGATGTAAAAATTGCATATGCTTGTGGGTACTTAAA
AAATAATGAAAGTGTTAACAAAGAACAAGCTATTGAAATAATAAGAAAAA
TACTTTTTGAAGAAATATAAAAGGAGAAAATATTATGCTTAAATATTATC
AAGAATTATTAAACGAATGTATTGATTTATCAGAACATAAAAAGAAACAT
AAAGAAATGAAATCAACATTAAATAAAATAAAAAATTTAATATTTAGAAT
GAAAGGAGAAAATATGGGATATCAAAAAATAAAAGATCTTATTTCTGATA
TAGATGAGTTTCATAACGAAGCGGAATTGAGAGAAATCTTACAAGAAATA
TTATTTATATGTAATGACAATATAAATAAAAAAGAACCATCTATCAGCAA
CCAAACTAAAAAATAGATGATTCATAAAAAATATTTAGATAAATACTTTC
TGTTTTTATTTTATCACAAGATGGTAGAAAGAGCAAGAAGAAAATTAAAA
ACAGCAAAAGAATTATTAAATTACAAAGGAAGGAGTGTGTAGTATGTGAA
TAAGAAAAACAAAATAGATATTCAAAGACAGCTCGATGAATTTTATTCAA
CATTAGACTTTAAGCCTCTATCTGCAAATGCTATTTCAATATATTTAGTT
TTATTAGAGATAGATCGTAAGACTGACTGGCTTTATGAGTTTAGAGTTAC
AAATACTATTCTAATGAGCAAAGTAAAAAGATTAAGCATATCAGCTTTGC
AAAGAGCAAGAAATGAACTTATTAATAATCAATATATTTTTTATAAAAAA
GGAACAAATCAAAATGTTGCATCTACATATACGATAAATAAATTATACAA
TGATGAATTTATACAATTTGAACAAGCGAACGAACAAGCAAGTGAACAAG
CGGACGAACAAGCAAAAGAACAGGCAGACGAACACATTATAACTAAACTA
AACTTATTATTTAATTATATTTATAAAAACGGAAGCGGAGAAAAAATTGG
ATTGACTCAAAACGATAAAAGCAATTTAATATTAATTTATTCGAAATTGG
AATTGTATGTAAATAATAGTAAAGCTTATGAGCTTATGCCTGCTGAAAGG
GTACTTGATGAAAAAATAATGCTTTGGGCTATAAAAGAAATATATTTAAG
TCCGCATAAAATTTATTTAAATACACTTGCAAGAGATAAATTTATATTGA
AATATTATAAAACAAAAAAATATATAACAGAAAAAGAAAATTACAAAATA
AAAGAAATTATAGATTACTTTATGGTTTGTTTGCACGATGAAATGGAAAA
TAGGAGAAGAACATGAAAAATTTAGAAAATTTATATTACAGAGAAAAAGT
CCCTATATATACAAAATTAAAGCCGAAACCAACAGAAGGCAGACACTTAA
TAAAGTATAAAGATGAAAAGGACTACGATTATTATATATGCGATTATTGT
GGAGACGAAATAAAAATTTTAAAGAAGCGAATTGAAATGGCTGGAGGAGT
TGTAGTATTACCACATTCACTCACAAAAAGAGGAGAAGTAAAAGTCGTAT
TATGTAATAAATGTATAAATCCAGTATTAAAGGAATTGGAGGAAAAATAA
TGGGAAAAGAAGAACTAGAGGAAATTGCAAAAAGAAAAATGCAAATAATA
GCTCAAAAAGTTAAAGAAGAATTACCAAGCGGATTTGGCTTTGTAGTATT
AGCATTTGAATTTAATGCTGCACCAAATACAGCTCAAATGATGTATGTTT
CTAATGCTAATCGAAATGATGTTGAAAAAGCGATGGAAGAATGGATTGAA
AAAACAAGAAATTCTTATGGAAATGGTACAGAAAAGTATGGAGGTAAAAA
TGATAATAGTTAGCCAAGAACAAATGGAGAGTGATACAAATGATATATGA
ATTTGAAATGCTAGGAGATGTAGTTGGAAAAGCAAGACCACGAATGAATA
CAAGAACAGGAAGAGCATATACACCAACTAATACAAAAAATTATGAATAC
TTTTTAAGACAATGGTTTATTAGAGAATATCCTAATTTTACAACAATAGA
ATCAAGAGTAAAAGTAACAATTATAGCTTATTTTGGAATTCCAAAGAGTA
CAAGCAAAAAGAAAGAAGCGGAAATGTTAGCAAATATTATAAGCCCAACT
AAAAAGCCTGATGCAGATAATATTGTAAAAATAGTATTGGATGCAATGAA
TAAGTTTGCTTTCAAAGATGACACACAAGTTACAAAATTAGAAATTGAAA
AGAAATATAGTAGAACACCAAGAATTTATGTGAAAATCGAAGAGTATTAG
GAGAATAAACATGAAGTGTATAAAATGTGGAAAATATCCTTTTTGTAATA
AAATAAAAAGCTCACAGCAGGAAGCTTGTAGAGATTTTATAAAAAGAACA
TTAAGGATAAAAATTACAAGAGAGGAAGAGGCAAAAAATGAAAATAGATA
ATATAGATGAAGTTGAAGAATTTGCAAAAGAAATGAATTATTTTTTTACA
TATATTGAAAGAACAAACTCTGATTTAAAAAATGAATTAAGAATTAAAGA
ATTAGAACAAGACGATTTATTACATGAAATAGAATTAAGCAAGTTGAATG
CATTTGAACTTTCAAAAGTTGCAGTAAGGTTGAGAGATGTTAGACATGAA
AGAAGAGGCATAAAAGATAAACTGGAATTTATATCAACATTGAAAGGATT
TGCAGATAAATATAACAATAAACTAATCACAGGTGATATTGCACAATTAT
TAAAAAATATAAGAAATTTAAAAGAAAATTGGGAAACTAGAATATACAAA
ACAAGAGTTCTAGAAGATTTAAAAATTAGTAAAATGAAAAAGAAAGAGGA
AAGCAAATGATAGAGTTTTTAGTAGGATTATTTATAGGTACATTTATAGG
AATTACAATTATGTGCATATTGCAAGTGTCAAAAGATAATGAAGAATGAA
TAAAAGAAAAGATAAAAGGAGGTGCGAAAAAATGAGCTTAAAAGCTATTG
AAGAAAAGTTAAAAGAAAGAATAGAAATAGAAAATGCAATCAA
>NODE_69_length_7340_cov_10.9303
TTTTTCTATTCTAATTTTTGAAAGTCTAATTGTTTCTTCGCATTCTTCTT
TTTCAAACATACCAATATGTGTATATTCTCTTGAAATATGTAATTGTTCA
GCTAGCCACCCATAAGCTTTATACCTTGTTGTTATTCTTAAAGGTTTTCT
CCATATCTGATCAAACCAGTAATGTGCTTGTTTTCTCCATTCTCTTAACT
CTGCATTTGCTAAAGTTCCAAGTGGTGTATCTGTTCCTGGATGTACCCCT
ACAAAAGCTTTACAATTTCTGCACAAATAGCATTTTCCATCTCCATATTC
TCTTCCATATATTTCAGCATTTGAAGTAAAAACAACTGGACTTCCACAGT
ACCTACATATTGTTGGCTTTTCCATATTTACTTTTCCTCCTCATCTTTTG
CTACTTGTAAAATGCACATTAAGGTAATTCCTATAAAAGTTCCAATTAGC
AACCCACTTAAAAATTCAACCATTTATTATCACTCCTTTGGCATTCTATA
AACTTTATTTTTTTCTTCTGTTCTGATATAAAATCCTATTATATCTTGTA
ACACTTTTTTTGCTCTTTCTTCTGTTTTGTATTCTCCTAAAAAAGCACAA
ATCATATTGTCACTAGATTTTTCCGCTTTGATGCAAAAACAATTAGGTTC
TGTTGCAAATTCTTCATTTGACCAATTATCTACATATAATCTAAATATTT
CATCAAAATTAAATATTTCCATCTTATCTTGACTTTCTATAATCATACAA
ATTCCCCCTTAAACACTTTACTTATAATTTCCATACAAGTATTTATAGTT
TCACACAATCTTTCTTCTGTAATTGGTGAGTTATATTCATCTTTGCCATT
TAACATCTTGTGTAATTTAATTCTTGCATTTTCTGTTTCTTTTATATGAT
CTATATGTTCTTGAAACATTGATGTTTGAAATTCATATTCTTTACATCTT
TTCTCATACTCTGCTAATATTAACTGCTTTGTTTTCGTAGCATTTTCAGT
GCTTATCTGCTTATTATGAAACATTACCAGCAACTGCTTTAATGCTAGAA
AACAATGTATTTCTAATAAGTTATAATCTGCAGGAGGTGTTTCAAGTTTT
ATAGAATCATTTATAATTTGTTCTTTACTTTTAATCATGGTCTAACCTCC
GTCTTACTTTTTTTGCATACCTCAAATATGCTATTTATATAATGGTCTAA
CATGTCTAACCTTTTTCCGAGGATATATTTATATTTTTTATAAATGTTTT
ATTTTTAAAAATTATTTTAAAATTTCCCATACGAATATTATTATTTTGTT
AGATGTTAGACTTTTTGTTTTTTATTTAATAAAAGTCGCTTGGCTCTATG
TATTGATAGGGTCTAACCTTGGTCTAACCTTTTTAGATTAGGTAAGACCC
TAAAATGGTAAATCCTCAAGATCCGATTGTTCATAACTATCTTCATAAGC
AATATCTGATTTTTCAGGCTCTAGTCTAAATTTTATATAATTAGCCCTAA
CTCCAAATGCTTTAGTTGCATGTGTAAATCTTCCTTGTGAATTTTTTTCT
ATTTGATTTCTATCTGCAAAAGTTCTAATTACTGCTGAATAGTCAAATCC
TGCTTTGTTTAATGCCTCTGAATAAACACTTTTGTTTACTAAACATATAT
CTTCACTTTCTATATATTTGCCCCAAATTTCTCCATTATCATTCTCCTTA
AATCTATTTATATTTTGAGAAATCCAGTTCATTGTCCATTCATAAGCCCT
TGAACTTACATCAACCTCTTTTGCACTTGTAAGCCATTTACTTACATCTT
CTATTGTTAATTTTTCATCTTTAAATATTAAATCTGTTGATATTTCATCT
GCTAATAATATTGTAGCCATTGCCATTGCTTGCTTATCAGTAGTATCTGT
TTTGTCTAATATCTCTCTAAAAATATCTCTATATCGTTGTTGCAATTCTT
CTTGTTTAGGAATATTACTTATAAATTCTTTTCCTGCATATCCATAATTT
TTTCTTACAAAATTACTTACATAATTACCATCTTGAATAACTTTTTCAGT
AGCTTCTACTTCTATTACTCTATTTTTAACACCTCCGCCTGAAGTTGCTT
TTGTTATTGGTTCTTCGCCTGTAAATAGAAAGCAACAGTTCCATTCCTTC
AATATTTCAATTCCACCGTAAGCTTTTCCTCTACCTCTATCAACACCTTC
AGTTAAATACATTACTAAATTATCAAATGAGTCCCATCTGCTCTTTATTG
TTTGTAACTCATCTCCTGCAAAAGGAATATCATGCACAAATGCTGCATAT
CTTGCAAGAGCAACTTGTGTTGCATTTAGTGTTCTTACTAATTTTCCTAC
TTCAGGATTTCCCCATACAGACATTGCAAGCATTAAGCCTACTGTTTTTC
CTGCACCAGTTCCACCCCATATATGTACAACAAAAGGCAATACTCCCAAT
ATACTATTGAGTGTGCTAGCAAATGAAGATGCTATTAGTAAATGTGCAAT
TTTGCTTTCTTTTCTTACATTTCTACACAATTCTTTCCATTCTTCATAAT
CTCCATTTTCTTTAAAGCTTGCATATACATCCTTGAAAGCTACATCGCCA
TCATATTTTAGATCTGATACATAAGGTGCAAATTCTTCATTTATCCAACC
TAACCTGTCTGTACTTCTGCAAACTGGAATCTCTTTTGCATTTAAAGAAA
CTACATCTGCTATATATGACACCAGGTCTTTTGCATTCTCTGAATTTACT
TCTATTCCTCGATCAGACAATTGGATGATATTTGATTTATTTGCTACCAT
ACTTCTTTCTATTGTTATGTATTGCCATTTGTTATCTTTGAAAAAAGCTA
ATTTTATTTTTTCTGTCTCTGAATCAACATTTATAAGTCTTTCTACTGGT
AATATTGGATGAGTACAAGCTACTATTGTTTGAGGTATCATTCCTGCTCC
TAATGTATTTTTTACTACTCCTGTATCTTGACACTCCCATTTTCCACATT
TTAAATTTTCTATTGGCGGTTGTGTAAATTGAATAGTATTACTTCCTTGT
TGTTTATATCTTTGAGCAAACTCTGTTTGATATGCTTTAAGTAATTTATC
AAAGCTTCGTATATTTCCTAATTCTCTTGCTTTTTCTTGTAACTTAACTA
TCAATGTTGTTCTTGCTATTTGGTTATCTATTGAAAATATATGTTCAAAT
ATTTCTTTGTCTAATATTGTCTCTTTTGTTAATTCCTCAATTTCTCCAAA
AGGTGTAAATCCTTCATCTATTAGTTGTTCTGAAAGTTCTAACTCTTGAT
TCAATTTTTCTCACCACCTTTTTTTCGTATTTCCAAAACCATATTTTATC
TTCATTTTTTCCATATATAAAAATTTCATCTATTACATATTCTATATAGT
CTAATTGATGACAAGCTTCTACATACAAATCGTTTTCAGGATCTTGTAAC
CTTTTCCAATCTTGCAATAAATGAAGATAATCACATAATAATTGAAATGT
TTTGTTTTCCCATTGTTTAAACATTTCTTCGGTTTTTCTTCTATCCTTAT
ACTTATTTATTTCTAAATGTGTACTTTTTTGATTTGGATCAAGTCCCAAA
CCTAAAGTTCTGTTTATACTTTTTGCTGCCTCTAAAGCATTTATATTTAA
TAATTCTGATACAAGAGAAATTGCATCTCCACCTTTTCCACATCCAAAGC
ATTTCCATATTTGTTTAGATGGAGATATTGAAAGGCTTGCCGTTTTTTCT
TTATGGAATGGGCATACACACTTATATGCCCTATTTAATTTCAAACCATA
ATATTCTGCTACTTTTACTATGTCTACTCTTTCCTTAACTTCTCTTATCA
AGCTCATGTTTACCTCCTAGAATGGTAAATCATCATCAGATGAAACTGTT
GTAAAATCATCAAAAGCTTCACCTTTTTCTGCTAATTTTTTTGGAGCTGG
AATTTTTGCATCTTCAGCTTTATCGTATGATATTGCAAAGAAAGGTTTTA
CACTTGTATGTACTTGTCCATCTTGACCTTCAAATTCTTCTTCTCTAAAT
ACAAGTCCTACTTTTTTATTTACTAATTCTTGTTCATTAAAGTTGAATTT
GAATCCAGTATTAGAAGTTTCTACAGAAGTTATTAATCCCTTAAATTTAG
GATTAGTAGTTCCTGGATTATATCCTTCTGTGAATACAGTCCAAATACCA
CTCCATTTAGGTTCAGGTCTTGCATCATTTGCAAATTTCTTTTGATAAAA
ATCTTTATACTCTCCTTCAGTAATATCAAATCCTATTTTTAAATATTGTT
TTCCTGCTTGTGTTTTTTCACAAACTACTTTCTTTATTAAGCATTTATAT
CCTCCTGCAGGTAATGTTTCAAATTCTCCAAAGCTTTGTGCTTCATCATA
TCCTTGTGGTTTTTCCATATTATTTATCCTCCTCAACTATTTTCCAATCT
TCTGCAAGCATATCTGCTTGACTTGCTAACCATCCTAATTGCACTCCTGA
TGTTCCTACAAATGCTATTGCCTTATTTCCTATTGCTTGATGTTCTGCAT
TTATTGTTTCATTATTAGTGTTTTTATAACTAATATTAGTTGCTAGTTCT
ATATATTGATTTTTTCCATTCCAGCCTTGTCTTTGTACTCTTTTCCCATC
TTTTAAATATTTAATTGCTTTTCCAAAATCAAAAACTTTAATATTTTCTT
TTTGTTCTTTTACTAATTCCTTATACCTATCACTCATTATAATTAAACTG
TCATATTTATCTTGGTCAACAGTTATCGTTGGTGTAGCGAATACACGATC
TAATGCCATTAGTCATTACCTCCTAAAACTTTATTTTTTAATTTATCAAA
TATTTCTCCCATTTCTTCAGGTGATATACTTTTTACTGTTATATTCATAT
TTTCTTTCTTTTCTTGCTCTTGTGTTTCTTCTTTTTCTTCTTTTTCTTCT
TCAATTAGTTCTTCTGCTATTTCTGATATTTTTAATCCTGATAAGAAAGC
TAATCCTATAATTTCTAATGTACTAAATTTCATTACTTTTCACCTCTCTT
TCTTTTTTGAAACCATGCCCAAAATCCTTTGAACTCTGGTCTATATTTTT
TTGCTACTCCCTGGTTATGCTCTTTCCATTGTTGCTTTAGTTGGTTTCTT
TCAACTTTTCTTTGAAAACTCATTTTATTATTCCTCCTTAAAACATACTT
GTTTGTTCATTTATTTTTTCAACATAGGTTTCGTTTGTTTCTTCATCCAC
TTTTACTTGATAGTCAAATCCTAAATTTCCTTTATTAGTATTTTTTACTT
CTTTAATCTTTTCGCTTATTGAATATTCAATTCTTGGTTCTACCCATTCC
TTAACTTTTTCATCATCAACTTCTTCAAATTGTTTAATACTATCAAGGTT
TATTTTTAATACTATTTCAGCCTCTTTATTTTGAGTTGCAACAATTCCTG
TTAATTTGTTTATTATAATTTCTAGTTGTTCTCTCATAGGTTTTAATAAT
TCACTATCTAAATTAAGCTTTTGCATCTTCTTTTACACCTTCCTTTAAAT
TAGAATTAAGTTCATAATACTCTCTTATTGTTGTATCTACCATTTTTAAG
TCATTATCTATTTTTAGTTCAAACATTCCCATAGGACTTTTACAGGTACT
ATATCCATCACTTTGAGTTTCAAAATAATGTTCTTGTCCATCAGTTTTGC
AAAGTAAAACTATTGAAAATAATCCTTCTAATGTAAGTTGATTATCTAGC
ATTTTTCCTGATGTTTTTGCTTTTATTTTTCCTGTGTCTGTTGTTTCTGT
ATGATGTAAGAAATACACTATTGTATCTGCAGGTGTTCCTTTTATTACAA
AATCTACAAGACTTCTAAAATTTAATGCTACATCTGTAAATTTGTTGTAT
CCTACTTCTTTTGCTCTATCAAACATTTCAAAAGCCATTAAATATTGTGA
GTCATCTATTACATAAGTTTTAAAAAGTCCTTTTTGCATATTGCTTTTTA
TTTGTGAATATGTAACATTATCTGCTTTGTTTAAGTGTTTTTTAAATGGA
AGTGGCTTTCCTGCTATGTTATATATAGCAACATCATCTTTTTCAAAATT
TCTTAAACTGCAACTTTTCCCACTACCTGATTCTCCTAAAATTAAAACTG
GTATTCCCATTATTCCTCATCCTCCTTCAATGCTTTAAGTCTTGTTTCAT
ATTCATTAGGGAAAATTTCTTTAATAAGGTCTAAGGTTCTTCCATATTTC
ATATCATATCCATCTATTCTTAAATCTTCTTTTTTATCATTTAATTCTGT
ATAGTTTAAAATCAAACTTCCCAATTGACTTAATTGATTTTCTAATTTTT
TAGTTTTTTCAAACATTTCTATATATTTGTCTAATGACAATATAACTTTA
TTTTCTTCCATTTTATTTCCTCCTATTTACAATATAAAATTTTTATATTC
TGGTTATTGTCTATAAGTTCCATTGACAAACTATAACCATTTCGCAATAA
TATATTTATTAAATCTTCAGAGTAACTGTCATATTCTAAAATAATTGTTC
CTTCCATTATTTTATCCTCAAACTTTCCCCTCTTGGCTCTAGGTGAGCAA
AAGCTAATTTTTTTCCTTCATCTAATGCTTGTCTAATTTTATCTGTGTCA
TTTTCTATAATTGTTTTTGTGTACTCTTCAGGTACTTCTCCATCAATAGT
AAGTGCTTGTTTTCCACCATTTTTTACAATATTAAAGTTAAATAAATCTG
TAGCAAATTTTGTTTTTCCTGTTGCTTTCATTGAATTAAACAAATTACTT
TTTAAAACCTTTACTCTATTTTCAAATACCTTTGCACTTTCTGTTAATCT
TTTAGCTTCTTCTTTTCTAGCATTTTGTTTAGCCTCCAATTCTTTTATAA
TTTTTGCATAGTTGTCTGCTTTATCTTCGATTTCTCCTTCTATTGCCTCT
AATGTATCTAATATCATTTGCTCATCGGCATCTTCGTCATATAACATATT
TAATACAGTTTCATAATTGTTTGTTAATTGATATAAATTACTCATCTTCA
TTTTCCTCCTTTTCAAACATATTATCTTCCATTGTATGTAAAATGACTAT
TCCACTTAACATCATTAAAAATTGAAATTTTGCATCATCTGTATGATGAT
TGCCTGCTGGTTTATCCATAGTTTGCATCATTGCTTTTTTATAAATTTCT
TTTATCTCCTCGTATGTATAAGTTTTTCCTTTTTCTATTTTTAAATTTTC
CATTTTTATTGTCCTTTCTAACTTTTTATGTTAAAATAACATAAGAAGTA
TTTATATAAATATTTTTGTGAATCATCTATTTTTCGATTT
>NODE_72_length_7018_cov_9.7425
ATTCGTCGAGATCAGCTCCGCCATGTGCTATAATCATTTCTTTACTGTAC
TGTGCTTTTTCCGGATTATCAATGTGCGCCATGTACCTAACCATAGCACG
AATACTATGACATCTTTGCGGTATAGGACAAGTTAAAGAATCTGTTATTT
CTTTAACTTGATCATAAGACTTGACCGAGCCGAACGACAATAATACATGT
ATATGTGGTTTCTTTGGCTGACCGTCACCGTTAATATCTCTATCATGTAA
AGGGCTCTCTACCCATTCGATATGATAATCATCTAATTTGTCACGCCAAT
CAGCCGGAGCAGACTCAGGATATAATACAAAAGTCCAAGAACGAGTACGA
GTCTCTTTTTCCTTTTTCAAAGCAGCCATTTATTTTATACCTCACTATAA
TTTTATAGTCCGTGAACACTGAACTATATTGGGGGGTCGTAGTCCCCCCA
GCCGGGCGCCGTGCGGCGCTCCGGCATAATATCAACCCAAACGACCGACA
CCACGCTTATAACGGCGTGAAGTCTTGCGGTCGGATACAGCAACCGAAGA
TCTATTATCATCATCATCTGTATCAAAATAATCCGAATGTAAAATTGTCT
GTACCATTTCGGACGTGTCGTACATCTGCCGTATTCGGTCAGACTGCAAA
TATACCATACAATCTATCGGAGCAAGCAAAATCATTGGATTGCTATACGA
TAGATCGTAATCCTGCGCATCAAAATATGTTACGTTAACGCAACGTGTGA
ACGGGTGCGGAAAATAACTGCTACACACACGAACAGTAGTAGCAACATCA
CGAATTTGCTTATCCACGAAGTGCCAGCGCTGTGACGTGCCGAACAATAC
AACATGCCGATGTCGCACTTGACAAAAATACTGAAATAGTGCCTTCGACA
TCGATTTACCATTGCAGAAATCACGGCTATTAAGGATCGTACCGATTTCA
TCAATAAGAATAATCGTGTTATCAGCACAATCAAAAATATCTGATACAGA
TTGCAACGGCTTAATAACTGTGTGCTTCGGAAATCCTGACAACGTAATAT
TACTTAATATCTGCACTTGTGGGAAACGCTTACACAGCTTGTACGCAGTA
TAAACCATCGAAGATGTTTTTCCGGCACCAAACTTACTGGTAAAGATATG
TATACCCCAACGATCAAAATCTTTATACCGCTTTTCTTTGTAATACAAAA
AACGATCATGCACTTGGTAAACAAGGAACAACGGCAATCTGATCAAGTTA
GAAAAAATCTTACGGAAGAAAACAATTATAGCCATAAAATAACCTCTATT
CATTTAAAATTGCGTCAAGAAATTCTTCATAAGAAGAATCAGTAGAAATC
AGATCATCAGAAAAATACAAACGATCAGAACAACAACCGTCAATCAGGCA
GCCGCCGCTATCATCAGAGAAAAAACAATTATCACAATCCATAAAGGCAC
CTCATAACAAGCGACTGTGCCGACCAAGGAAAATAGCAGGCATTTTCATG
ATAAAAACAAAAATACCGATACCGATAGCCAGACGAACAATATTATTTAT
CACATCGGCGATCGTGATCATGTCGTTCGACCAGCCGAACATTTCAAGAA
ATACAGCTACAACATCAGTCATTTTGTCAATCCTTTCACGATAAGAAATA
ATATCAATAGAAGAACTATTGAAAACAAGCAAGCTTCGGAAAGCGTCAAA
GTGTCGAGCTGGCGAAGCAAAATAGAACCTGAAGAAAAACCTATCATAAA
ATCACATCCTTTAAAAATGTCTGATATGGCAGCGAAAAACTATTATCGGA
CAGAATAGCAGCTGAAAACTGTTCTGCAAATGCATTTGCTATACCAGGAA
ACGTCTTACTGCGCATTTTTTTAGAAGATGAACATAAAGATAAATACGGA
ACAAATGATTCGCAAATATCGGTAGGAACTAATTTTGGTAAACCCTTAGT
CCAAAGATACGTTTTTTTCGAAAAAGGATCACCAAAAAAATACGGCTGAA
TAACCTGTGTAGGATATGGCAATTCACAAATATGCATAGGAATAGGATTT
TCTATGCAAACATGATCACAATTACAATTGTAAAATCGCATAAAAAATTC
ACGCGCAGCTAACATATTTTTATACCTGACATAATCAATTTGTTTCGGTT
TTGGAAACATACGGGAACTGCCAGCCTTTGATAGAAACGTACAAGGCGGG
TGTGCGATAATCAAATCCCATTGCCCGGTAATATTATGTCGGCGACCATC
ACACGTAACAAATGATGTATTACCATCTAACAATGGCAATACGTCTGAAA
GAATATGATAGTCAGATCGTCCGCCAGAACACATCTGGACATCACACGAA
AACGCACGAAAACCTAATTTTCGAAAAGCAATCGTAACAACCTGCGATTC
TTCACAAGCAACAAGCACATTCACAAAACATCAACACCTTTCAATCAAAT
ATCTTCCAGACAACGTATGCTACCAAAACCGTTAGCAGCTGTCCAATTAT
AATATCAAAAATTGACACAGAAAACGGTCCGAAGTCGATTGGAATCTGAA
GAACGGAAACAACACCATCAATCAACTGTTGTATGTGTACAATCATGAAA
TCACCTACCCAACAAACGCAATACAACGATTAACGATAATCCAAGTAATA
TGATCGACCATATCGCTGGCGGAAACAATGCCCAACAGGATTGAAAAAAC
ACACCGACCGAAGCAATAGAGGTACGCAAACTAACAATAATATCAGATAT
GTTGATATTAGCAAGCGAATTGTTATAATCGGTATCAATAATATCATTAG
GATTATCGGTATCCAATTTACCACCATTAGAAGATGATCCACCGGTATAA
CCGTTATTATTATCAATGTCATTATCCAGATCGGCGGAATTATCATAATC
AGTAATGTTAGTGCCATAACCACTATCGGACTTCTGATAACCTCGCCGAG
AACTGAAATACGCAACATCAAGCAATTTACTTTCGGTAACATCTATGATT
TCGAGTTTATAAAGTGTATTAGGTACAACCGATACATAATCGGAAAGACA
CAAACTTACCGCTTTAGAAACAGAAGAAGAACCTTCAGAAAAGTTCATGT
TATCTGAAGTTAATGTACGGATATCATCATAAGACAAAGAATCATATTCT
TTAACAAGTTTGTTTTGAGCAGCAAGCATAACATAACCGGACATATCATG
ATTAGGTACATTTAAAAATAACGCACCAATAGGAGTAGCAGCGCCAGCGA
TAGAAACAACAGCTTTAGTGCCTAAAGAAGCAGCAGCTTTAAGTAATAAA
AAAAAGCCAACGGCATTTGATGCAGCGGAAGCAGCTTCTTTCATTTCTTG
TCGATCCCAAATACCTTTTAAAATTTCGGCATAATTAGAATTACCGGAAA
TACGTAAAGCGTATTTATGATAATTTCCTTTATCGTCAATGCGAAAATCG
ACAATCGGATATTGCTGACCTGCTTGAACCCAATCGACCAAATATAAGCC
ACTACTTTCTGTGCCTTTAAAGGATAAAAATTCCGCAGAGGGAGTTGCAA
TTGAAGAATCCTTATAATCACTATCCTTATGATTATTGATTACATCATCA
ACAAAATTCTTTTGATCTGTTGACGACCAAGAGCCATCTACGCCAGTAAA
TACAATATACATAGTATCGCCGTATGTATCAGTAAAACTTACATTTTTAT
CACCTATAATTGAAGAACCGCCCATTGATGGTTCACCGTTCTTAATACGA
ATACAGGAATTGCAATAATTATTATTGTAAAAACCAAACTGAAAATATGC
ACTTTCAAAAGAATCAGGAATCCATTCATAAGTAAATTGTGAACCACAAA
AATATATAATATGATACTGACCCGAAGAATCAAGGCGAATACTAAAATTA
TTGTTAGTAAAGGTAACAAATTTACCGTTTTTATAACCGAAAACACGACC
ATATAAATTAGTTGAAGTTGAACTGCTATAAGCAGAATAAAGAAATTCAA
CATCTAATTTCTGACCTGCTGTAAATTTAATTGATCTGTAATTTCCGATA
GTTCCTAATGAAGCAACAGTATCATCTGCAGATTCTACACTTTCGGCGCT
GGCGGTTACCTGAAACATCACCGAAGCCAGACCGAGAACAACAGCCAGAG
CAACAGCAAAAGCAACTATTCGCAATGCTGCACTTCCCTGCTCTTTCATA
AAATCACCCTTTCAAAAAAATTATATAAAAAAGTCGGCAAGAACAAATAA
ATCCTTGCCGACCGTATGTTATCTTGCAGATCGCTTCATTCTTGCGAAAA
CTGCAACGGACGCACCGACAAGCGAACAGCCAACGAAGATTGCAATCACA
GGATTGTCCATCATGGCAGTAAAAGCAGTGCCGACGCAAGTTATAGCATT
TGTAATGCACGCTGTAATGGCTTCCATTTTCAACTTTACACCCCCTTTCA
ATTCAGAAGAACACGTTGCAAACCGCCGTAACGGTTTTCAATGATTTCAA
AGTCTGTACCGGCAAGCGATTTAAGCCACTCGCCTTGATCATCTTGATAT
AAACCTTTAAAGATTTTCTGAAGATTTTCGGTTTCGTTCTTTACCTTATA
AGATACAGTCGAACGACCGAAAGCGAAATTTTCATTCTCGGGGTTGTCGA
GCTCTTCGAAGCTCTGGAAGTACAAATACAAGTTGTCGTATGATACTTCC
TTTTTTGTCAGCTTGTCGGTAAAAGTACCGCACTTCACTTCTGCGCCTAT
CAAAATCAATTTATTCACCTTCCTTTACATCAGACACCTGAACAGTATCA
AGAATCAGCTGATAAAAACCGCCGAACGATATAATCACAAAATGTGACAG
CGAAAGATAAAGGTGATAAACAAATGAATTGAACTCGCAGAAATCAAGAT
TTACATATAATGTATCAGATTTTACGTCAGCAAAATCTGATAAAATCTTG
TTAACAACGTGAGAGATAGATAAACTATCAAGAATGCATTCGGGTAAAAG
TTGCGAAGAAACCGAATCGGGGAAAACCGTATACGTCTTTTTTACACTTT
CCATAATAACTCCTATCTTGCCGTTATGCACCACGGTCACGGGTAATAAT
TAATATAACCTACAGTTATAATTATAACCTGTGGTTATATTTAATTCAAT
TGGCAAAATAAACAAAATATAACCTATGGTTTATAGCAATTTTAACAACC
ATAGGTTATAATGAAAATAGAAAGAGGTGATAAAATGACTACAGGAGAAC
GATTATACCATGAAAGAAAACAGTCGAAATTAACACTTGAAAAAATATCA
GAAATAATAGGTGTTTCGTATCAAGCATACAGAAAAATCGAAAAAGATAT
ATGTTATCCTAGCATAGAAACGCTAAAAGCAATCGCAAAAATGTACAATC
TATCTACAGATTACATATTATGTTTAACTGATGACAAAAGAAAATACTGG
TGAGGTGTAAAATGGATATAACAGAAATAAACGAGCTGATAAGAACACTA
GACACTTTCATAAACATTGCAAAATACATCGGAATAGGTGCAATTATAGT
AATTATATTAGTAATATTCGACATCTTCGCAATTGCCGGAGACACAAGAA
GATTAACAAAACAGGTGGAACTACAAAATAAACAAATCGACTACCTGTTA
CAAATGAAAGAATACGAAATAAACAATATGCCAGGTTGGAAACCACAGAA
GCCGAACGAAATAGATATAAACGAAAAGAAATAATCAAAGAAAATCCGAA
ATTACGCCGTGGAGCTGTCCGTCTGTCTAACTTTTTATCTGCTCTTACGT
CTGCTCTGGGCGCTGTGCGTTTCCGCCACTATCCAGATGATAGCGATCCT
ATCAAAACGTAAAGGTGGTAGTGCAGTTTCGCCGACAAATTGACACGGGG
ACGGGAACGCAGGAAAAGCCAGAAATCAGAATAAAATCAGAATAACCTGT
TGAAAGTAACGACTTCCAACAGGTTATTTCCGTTTTTATTTCCGATTTTC
CGACTTTTCTCCGCTTTGATAGCAGCCGTGCGAATTTGTCATTTCACATC
ATACGCACGCTTTGCGTTTTTTCTTTTTGTTTTTTCGCTATTTGTGTTGG
TGGAACGTATCGAAAACGCACAGCGCCCAGACAAACATAATATCAGCTAA
ACGTTAGCCTGACTACCCGGTGATAGCTTATTTCTTTTGCAAAACTTTAA
GTTATAAATTTTTGCATAGAAATTTTTTACAATTGCTTCAACCAAATTTT
CATTTTACGAAATTGACCGTAATTTATTAACAGTAAAATTATAACATTCG
CTTCAACCAAATATTAATTTTACGAAATTGCGTGTTATTTTCTGTTAATA
TCATTATACAATTCATCAATCTTTTTTTCAAGACTTTCTACCCTATCAAC
AAGGATTTCAAGCGCAGATTTCTTACGGTACTTCCTGATCAGCGTGTAGA
GTGTAATTTTTCGCCTAAAATTAACAAAGAAATCACAATCATAAATCGGT
TTTTTCTTACGCCAAAGGTAATAACATTTATCGCACCGGTGCGGAATCAT
ATCTTTAGAACGGATCTTTTTATCTTTAACACACATATCAGCTGCAAGAC
TGTAACGATAGCCGACACAATGCGGACATAATTTGTTGTAACAATAATAA
CAAATACAGTTTCTACAGTCTTTCGGCGGTATCATATAATACTTCGGATC
ATAACCGTTCAACGGGTGCTTATAAAACTTGTTATAATACTCTGCCATAA
ATCAATCACCTTGCGAATTACGATAACGGGAAGATTTTATATAGTTAATT
ATCATGTAGCAGCTGTGTCTTGAAAGAAACGAAAACCATGTATCAAACTC
GTTTTCCCTTGCATAGTCAACAAGCTCAAAAAACTCGGTTATGTTATGTT
CTTGAACAAAATCCAACATTTCTTTAACATAAGTTAATTCACAGCTTGCC
GAAGGTCGCAAATATTCGTCGAGATCAGCTCCGCCATGTGCTATAATCAT
TTCTTTACTGTACTGTGC
>NODE_89_length_6228_cov_6.01264
AAGTAAAACAAATACATCAGGAAAAACAGGGGTTAGTTTTAATAAAGGTA
ATAATATGTGGTCTGCGTATATTACTGTAAATTATAAAACTGATCTATTG
GGATATTTTTCTAATTATGATGAAGCGATAAACGCTAGAAAAATTGCAGA
AAAAGAATATGGTTTTACGTGTGATGATATAAAACCAGACTATGACACTG
ATCTGGAGGTATCAAATGAATTATCTTAAAATAGACCATGAAGATGTATG
TAATGGTGATGGTTTGAGGGTCGTATTATGGCTCTCAGGCTGTTCTCACC
ATTGTTATAATTGTCAAAATCCTCAAACATGGAATCCTGATAGTGGCATT
CCATTTGATGAACCAGCAAAACAAGAGATATTCAACGAATTGTCTAAAGA
CTATATATCAGGTATTACTTTCAGTGGTGGTGATCCACTACATGAAAATA
ATCTTGATGAAGTGCTCAAATTAGTCAAGGAAATCCGCATTTCATTTCCA
GAAAAAACTATTTGGCTATACACTGGGTATACTTTCGATGAGTTAAAACG
TAAATATAATGACTATAAATATACTCCGTTTGCTCCTATTGCCGATGAAT
GGCTCACAAGATGGGAAATCATAGCTATGTGTAATGTTTTAGTGGATGGA
GAATATATAGATGCTGAACGTGATGTCACGCTGAAATGGCGAGGTAGCAA
GAACCAACGTGTCATTGATGTTCAGAAGTCATTAGCAGAAGATAAGATGA
TTTTATATTGTAATTAATATAAGGAGTAATATCAATGTCATATTTAATCG
ACAAATTTAAAGGCATATATAGATTAAAAGCGCCAATTGATAGAAGTACA
AATGATTTTCCTCGTAAACCAAACGGACAGTATGAAGATATTGATGTTTA
TATTGATTGCCAGTATGGGAATCAAATTTTTCATTATTCTGGTAGTTACC
TTCAAGCATATATTCCCAGCCTTGGGAGAGGGCATAATGTATTAAAAGTT
ATTCAATCATTAGGTGATAATCTTATTTCTGATATACAAGAAACCGATTC
GGAAGTTTTATTTAAGTTTAAATATGTTGATTCTAACAAAATTATTCCAC
TATTAAAACCAAAAACAAGTGGTCAAAATATTAGTCCCTTTTCAAGCAAG
AATTTACCGCGAAACAAGGATTATAGAATACCAGATGAAGATTTATATGC
TTACAAAGAAATAGTGGCTGGAGTCCCGTCAGAACGCATTTTAGCACTAT
CACATACCACTAATAATTTTATAAAAACATTAGCAACAAAAAAGAATCCT
ATTGAGAGAATTAAAGCTGATATGAAATTAAAAGGGCTTAAAGGAAAAGA
ATATATTCATTCAATTGGAAAATGGGATAAATACATAAAATATCTAAAGG
AGAATATCTAAATGGAAAAGATTCAGATTAAATATTTTGATAAAGAAATT
GATAAGGTAGAGAAAATTAGTAAAGGTGATTTAATTGATCTTCGTGCTGC
TGAAACAGTAGAAATGAAAAAGGGCGACTTTAAACTGATTAAACTTGGTG
TGGGAATGAAACTTCCAGAGGGATATAAGGCTAATGTATATCCACGCAGT
AGTACATTTAAAAATTTCGGTATCATCATGAGTAACAGTGTTGCACAGAT
CGACAACAGTTACAGCGGAGATGCAGACGAGTGGAGATTCCCAGCTATTG
CTCTGAGAGATACTGTGATTCATAAGAATGATAGAATCTGCCAGTTTGAG
ATTCAGAAAATCCAGCCAGAGATTGAGTTTGAAGAAGTGGAACATCTCGA
TTCTGAATCCCGTGGTGGTATTGGTTCTACAGGTATCCATTGATGAATAA
ATGTCCATTATCTTTTCACCCATTTAAATCCATGTCTAAGTTTCTTTCTA
AATCAAATTCTATCATAGCAATTTGGGATATTGGAATTCTAATAACAATC
TTAGGATGGATCTTGCATTATGAAAAGGCAGTTCTTATTTTGTTTATTCC
ATATCTAGTAACCTGTTATCACTTTTATAAAGTTTCCAACAAGAAAGAAG
AGAATATAGAAATATGAGAGGAGAAAGACACTTATGAATGATCTAAGTTT
ATCTAACAAATCGAATAGTTTGATCGAATTAATTGATAAAGAGATTGATC
GGTTTATTACAGAGGAAGAGGAAGTTTTGAATTTTCCCTTTTCTGATACT
CCAAAAGACAAATTAAAACGCTTAATCATAAAAGCATTTAATCGAGGAGA
AAGGTATGGTCGATTCTATACTCTAATGGAGATAAAGGATGCATTAAAAG
AAAGAGGTGAGAGTAGTGAAATTAGCGAATGTAAGTAATGTAGATGCTCT
ATTTAAGGTTATTGGAGAATGTAAAGGTAAGATTGAATTGGTATCTCCTG
AAGGAGATAGAATTAATCTTAAATCTAAATTAGCACAGTATTTTGTTTTA
GCCAATGCTTTTTCTGATGGATATATTAAGGAATTAGAGCTTGTAGCATA
TGAAGAAGAAGATATTTCAAGATTTATTAAATTCATGTATCAGGGAGAGT
AAATATGAATGATAAATACTGGGAGACAGGTAAATGTCCTAAATGTGGAG
AAGATTTATTATCTGAAACTCATAAGGAATATAGAGACTGTCAGATTCTT
ATTCCAATGTATGAAGAAGTGACTTATTGGTATTGTCCTAACTGTGGTTG
GTCAGATGGTAATTCGTGAAAGAACAAATAGGAGAATATATAGATGTGGA
TAATAGATGTTTTAAAAATGCTTACAGTCACTATTTGTTTCGTACCATTT
GTAATCGTATTGTTGGCTGTTTATGCGATTATGATGTTAATTTCTATTCC
ATGCATGATTATTATTTTCCCATTTGCTCTAATCAAGGCTGAAATAGAAC
TAAAAGCGCAAAAGAATAAACTTAACAAAGAAGAAAAGGAGAATATATAG
ATGGCAATGAAAACACATTATGAGTGTAGGTTAAAAGACGGTAAATTATT
AAATTTCGATTGTAAATGTAATGATTTCTACATCACTGAGCATATGTTTG
TATTTGTATCTAAGAATACAGAAACTAATGCAGGAGTCATTCTTGAAGCA
AGAAATGTAGATGAGATTTCTTATGTAAGAAATGAATATTCTACTGATTT
TTATGAGTCTGTAATGAATGAAAAGAAAACCGATTCTAATATCATTACAC
CAAATAAACAGATTATCACACCTTAATCGGTTTGATATATAGTAACTCGT
TGACACGCACAAAGGAGGTTATATGAAGAAATCGTTAGTCGCTTTATTTG
CGATCGCTTCAATGTTTGTCATGCCTTGCTCGGTCGAGGCAGGAAATATT
ACATTAGAAACTGCTATTGAATTAGCAGCACAGGACAATTTAGAATCAGT
AACAAAATATACACATAGAGAAGTAAATATCTATGCACAACCAGATCAAT
CATCTGAAGTCTTAGGTACATCTATGATGAATACATCATTTGATGTTGCT
TTTGAGATTGATGGTTGGTCAATGATTTTAACTGAATCAGGTGTAGCATT
CATTGAAACAGCAAATCTCTATCCAGAAGAGAGTCGTGGTAATACATATA
CAGAACACGATGTTTATCTTTTAGCGCATCTAATTGCTGGAGAAGCACAG
CCATGTGATGATATGGAACAAAGATATGTAGCTTCAGTTGTACTCAACCG
GGTAGCAGATAGTCGATTCCCAAACTCATTAGAGGGTGTTATTTTTCAGA
AAAGACAATATGCCTGTATTCCAGATGGTAATTTTTACCGGCAACCGACC
GAGCGGAACTGGGCGAATGCCAGATGGATTCTTGAAAATGGCAGTATCCT
ACCACAGAAAGTCGTATGGCAATCTGGTGGTAGACAAGGAAGGCTCTATC
TGAGAACAAAGTGGCACAGTTATTGTTACTAGAATCGTAAAAAATAGGGT
TGTTCATTTAGTTGGACAACCCTTATTAAAATATAGAAAGAAGTGATAAA
CATGAGAGAGCAAGTAGAACAAGGAAAAGATACCATTCCTATTCATCAGA
AACTTAATTTAACTCTAAAAGAAGCAGCAGAATATTCCAATATTGGAATT
AATCGACTTACTATTATGCTAACTGAACCAAACTGCCCGTTTGCTTTATT
CGTAGGAAGTAAGAAATTAATCAAACGAAAAATCTTTGAAGATTATATAA
ACTCAAATGCGATTCATTATATTTAAACATATGCAAAGTTTGCAAATTTT
TATTGACACACTAAAAGGAGAGTGATATTATATGAGATACAAATACCCAC
CTATTACATCTGTTATACAACCTCTTCTTTTAATAAGGAGGACATTGTAT
GGCACAGAAAAAAGATAGTAAAGGTAGAAATCTTAAAGCAAATGAAGATC
AAGGAAGTGATGGAAGATACCGTTATAGATATACTGACCAGTACGGTAAA
AGAAGATCTATTTATGCGTGGAGACTTGTAAAAACTGATAGAACTCCAAA
TGGTAAAAAGGAAGATTATTGCCTAAGAGAAAAAGAACAACAGATTCAAA
AAGATATAATGGATGGTATAGATCAATATAGTGCTTCTACGGTAACTGTA
TATGATACTATTATGAGATATATTGATCTGAAACCAAATTTACGGGCAAC
AACCAAAACTAATTATATCAACATAACTAATAAAAATATTAAACCCAGTA
AGTTAGGCATGATGAAGTTATGTGAAGTAAAAAAATCTGATGTTAAGGCG
TTCTATAAGTATTTATATGGTGAGAGAAAATTTTCTACAAACACTATTCA
GCTATATCAGAATGTGTTATTTCCTGCATTTCAAATGGCTGTTGATGATT
TTTTAATTAGAGTTAATCCGGCTAAAGATTGCATGAAAGAATATGTGAAA
GGATCTTTAACCTCCACAAAATACCCATTAACAAGAGAAGAACAAGCAGC
TTTAATGAATTATGTTAAATCTGATTGTGTTTACTCAGTATACTATCCGA
TGATCACCTTCATGCTGTCTACGGGATGCAGAATAAGTGAAACATTGGGA
TTGACTTGGGATGATATAGATTTCAAAAATAAAAATGTTTCTATTAATCA
TCAAGTTATTTATAAAAAAGTATTAGGTAAACAACTTCATTTTGTCGCTC
CACCTAAGAATGGAGAAAGTCGAATTATCCCCTTGCAAGATGATATTATT
GACATCATGAAAGAACATAAAAGAAAAACTTATTTTGCAAGTAAAATGTC
TGGATGTGAATTAGAAGGATATTCTAATTTTGTTTTTTTGAATCGTAAAA
ATAAACTGAATTGTTCAGGAACAGTTGTTAGAGCGTTTCATGGTATTAGA
GATTCATATAACAAATCAAGGGATGTAGACGAAGTAGAATTACCTGATTT
TACTCCACATACATTGCGCCATACAGCTTGTACCCGGTACGCAGAGAATG
GAATGGATGTAAAAGTTTTACAGGTGATAATGGGACATAAAGATATTTCA
ATTACCATGCAAGTTTATAATCATGTAGACGAACCTCGCGCTTCAAAAGA
GGTGGAACGAGTAGAATCCACACTGGCAATTTGACAGTATAAGTAATTTG
TTTTGGGATATAACTCAAAAATAGCCCAATTTTTAGCCCATTTGGACTAT
ACTTGGTAAAGAGTTATAAAGAGTTATATGAAAAGAACCCTTATATTTCA
ATGTATTTGAAGACTTATAACGATTTATAAAGAGTTATAAAAATTGTGTT
TTATAACAACAAGAAAGAAATCGTTAAAGTAGAAGACTAAGCTACAAGTA
TTGAAAAATAAGGGGTTAAGCGATTTTTGCTTAACCCATTTTTCGTATTT
TAGCCCATTTTTAGCCCATTTCAAGAGGCTGTTTAACAGGTGTTTTTGGG
TAGATTTTAGCAACTATAACTTATGGCTTATAAAATGTGATCAAAAACAG
GAGAGATTATTAATTTACAATAATCTCTCCATTTTTTATATTTCGTGAAT
ATTATCAAGTCTGTGATTTTTATTAGTAAAAATGTAAAAAAATGGGGAAC
GCCATTTATTGACATTCCCCAAAAGCAATCTGTTTAAATCCCAGAAATGG
CAGATTGCACAAATTAGTATCTCACAGGATTCTCCCATAGTCAAGTACAA
AAATCTTCTAAAATCGTAAAAAGTGGGGATAGAAGAGTAATTAAACTCAA
CTATCCCCATAAGAATATTATTTAACAA
>NODE_105_length_5578_cov_357.965
TCAGCTTCTACGAAGTAACCAACTGGATGTACAACGAAAAAAAACAAATG
TACGAACCTGTTATCAGAAGAATAGTAATGATCAAAAACACCAACACTCA
ATTATCAATGGACCTATGAATGAAAAAGTAAAAAAAATCGTAAAATGGAT
CGCGGTAATAGCAGCCGCAATCGGCGCCGCGGCCGCCGTAATCATGGAAC
AGGGATGCACTCACAAGCGCTACTTCAAAGCAAACGGCATTAAAATCGAC
ACAGTCGAAGTATCAACATCAACAAAAATCAAGTAACATGGACAAAAAAT
TCAGAAATCAGCTACTTGCTGAAAGCGGAAAAAAAGAAGGGGAAGTCAAA
AGCGCAAACCTCGAAATCGAAGAAAGAGTACAATCGAAAAACGGCGTATT
CGTGCTGATCCGCAACAAGGAAAACAAATGGGTAATCACAATGTGCGGCT
CGATAGTAAACGCAAAGGTATTCGACACCAAAGAAGAAGCGGAAGAACAC
ATAGCTAAAAAAGAATGGGAAGACATCCTGACCGTAGCATTCATATTCAT
CATGCGCATAAACGAAGAAACGAAAAACAATTAAACAAAATAAGCCATGA
AAAAAACATTAGGAGGAGACAGAATCCGAAGCGAAAGCAAAATGGAAGTA
TATCTGCCTAATTTCGGTAGATCATCACATAACATAGGAAAAATAATCCG
GACATCGCAAGCATGCGGTACAATCGTTCCCTATTGGTGCCAGATAGGCA
TGGACGGAACGACATTCTATATCGACATCACGACAAAAGTAAAAACACTG
CCGACAACCGGACCCGTATTCGGCAGCTTCAAACATCAAATCGACGTATT
CGTAATTCCGATCAGACTCTATATAGCAGCACTGCATAATAACGCTTTAG
GAGTAGGGTTGAACATGAGTAAAGTACTATTGCCACAATTTGAAGTATAC
ACAGCCAATGCATCGATCTATGAAGACGACATCAACAGAGGGCAGGTCAA
TCCGAGCTCGCTACTCTCATACTTGGGAATAAAAGGATTCGGACACTCCA
GAACCAATCAATACCTCCGAAGATTTCCTGCGATATTCAATCTGGCGTAC
TGGGATATATTCAAAAACTACTACGCCAATAAACAAGAAGAAAACGCATA
TGTAATCACCGGAATAAACCATATCTGGAAGAGCATCAGCGTAGGAGATG
GAGTTAAGGTACTCAAGACATGGGTGGAAAACAAAAGCCAAGCATACAAG
ATGGCTCCGACAGCTGAGAAACCGTTATATATCATAATAGAGTTCGAGGA
GAATATCTCACCCGAAGAGGTCAACGAGATCCAGTTAATGACGAATATTC
CCGACTCAACGCAGAAATTAAACGAGCTGACGAAACTCGGTGACTCCTTT
GTATTCGAACGAACAGATCCGGACGCGCTGGGAGTCAGGGAGCCGAGCAA
CCCGAGAAAGGCAGCCAAGGTCTTCGCGTACAAAGTCAAAAAGAATATCA
CAATCGCATACAACATGGATGCGGCCGGAGAGAATCTGATAACAATGCCG
GACAACCAGAAGATCAAACTAACGCAATTTCCATTAAAAAACATCGACGA
CGAACGGAGCGCAATCTTAGCAGCACCCAGCACCTCGGCATATATAGTAA
GCAATTCAAAAATGCCATACGGGGCAGCAACAGGGACTTTAGATCTGCCG
GATCACAACCGCACAAAAACATATCACAGCTCAAATGCATGGTACTCACA
AGCAGGATTAGCAGTAAAAACGTATCTCAGCGACAGATTTAACAACTGGC
TGAACACCGAGTGGATCGACGGGACGACCGGAGGGATCAACGCGATCACA
GCGGTAGATGTAAGCGAAGGAAAACTTACGATGGATGCTCTGATCCTCCA
AAAGAAGATTTTCAACATGCTGAATCGCGTAGCCATTACAGACGGCACCT
ATCAGGCGTGGAGAGAAGCAACGTACGGGGTCAGGAGCACAACGCTGCCT
GAATCTCCTATCTTCTGCGGCGGAATGCAGAGCGAAATCGCATTCGACGA
AATCGTATCGAACTCAGCAACAGATGAAGAGCCATTAGGAACACTTGCCG
GACGAGGAGTCGCAACCATGTACAAATCCGGAAGGGGCTTAAAAATCAAA
TGCACAGAACCCTGTATGATTATGGCCCTGGGATCGATCACACCTCGAGT
CGATTACAGTCAAGGCAATAAATGGTGGACAAGACTACAAAATATGGATG
ACTTCCATAAGCCAACATTGGACGCAATCGGATTTCAAGAACTGATAGCA
GAAGAAGCAGCGGCATGGAGTACGGAAACCACTGAAAACTACAAACAAAC
GTATCAATCATTAGGAAAGCAACCGTCATGGATCGAATATACGACAGACG
TAAACGAAACGTACGGCGAATTTGCCGCGGGAATGCCTTTAGCATTCATG
TGTTTGAACAGGGTATACGAACAAGGGATAAATAGAACAATTACCAACGC
GTCGACGTACATCGATCCGACAATATATAACAATATATTCGCGGAGTCGA
GACTGAGCTCGCAAAACTTCTGGGTTCAAGTAGCGTTCGACGTAACAGCA
CGTCGAGTAATGTCAGCAAAACAAATTCCAAATTTATAATACCATGAAAA
CAGCAAAAAGTAGAAAAGGATGTATCAATAATCCAGACCTTACCTACGAG
GCAGAACCGAGGGAAGTAAAACTAAGAAAGATAATCAGCGGAGAGGCCAG
TAACATGGAGGATGGAGTATTTCCAACAATCTACACGGAAAAAAAAGATG
GAGTACAACCCGAATACGACATAAGAACAGATCGATTCGAAGTAGCAATA
GACGCAATAGACAAAATCAACCAAAGCACAGCAAACCAAATCGCAAAAAA
CAAGGGCGAAACCGAGGCTGTGAAAAATTTCGGGACAGAAGGAAAAACCG
ATCCCGAAGAAAGCTAAAGCAGTCGTATAAAGATCTACCAAAACTCAAAG
AGGGGGGATATTTCCGCCCCCCTCTTTTAACCCTCATAAATACATGTGGC
ACAGGGCGGTAGACATTTATACATATATAACAAGAATAATAGGTATAAAT
TCTTTTAAAAAAAAGAACGAAAATGAACTTCAAAAAACTATTAGACCTAC
TCGGAAAAGGAGAAGAGCTTACAAATCCTCTCTCGGGAATAATCGGCGGC
GTTTCAGGTATCTTCAACGCGCTGGGCATAGGCAGGAAGAAACAGATAAG
ACAGCAGAAAGAAATGGCAGAGAATGCAGCCAAAATAAATTACAAATACG
GAGAAATGGCTGCGGAGAACGCATTCGAAAGACAGCAAGTGTTATACAAC
AGAACCTATCAAGACCAAAGTTATGCCAACCAAGTCGCGCAAATGGATGC
AGCGGGATTGTCTCCCGGTCTGATGTATGGCAAAGGAGGCGCCGGGGGCG
GAGGAGCCGGATCGACAACAGGTGCTCCAATGGGTGCAACAGGAGCTACA
GGAGCAGGGTCAGCAGCCGATCCGAATATGCAACTACAGGCATTGATGTC
ATTGCGACAGGTACGGATGAGCGAACGAAAGAACGAGGCGGAAATCAACC
TACTCAATACTCAAGCAGATGCACTCAAGGCAGAAGCGGGTAAAAACAAA
GAGGAGACCCAATCGATAATCGATAAAAGATTGTGGCAAGTAAAACAAGA
GATGTACGAAGGGTGGAAGGACTTCATCGATACGGCTAACCAACTATGGG
ACCAGATGGTAAAATGGCAGCCTACAAAGAAAACGAAAATCGACGACAAG
GAAATCGAAATACCGAAGTACTTCGAGATAGAAGATGACAAATTCGGCAA
AATCGTATTCGGAGAGGAATCATTCCAGGGCGATATGATGAAAGCCGAAA
AACAAATCCTCGAAGGAACAGCGGCAATCAAAACTCTGGAGAGCATATAT
GCAGACGAAAAACTATCGACAGAAATCAGAAAAATACACGCGGACGCATG
CAGCGCAATGGCTCAGGCAGCTTACTTCTACGCAGCAGGCGAAACCCAAA
AAGCAGAAGCAAAAGTACTCGAAGCAAAAAAGAGAACCGAAGAAGCGACC
GCAGACCTGCGAGAACTCCAATATTGGACCGAAATAGCGAACACAATCCT
CAAGCTGGCGCAAGTAGTAGGAAACATGGTAATCGGAGGAAAAACAGGAA
AAGCGATCAGGGAATACACAGAAAAAAAGATGAACAATACTCCCCCCATG
AACTCATCAACAGTAACGCAGCACTATGATCCAGAAATGAATTTTAAGGG
AGCGGACAAGACCGTAACGACAAAATGGTAGAAAAAATGATTTTAAAGGG
GAAAAATTCAATCAAAAGCAGTGTGTCTATATCCAAGTACCATAGAGAAT
CCAAAATACGCCAAATCGAACGAAAACGCTAAAAGAATAAGAGATCGTCG
TCTGAGATGGATCCAAATTCCATGCGGACACTGCGAAGAATGTAGGCGCG
CAAAAGCAAATGAATGGAGAGTAAGATTGATGGAAGAAATAAAATCTAAT
CCAAAAAATACTATATTTGCAACGCTGACATTCTCGGAGGAAAGCCTAAA
AAAATTAGAATATGACAAAAACGAACCGAACAAAACACCTCAAAAAGCAA
TCAGCCTATTCAGAAAACGATGGTGGAAAAAGCATAAAAAACCACTCAAA
CACTGGCTAATCACAGAAATGGGACACGACAATACCAAAAGAATACATCT
ACACGGCATTATATGGACAGAACTAACAGAAGAACAATTCGAAAAAGAAT
GGGGGTACGGCTGGGTATTCTTCGGGTATGAAGTAAACGAAAGAACAATA
AACTATATCATAAAATACATAACGAAAAAAGACGAGGACAACCCTGAATT
CAACGGAAAAATATTCACTTCAAAAAAAATCGGAATAAGCTACATAAACA
AAAACACACTCAACAGGCATAGATATCGGGATAGATTCACAGAAGAAACA
TACAGAACAAATTCAGGAATAAAAATAGCACTACCAGCATACTACAGACA
AAAAATATGGACAGATCAAGAACGCGAAGCCCTTCGAATCATAAAAGAGG
AAAAACAAATAAAGTACTACAACAAAACTCCTATCAAAGTAGAGACAATA
AAACAATACGAAGAGTATGTACACGCAGTAAAATATTGGCAATCGATCAA
AAAATATGACGGAAAGAGAAAAGAAGGAAATATGCAAGGCATATGGAGAC
CTGACCATAAAGAAGGAGAAATTAATTCGTGAAATATGGGAAACAGAATT
TGCAATCAAAAAAATAGAGAATATATTAACCAGAAACAGGATAATAAATT
CACCGGAAGAAGAGGATACATCGGAGATAGATCCACTAATCTCACAAAAC
TAATCGGTGTAGAAAGAGTATCTCGACAAGACTTCAAATACGAAGGAACA
TGCTACGTAACAGAAGATGGAGAAATATTCGACAAAGAATACGTAGAAAC
TCAAAAACCACAAAGAACCGGCATCAGCTTCTACGAAGTAACCAACTGGA
TGTACAACGAAAAAAAACAAATGTACGA
>NODE_106_length_5544_cov_3.03334
CAATCAGCAATGATTCAAGCTATTGGAGAGGTCCTTGACGAGGAAGGAGT
GATAATCGACGATGCCGATACCAAATCAAATGTATCAACCGTACAACCAA
CAGACAATGTATGGCCAATATAATAGTTATTACCCGTATCAATATCAGCA
GCCACGTTATGATCTGCAGCAAAACCAGCCGCTTTTTAATCAGCAGCAAA
GCATTCAGCCACAGCAGCAGGCTGGATTGAACGGAAAGGTCGTGCAAGCT
GTCGAACAAATTACCGCAAATGACGTACCTATGGACGGTTCAGTTGCCGT
ATTCCCAAAGCAAGACATGTCAGAGATCTATACAAAATCATGGAATGCAG
ATGGAACCATTAGAACGATTGTATATAAGCCGTACACAGTTTCACAGCCA
AATGCGGCGAATAGTTCAGCCGACATGTCCAAAATGAAAATGGGGCTATC
TGACGAGGCTACAGAGGCATTTATGGCAAGATTTGATAGCCTTGAAAAGA
AGTTTGATGAACTGATGCCTAAAATAGTGCCTAAAAGGTCCGGAGGCTTA
AAGAAGGAGGCAAATGAGAATGAATAATCCATTTCAGCTATTTCAAGCCA
TGAGGAATCCACAGCAGTTTTTGCAGCAGATGGCTGGAAACAGCCAAGCT
ATGAGTAATCCTATTTTAAAAAATGCTATGGATATGGCAAATAAAGGTGA
TACAAAGGGTGTAGAACAATTAGCTCGCAACCTTTGCAAAGAAAAAGGGA
TAAATGTTGATGATGCAGTTCGCCAGATAAAAAATCAATTTGGGATGCAA
TAAAAACATGATACTAATTCTTGCGCAAGATTATGTATATAAAAAATATT
ACGGATGTAAATAGTATGTTTAACTCAGGAAACTGAAGTGTACCATTAGT
GGCTAGCATTGATGGTAACGGTAACAACAGCGGTGGCTGGGGCAACGACG
GTTGGGGATGGATCTGGATCATTTTGATTTTTGCCATTTTCGGCTGGGGT
AATGGCTTCGGTGGCTGGGGCAACAACGGTGGCGGCATGGGTTCTACCGC
GGCAGCCTACACAGATAGCGCAATTCAGCGTGGTTTTGATCACCAAGCGA
TTGTTGGAAAGTTAGACGGAATCAACAATGGTATTTGTGATGGATTTTAC
GCAGTTAACAATAGCATGTTAACCGGATTCAATGGGATCAACACAAACAT
CATGCAGACTGGATATGGCATTCAGCAGGCTATCAACGCTGATACCGTAG
CTAATATGCAAAATACAAATGCTCTGCAGGCACAGTTAGCTAACTGCTGC
TGCGAGACACGCGAAGCTATTCAGGGTGTAAATTACAATATGGCAACTAA
CACTTGTGCATTGCAGAACACTATGAACAACAACACCAGAGATATTATTG
ACAACCAGAATGCAGGTGTGAGAAGCATCCTTGACTACCTTTGCCAGGAC
AAGATTGCTACCTTGCAGGCTGAGAACAATGATCTTCGCAGAGCTGCTTC
ACAGGATCGCCAGAGTGCACTGCTCACCACAGCAATGGCTGCGCAGACCA
ATCAGATTATTGACGCTGTAAGACCTACTCCAGTACCGTCTTTCCCGGCA
TCTAATCTCTATGGCTATGCTTACGGATGCGGATGCAATAGTGGTTGCAA
CTGCTGACAAAATTAAATATCAGTATCTTAACCAAAACGGTTATGTCTGC
TAACTAGCGCAGTATTACTATCAGTAAAGGGGGCAGACTCAAAATAGAGC
CTGTCCCTTATTTTAAGGAGGTATCGAATGGCAGAATATGTTGCAGTCGC
AACGCAGGAAGTTGCGGCAAATGGAAATGTAACTTTTACAAGTACATCTG
TTAAGGGTTCAAACTGCATACAGCACCGTGAAGGCAGTGGAATCATTACT
CTTAGAGGTCTTACGAATCAGTGTCAGGCACGTTTTTTTGTAGACTTTTC
TGCGAATATAGCTCTTCCGGCTGGGGGAACTGTGGCTCCTATATCATTAG
CAATTGCTATCAGTGGTGAGCCAGTGCTTGCTTCCGAAATGATTTCAACA
CCAGCTGCAGTGTCTCAATTCAATAATGTATCTTCGGGCATTTTCATCAA
TGTTCCGCGTGGCTGCTGCGTAAATATTGCAGTTGAGAATACAAGTGGCG
CCGCTATTGAAGTTGCTAACGCAAACCTTATAGTAAATAGGGTTGCTTGA
TTGGAGGTAGACTATGCATAAATGGGCTAAAGAAATTTTAGAGTGCGTCA
AGGAAAAAGCTAAAGCTATCGGAATTGACAATTTCGAAGGCCAGAATCTT
GATGATTTAAAAGATTGGACTGAAATCGTTAAGAATATTGCTTGCTTTGA
TAAAGACTATCGCATCGTTGAAGCAATGGATAAGCTGCAAAACGATGATG
AAATCATGGAAATGATTGAGCAGTACGGTGATTACCCATCACGTCGCTAT
TACGACCGTTACAGATACGCTAACGGCAGATTTGCCCCAAAGGGTAGAGG
CACAAGAACCACAGGCAGACGCGGTTATGATGAGCCACCTTATTGGCACA
TGACCCCAGAGATGTATTACGAATGGGCTGATATGCCAGAAGAAGAGCGT
ATGCGTGATCTTGATAGACTCCGCTTTGGGCGCATGTACTACTCTGACCC
ACGTAGAGCCCCCCAAATGCCGTCAGATGGTAGAAACGTAGAAGATATGG
GAATGAAGTCAGAAAGCCGATATGACCGTGCTAGAAGGTCATACAGTGAG
ACTAAGGACATGCACAAAGCTAACACCAAAGAAGATAATGACGCAAACAT
GCGAGGGCTTGAGTCCTTGCTGGCCGTCATTGACGAAGATCTTAAAGAGA
TCATGCCAGGGCTTTCAGCTTCCGAAAAAACTATGATGAAAACCAAAATG
ACAAACTGGGTGCAGCGTATATAATCAATGGTACAGCCGGGAGCAAATGC
TCCCGGTTTTATTTCAATTGCGCACTTGCTATAAATGTGCTATAATGGGG
GTATTAAATGTTTTTTACAATAAATAACAACACTTGGCAAGTTTGCTTTG
TCAATCCTGGCGATCCGCAGTTACAGCGCAGTGACGGAACATATACTCTC
GGTGTAACCGACAACAATTTAAAGACCGTCTTTATGTGTAATGATCTGTC
AAGCCAGATGATTGATAAAGTGCTGTGCCACGAATTAACACATGTTCACG
CAATGGAATACGGATACTCTATCCCAATTGAAACGGAGGAAATTGTCGCA
GACTTTATAAGCCTTTTTGGCAGGAGTATAGTAACTGTTGCAGATGAACT
TATATATCAGCTTTTAGGAAGCAATTCAATTAGGAACTGTGCATAAAATA
AAGACTTTAGGCAATGTGCCAGAAAGGAAGGCAGATGTACACAAAGATTC
ACACGCAAAAAGACGTTCTCCGTGAGCGATATCTTTATCAATCCGAGCTT
ACTCCACTGGGCTTTCCAAAACTGCTCCCAGTACATGCTACTCTGAGTGG
GCTTAATGCAGTATCATTTTGTGAGGCGGTAAAAGAAAAAAATCCGAAGA
AGGCGCTTTGCCACTTTTTTATTGACGATACACGGTTCGAGCCATTATGG
AATCAGCCGCAAAAGTATCTTCCAACACTTGAAAATTTTAAATACATCTG
TGCTCCTGACTTCTCATTTTATGACTCTATGCCAAAGGTCATGCAGCTGC
ATCAAGTGTACAGAAGCCGCGCCCTGGCATGGTGGCTATTTATGAACGGC
TGTAACATCATTCCAACTGTAGGCTGGGGAAGCACAGAGACGTTTGATTT
TTGCTTTGAAGGGTTGCCAGAAGAGAGTACGCTGGCAGTCAGCACAAACG
GCTGCTTTACCGATCAAGGCAAGGAGTGTTATCGGCAGGGCTTCAAAGAA
ATGTGTTCCCGACTCCATCCTGCAGAAATTTTAGTCGTTGGCCGTCCAAT
TGATGTGGACACAGACGTAAAAATCACGTATCGAGAATCGTTTGGACAGC
AGCTTACGAGAAAGTTGAGGGGATGATATGGGTAGTAGAAGTGGAAAGAA
GCGCGAAATCAGCATAATAACCTATGTTGGCAGTTTGAAGCGAATCAGAA
CTGAGGAAACTGTTGGAAATATCACAGTCATAAGAACCGAATACAAACAG
CAGAAGCAGAAGAAGCGCCGTAAGAAAAGCCGATAGATTTTGACATTATT
TTACTGTAAAATAATAGGGATAGATTTGATTCTATCCCTACTTTTTAGCT
ATGCTCTAACATCATGTACAACTGGTGAAAGATCTTGGACTCTGCTTCCT
ATCGCTATAGGTGGCAACCATCTGATCACAAGTTTTCTGTTTCCTGCCTT
TTCACTCCCTATCCAGAAATGATGCCAGTGTGCGCGGCGTACATGTGGAG
TCTTTTTACTTCCTGCGGCAGAGGGTAGTGTATCAAGGTTTTGTTCATTT
GCTTCTGTCTTGTTCTTGTATACATTGATTTCCCTAACGTTCCTTATTTC
AGCTCCCACACGGTATCCTGCATCCAATACCTTGGGAATCTCCTTTGCAC
CAGAACGAGTATATTTTTTTCTTGCTTTCTTGTTTTCTTCATTCTCGACA
ATATCTACATTCTGTGATAATATAAACAGAATCATTTGTATTGTACTTTG
AAATATTTCGCGTTCTTTTCTATATGTTTCTTCAAATTCCTCCGAAAACT
CCGGTAGCCCCATTCTTTTATAGTTATCAATTCCAGCGGAAATTGTATGG
TCTACGCATTTTTGCAATTTATCAGACGATAAGATTAAAAAATAGCTCCT
TGATTCAATTCTGTTTTCATCATCATTAAAGAAAAGCCTCTCAATCCTTA
ATTCATATAATTTAAAATCAAAATCATAATTCAAATATGCAAACCTTGAT
TCGTCACCAACTTGAAGACATAAACATTTATATGGCAAATGAAGTAACAT
GTTTACCGGAACTTTTTCTATTCCTTCTGTTTCTTTCAATTCACTATAAA
AATCTTCATCAAAGCGATAAATTACTTTTGATAAATCCCACGTTGCCACT
GCTGAAATCAATCCTGCAGTGGCATTTCTAAGCCTTTTGAAATACTTCGC
ATCTGGCTCTCCTATGCGTGCTTTTTTGATTTCTAGCAGTATTTTATCAT
TAGGACAGTACACAATATTTTCGTCCCATTTTGCACCTTGAGCTTTAAAA
TCCTCAATCGCAGCTTTTGCTTGATCAGCCAAATCAGGTTCAGCCTTTAA
GAACCCTTTGTACAGTTCTAGCGCTAGGATTCGTTTATTCTCAACTTTCT
TCTTTCTCTTTGCCATTTTGTCTCCTATTTTCTTCCAGTGCCATTTTAAC
ATCCTCTTCGGTCTTTTCAACTGGTAACTCTTCCAATCGCCAACCCTTAT
AAGTATACACTGGCCTAGATCTCCGTGAAGACACACCACGTAAACTACTT
GCAATTGCAGTAAAACCACCACGCACGCGTCCAGCTGCAATATTTTCTGG
TACATCTTCATCAAAGAACCTTCGGCAATTTCTTCTAGCCCATT
>NODE_112_length_5247_cov_5.42392
AAAGCAGATTTGCGCTCAACCCTACCGATATTGATATCAGTAGATCTAAA
TTTGATAGAAATTCCTCTGTGAAGTTCTCCGGAAATGTCGGAGATATAAT
TCCTTTTTATTTGGATGAAGTTCTTCCCGGTGATACTTTCCAGATGCAGA
CCTCTATCTTAGCTCGTCTCCAGACGCTTGTTGCTCCGATCATGGACAAT
GTGTACCTGGATACTTATTATTTCTTTGTCCCAGCTCGTCTGTGCTGGGA
GCATTGGAAGCAGTTCAACGGCGAAAATACTGAAAGTAAATGGATTCCCG
AGACTCAGTACTCCATCCCACAGATTACCGCGCCAGCTGATACCGGCTGG
ACTACTGGTACAATTGCTGATTACCTTGGTGTTCCTACTAATGTTCCTGG
TATTTCGGTTAATGCTCTTCCGTTTCGTGCTTATGCTCTGATCTGTAATG
AGTGGTTCAGAGATGAGAATAACCTTGATTACCTCGATATCCCGTTTGGT
GACGCTACCGTCACCGGCGTTAATACCGGTACTTTTGTTACGGATGTTGC
TAAAGGTGGTAAGCCTTATATTGCTGCTAAGTATCATGATTACTTTACTT
CTGCTCTTCCGAGCCCTCAGAAAGGACCTGATGTTGGTATTGGTCTCACT
GGTGCTGTGCCTGTTATTCCTATGGCTGATAAAATTTCTGATGATAAGTT
AGGTCATCGTTATTACACTGCTACTTTTTACGGCGCGACCCCTGCTGATG
GTTCTGATCTTAGTTTTGGTACTGATGGTTCTCAGGCTCGAAGTTGGCTT
CAAGGTCCCGGAGATGCTCAGAAGCCTGTTATTAATAATATGTTTGCTGA
TTTGTCAGAGGCTTCTTCGGTTACTGTCAATGCCCTCCGGCTTGCGTTTG
CTACTCAGAAAATGTATGAAAAAGACGCTCGTGGCGGTTCTCGTTATGTT
GAGATGATCAAAGCACATTTTGGTGTTACCTCCCCTGACGCTCGTCAACA
GCGTCCAGAGTACCTTGGTGGTACGAGAGTTCCTGTTAATATTAACCAGG
TCGTTCAGACTTCCGGTGAACAAGGCGGAACGCCGCAAGGTAATGTCGCT
GGTTATTCTGTTACTTCTGATGTGAATGGTGATTTTATTAAGTCCTTCAC
TGAGCACGGCTATATTCTTGGCCTTTGTGTCATGCGTTACGATCATACTT
ATCAGCAAGGATTAGAAAAGCTCTGGTCTCGGCGTCAGCGTACTGATTTC
TATCTGCCTGTTTTCGCTAACCTTGGCGAACAGCCGATTATGAATAAAGA
GATCTATTGCACTGGTCAGGATACAGATGATGAAGTTTTTGGTTACCAGG
AAGCTTGGGCCGAGTATCGTTATAAGCCGTCCCGTGTTGCTGGTGAAATG
CGGTCTAACGCTACGAAAAGTCTTGATGTTTGGCATTTGGCTGATTTCTA
TTCTTCGTTGCCTGTTTTACAGTCAGCTTGGATTCAAGAGGATAAGTCTA
ACCTTGATCGTGCTTTACAAGTTACTTCTGCGGTTTCTAATCAGTTCTTC
GCAGACTTCTATATTCGCTGCGAGTGTACTCGTCCGATGCCTTTGTATAG
TATTCCTGGTCTTATTGACCACCATTAATAGTAATCGATCGGCTCTGCCG
TCGATTCCGAAGGCCTGCACCTGCTATAAGCAGGCCTTCATTTTATTTGA
AAGGAGAAAAATTTATGGCCGTTCATAATGTATTGAAAAATGGTAATGCC
CCGTCTAATGCTCAAATTGGTGATACAGTTCGTACTGCTGGAGGTAATTA
CCGTATTGTTGCGCCTAATACACCTGGTGCTTCTTATAATGCTTCTTCTG
GTAGATGGTCCGTTAAGGATGCTACTCCGGAATATATGAATTCCGCTTCC
AGCGTTGTTGAAAGGAATAACGCTGCTATGTCTGATGCTGCTGATGTCGC
TAATGCAATTTCTGCCCGCTCCTCTGCTCAGTCTTACGCTTTTAATGCTG
CCGAAGCTCAAAAGTCTCGTGATTGGCAAGAGTACATGTCAAGTACCGCT
CATCAGAGAGAAGTTCAAGATTTAGTTGCTGCCGGTCTCAATCCGGTGCT
TTCCGCTTCCCTTGGCGGTTCTTCTACGCCTTCCGGAGCTACTGCTTCCG
GCTCTTCTTATACTGGTCAGAAAGCTGAAGTTGATCCGAGTTTGCTTCAA
TTCCTTGGTTCTATGTATCAGACGATGATGAATAATAGCACTTCTAAGCA
AATCGCACAAATTCAGTCTGATACTGCTTTACAGCAGGCTAAGATTTCCT
CTGCGGCTTCTATGTATTCGGCTAATGCTTCTGCTGCCGCTTCGCGTTAT
GGCGCAGATACTTCGGCTTCGAGCTCTCGTTATAGTGCAGATACTTCTGC
TGCCGCTTCGCGTTATGTTGCTGAGAATGGCAATCCGCTTTATAGAGCCG
GTAATGAGCTTTGGAATTCCGGAAAATCGTTTATTAAGTCAGTCTGGAAC
ACTGCAATTCATAATGATGATAAGCGTCGTCGTTAATTTTGAAAATTGGT
TCCCAGGACAGTTTCACTTGATAATACTGTCCTGGGTGACACCGCAACGA
ATGTGAGGTGATGAAAAATGTGTTTAACTCCCCTTAAAGGTTGGCTTGAT
GAAAGAAAGCAAGTTTGTAAAGTTTCCCGCGCTGGTGCTGTCGGTGCTCG
TTTTGATGATTATAATGGCTGGCTTACTGTTTATGATAAGTCAGATTTGA
AAGGTAGATATACCACTGATTTTATAGATATTCCCTGTAGGAATTGTCCC
GAGTGTTACGCACAGTCTCGTCGTGAATGGATTTCCCGCGCAGTTGCTGA
ATCACAGCTTCATGATTCTATGATTTTCTTGACGCTGACCTATAGCGATG
ATAAAATACCTGTAGCTGAAATGGTTGATGAAGAGACCGGAGAGATTTTT
AAGCATTATACTTTGCGCTATCGTGATTTCCAGCTCTTTATGAAGCGTCT
TCGGAAGTATCTTGATGGCCGTAAAGTTCGCTTTATGGTTTGCGGCGAAT
ATGGTTCACATACATATCGGCCGCATTATCATGCTATTTTATTCGGAGTA
TCACTTGATGATTTCGGTTTGTCTCGTGAACATTCTACGAATAGTCATGG
AGACATATTGTATACTAATGAGGTTTTAGAGAGGTTGTGGAATTATGGAT
ATATTCTTGGATCTTGTGCTAATACTAATACTATCGCTTATGTTGCCGGC
TATGTCGCTAAGAAGAGTAGTATTGTGCGTCCGAAAGCCTTCTTTCAGTT
TTCTAACTGCATGCCGCCTTTTATTCGCGGTAGCAATCGGCCTGGTCTCG
GCGTTCATTGGTTTGATAGCAATATTGGACGTTTTAACTCGATTTACGAT
TATGTAAGTGTTCCTACCGATACTGAGCCTGTGAAAATTCGCTTAACTCC
ATCTTGGAAAGAAAAATGGGAAAGACAACAAATTTATGCGCCTTTGGTAG
AAAGAGGCTTGATTGAGCATGTTGAACATGATAAGATAAAGTCAAATCAA
ACGGATTATTACCTGAAAAAGGTTGCTCGCAGAGTTCGTCTTATTGACCC
TCTTCCGGCACACCGCCGGACAGATATGGCTAAGGATGACTATAATTCTG
CCAGAAATACTGATTTTAGGAATAGTTTAAGAAGAAAGAGAGGTACTTAT
TAATGAGTAGACAAAGTATGTCCCCTGCCGTAGACAGACAGGTGTTCCGG
CACACCGCAGTTAATTCTAAGAAGATCAATCTCGAACCGAGAATGATGAG
AGGAGGTATTAGATTATAATGGTTTACACAGTTTATTCAATGAAAGATGA
TTTGAATGGTTTCATGAACTTCTTCCCGGAAGTTTCTGACGAAGTTGCTA
TTCGTGGCTTTAATCACGCTCTTGCGTGTGCTGATCCTAACTCATTGTTC
TATACGAACCCAGCCGATTATTCGCTTTATGCTATCGGAACTTTTGACAC
CGTTTCCGGTCATATTGATGCTTACCCTGCTTTGCGCTTTCTTGTTCGAG
GTGAAAAGCGATGATTACTTTGAAGTGTGTAAACGATCGGTTGACCGATC
ATTTTAGGCTTGATGAGTTCGCGCACCATGATAAAGATGGTGTTTCCGTT
CTTCTTACTCCTGATTTTTTAAAGTTTGTTCAGATGCTCGAGGAGTTTCG
CAATTGGTACCGTAGGCCAATGACTATTACATCTGGTTACCGTCCTGTTG
GTTATAATAAGCTCGTTGGAGGTTCTCCCGGTTCTGCCCATTTATCTATG
CTTGCAATTGATTTTCGGTTGCCGAATATGCTTGATTTTGAACCGGCTCG
TCGTGAACAGTTCTATCAGAATATTAAAGTGAAGTGGTGTGTTATTTGTG
AGAAAACCGAGTTTTTGCCGCAGGTTAATTTTTATGATACCTATATTCAT
CTTGGTATTTCCAAGTATCGTCAATCGTTCTTAGATAAGAGAAAGGTTAT
GAAGGTGTCTGATGATTGATTCAATTATTGAGACAATTGTCTCTTACGGT
GCGCTTGGCGCTTGCACTGCCTATTTTGCTATTAAAGATTGGCAGTTAAA
TTCCAAGCTTCAAGACACTCTTAATGAGTTCACTATTGTAATGAAAACGA
TGTTAGAAAGGGAAAATAATGTTTAAGACAGTTTATACCGCACATGAGAA
ACACTGTCAATGTAGTGTTTCTGGTGAAAAAGATCGCCCCAATTATCGCC
CGGAATACGCTCCGAACGGCACTTACGAGCTTGTTGAAGACGGAAAAATT
CATTCGTACGATGATATTCAAGCTTGGTTGCCCCAGACAGATATGGGACA
GATTATTGATCGTTATATTCGTACTGGCGATACTGCCCTGCTTAATCGTA
GAGCTGCTTTTTATGCCGATGTTTCTGATATGCCTAAAAATTACGCAGAG
CTTCATAATTGCCTTCAAAATGCTGATCGTATATTTATGTCGCTTCCGCT
TGAAGTCCGCGAAGGCTTCGGTAATTCGCCTGCTGTATTTTACGCGGATC
AGACTAAAGCTAATGAAGTTGTTGGAAAATACCTTAAGAAGAAGTTCGAA
GAGAAAGACCCAGCTCCCGCTGTTGTCTCCCCCGTTCAACCCGTTACCCT
AGATGTAGTGAAAGAAGGTGTCGTAAATGAGTAGAAATGCTGAAAGCAGA
TTTGCGCTCAACCCTACCGATATTGATATCAGTAGATCTAAATTTGA
>NODE_136_length_4126_cov_4.43527
GTGTAGATGCCTTGCTCCAAGAGATCGTATAATTTATCCATTTGCGCGGT
GTGGTCTTTGTACCAAATGTGGCGGCGAATGGTGTTTTATCCTGGGAAAT
CCAAGACGCAGCCAATATCCCGCAGGCGGTGAATATCCGCGGTCCTCAAG
GTGTTGCGGGTGCTCAAGGCGCGCAGGGTCCTGTAGGTCCGCAAGGAGCC
CAAGGTATTCAAGGTGTGCAGGGTATCCAAGGTATTCAAGGGAAAAAAGG
TGATCAAGGCGAGAAAGGCGAAAGAGGATTGACAGGCGCGCAGGGTCCTG
TGGGTCCGCAAGGGGTGCAGGGATTGCCCGGCAGCGACGGCAAAAGCTTT
GTTATCCAAGATATTTATCCTACTATTGGCGAATTAAAGGCGGCTATTCC
TACGGGGAATGAATATGCTTATCAGGTGAGCAGCGACAAAAATATTTATA
TTTGGAGCGAAAGAGAGAATGATTGGACAAGCTTAGGACCGTTGCAGGGT
CCGCAGGGTCCGCAAGGGATTCAAGGCATCCAAGGCGAGCAGGGACTGCC
GGGTGTGCAGGGTGAAAAGGGCGATAAAGGCGATCAAGGTATCCAAGGTG
AGCAGGGCGTGCAAGGTGAGCAAGGGGTGCAGGGGATTCAAGGTGTTCCC
GGTAATGACGGCAAAAGCGCCTTTACCGTCGCGGTCGAAAACGGCTATAC
AGGTACGGAAACAGGATTTAACCAGTCATTAGTCCAAGTGCCGACCCATG
TCAATAATACAGCTATTCATGTGACAAGCGAAGATAAGACTAACTGGAAT
AATAAAGCCGAGGTAAGCTATGTCGATAATGGTTTGGCAGGTAAGGTAGA
TATTGTTGACGGGAAAGGCTTATCGACGAATGATTACACGACTGCGGAAA
AAACGAAATTAGCAGGTATTGCCGAGGGCGCGAATAAAACAGTTGTAGAC
AGTACACTGTCCGGCACCAGCACCAATCCTGTGCAGAATAAGGCGGTGTA
TAGTTACATCGTGAGCAAAGCCAGCAAGAGTAATTATACAGCGAGTCTAT
CGACAACATGGACAGGCACAAGTGCGCCGTACACCCAAAGTATCTCGATA
AGCGGGATCTTATCGACGGATAAGCCGCATATTACGCCTGTGTACTCGAC
GACTAATGCGACGGCTATTTTGGAGAAAAAAGCGTGGAACTGTATTAGTA
AGGCAGTGACGAGTGCAGGCAAGATTACGTTTACTTGCTTTGAAGAAAAA
CCGACACAAGCGCTTAGTTTGCAGATAGAGGTGATTAGATAATGGGCGAG
GCATATTTGCATGGACAAAGCGGAGGATCAGGCGGAGGTGAAGCTGTCTT
ATTAGATACCTTAACCATGACAGGGAGTACACGCGCTAAAGAACAGGTTG
GAGAATACGAGGGTCCTATATATGACTATTACACAGGTTTTGCTAAAGGG
CAAACTTTGACTTACGCACATAAAGGGATAATCGCGATTAGGTTTGATTA
CAATAGTTCCGATTCAAGAGTTGGTGCGGCATTATGGATTCCGAAAATAG
GGTATTATGGGCTTTTGGTGGATAATTTTGGTTCACCGTATATGAGCTTT
CTTGCGTGGAATGACAGCACAGCAAACACAATTTACTTACAAAAAACCAG
TAAGGCATCACCTAATACAATAAGTTTTGATATGTGTAGGCAAGGATTAT
TAAGTGTATCAATTTTGGATGATACGCTGACTGTAAAGGCAGAAAGTTAT
ACGTATAATACTGGTAGTAATGATTACCCTCCAAATTCAGTATTGACGAT
GTATGTGTATGGGACGAAATAATGTGTATTTTTGGTGATTAAGAAAAATT
TTAATATGGGGCGCTGGAGTAAATCGATGGTGAGAAAAGAGGAGGTATGA
CAAGTGGCATATAATAAGTATGATCCAAGTAAAAGGGATGATTTGTACAG
TTGGAGCTATGATCCTAAGTCGGCTATTCATGATAACGGCAACGGGACGT
ATACGCAAGGCGGGATTACGCTTAAGAATAATTACACGACGGATAAGGTC
ACACCGGGGATGAGCTATGCTATTAAGCAGGCGGGAGGTAATCCGAATGC
GCCTAAGGCAGCCGATGAGTATGCGGAGAAGCTTATGGGGCGTATCGGCA
CGAAAAGCGCAAACGGTGATTACATTTTAACGCGGGATGACATCGCCAAA
GAATTGTCCAGACTGGGATATAAGGTAAATAGCAGCAGTAATGACTGGAC
GGGTGTAGGAAGTCAGCAGTTTCTAACAGGCGGTGATGTGTATAATCAGC
TGAAAGATACGCTGAATAAAGCAGGCTACGGCAATATGAATATTTATAAC
GGGCAGAATATTTACGGCAGTAATGCGAATGCTCCGGGCTATGGTTTGAG
CGGAGCAGGAGCGAACTATGTCGGAAATGGAAACAGTTCGGGAAATATAG
GCTATTCGAGTTATATAGACAGTTATGCGCAAGCTTTGCAGCAGCAGCTG
GATCGGATCAATGAGCAAAAGAAACTGGCTGCGGAGAATGCGAATCGGGA
GAAACGGCAGGCATATGTGGCAATGCGTCTGGGGCAGAAAGCGCTGGGTG
AGCAAAATGCGGCAAGCGGTTTGCAGGATAGCGGATATAGTGAGCAGGGA
AATATTGCCTTGACGGCGGACTATGGTAATAATTTAAATACGATCGGCGC
GAATTATCAGCAGTATTTGAATGATTTGGCGGGAACGTATGCGGATACGG
CTTTAAGCGGGGCGGGAACGCTGGCGGATCTGTATCAGCAGGATTATCAA
AATCGCCTGGCAGCGCAGCAGTATGCGGACAAACAGGCTCAGCAGCAATG
GGAAAATCAATTTGCTGAGAAACAATATGCTGACCAGTTAGCGCAGCAGC
AATTACAAAATCAGCTTTATCAAAGGGAAAATGATTTATCCTTAGCAAAA
ACAAGAGCCGATGCGGCAATGAGTTTAGGTATTTGGTCGCCTGAGATTGA
GACTGTGTATGGGGTGACGCAGGCGGAGTATCAGAACTATTTGCGCTCGC
AAATGCAGCCGCAGGCGTACAGCAGTTATAGCAGCGGAGGCAGCAGCAGG
AGCCGTTCGTCGAGCGGGGGCGGAAGCGGCGGATATGGCGAGGGGTATAT
AGATGATAGTGTTGTTTATCAACAGCCTGTGCAGCCAGCAGCTAAGGCTG
CTACTGTGCAGAACAGTCAAACAGCACAGCGGACGAGCAATGCACGCAAT
AGTTATGCTAATGAGATAAAGAGTATTCAAAAGAACTATAATTTGTCAGC
TTCAGAAGCTACTAAGGTACGCGATATGGCAAAAGCAAGCGGTATAAGTG
TAGCTGAGGCATATGCGTTGTATGCAGAGCTAAAGTAAGGAGGACGAAAG
ATGAGATATGATTATCCTTTTAAGGGTAGGTTTAAGGTGACCTGCCCTTT
TGGCCGTAAGGGTGCGTGGAAGTGCGGCTGGCACATCGGCACGGATATAG
TAGGCATGGACGATAAAAACGTTTATGCGATCGCTGACGGCGTGGTAGAG
AGCGTTAACGCCCACGGTACGGCGTATGGCAAGCATGTATGTATCAAGCA
TAGCGACGGCATGGTGAGCCTGTATGCGCATTTAGCAAGTGTGGAGGTAA
AGGTTGGTCAAAGTATCAAGATGGGGCAAAAGGTGGGCGTGATGGGCGCG
ACGGGAAACGCAAACGGAGCACATTTGCACTTAGAGCTGCACCAAGGGCG
CTACAGATACCCTGCCAAGGGCAGCAGCCCTTTGACGGAGAAAGATTTGA
TTGATGCATTGGCGTGGATCGAAGATCATGTAGGAGGTGAGGATGAGATG
CAGGAAGTGAAAGATTTGCAAGTGTGGAGCAAAGAGACGGGCAAGGCGGT
GATCGTGAAAGCGGTGAATGTCGGCGGTTCAAACTATATCAAACTGCGCG
ATTTAGAAAAGCTGGCGCGGGTGAGTGTGGATTTCGTGGACGGAAAAGTA
TATGTAGACTAAGGGGGCGGTAAAACTAAAAAAATAAAAACTTTATAAGT
TTTTATTGACTTTTTTATTTTGTTGGCAAATTAGTGAAAGATGATGGGAT
AATTAGTCTAAAAGCATGGATAGCAT
>NODE_150_length_3482_cov_4.75751
CAGCATACGATTTAATAATCTTATCATCTTCATTTTCATCAGCGAGGATG
ATATTAGGGATATAGATTTCGTTTGATACTACACTATAAACCAAATTATT
AATAAACTCATTGTTAGAACAGAATGCTCTCTGTACAGCCTGATCGATTC
TAATTTTCTCATTGTGTACATCAGACAGGTACATTCCAACGCAAGTATTC
TCAATAATATATTTTCTCTTTTTTCTCATAATATCATCCTCCTGATTGAA
TTTATTTTCTTAATTTGATTATGTATCTTATATTTTCATTCGAATAAATG
GCTTTGATACTATCCCTATAGAGCTTATTATCGATATGTAACTCAGCTTT
AATTTCATCTTCGCTCTTATCATCTGCCAGAGCTTGTAAGATTTTACGCT
GTACTTTTGATAATCGTTTAAGATATTTTTCCATTTCTGGAGAAAATTCT
TCTTCAACAAATTGTTCTTCAAAAAGTGGTTTCTTTTGAGCAATTACATC
TAAATAATCAATACATTCTTGTGGTAATGCTTCCAAAGATATATCTGGAA
CATAAACTGTAATTTTCTTTCCATCTTTTTCTTTTATATATGTGTTACTT
CTGCATTGCCTGTTTCTATCACGTACATATGTAGTAAAAATTCTTCTTTT
AGTCAAGTTCCAGATGAATGTATAAAAACTTGCATTATTTGCGTTGTTAG
GATCATATCTTTTCACGTTATCAAGAATTAAAGTCATTCCTAAATCATAA
ATATCATGCTTGTCTTTATCAGTACATCCACCAATTTTTTCAATGATCGG
TTCAAGTAACCATTTCAGCTTTTTCATATCATTTCCACAATACTCATAAA
TATAATCCATCTGTTCTGGTGTATAATCTGTTCTTTTTTCATCTGTAAGA
ATTTTTAATACTGGTTTTTTCGATTCCATTTTGTTTTCTCTCCAATACAT
CAATCTTTGTCTCTCATATAAATATTCTCCACATAACTCATTTGAACATT
AGTATGTTTACTTTCCATATGACACCGTGGACAACGCCAATATTCTTCCT
GTTTGCCTTTATTAAAAGAAATTACTCGATGCATTGGTACATTACATTTT
TTACAAATCACTACTACCACCTCCAAGTGTATCCAGAGCGACCTGATAGT
ATTTTGTCCTACCTTTGTACTCTGTGAATTTTGCTTTACTCAGTTCATAC
TTTAATTTTTCCAAAGTAAACTGATTATCAATGGCTTGCTGCATTACCTC
TACATATCTAATCGCCTGTTTAATCTTTTCATGTTTATCCCGGATCTCAG
CTAAAAGATAACCAATTTTCGCCATCTTATGAGCCTGTGGTTTCTTTCCA
CCAGAAGTATGATTATAAGTTTGTAAAGCGTGTTCTATATCAGATACAGC
ACTATCACAACGTCCTAATTCGATTCCAAGTAAATTTCTGTATGTATGGA
GCTGTGTTTTATCCCAAGCTGCCAGTTCCAGAATTGAAAATGCCTCATTA
TTAATATCATCAAGTATTTTCATGTCAAATTCCAAAGAATCATTATATGT
ATTTGCCTTACCTTGATAATTAACTGAATTTTCCATAGTACCACTCTCTT
CATCTGTTCCAATCAAGTGATACTGTTTCATCCACGAATATTTCTTACGA
TTACTCTGAACCAATGCTCTCGCTTGTTTATAAGAAAATTCTTTTGCGTG
AACTGGTGACGTTGTAGAAAGATATTCTCCTATCTTCATCGGATTCTCCA
TGACATAATTTTTGCCATCCGATAAAATATACATTTCATCCACTTCCTTC
CTAAAATTTAGGTGCAAAAAACATAAGTAAATCAACGATTTTTTGATTTA
CCTCAATTTAATATTCTCCTATTAAGTTGAAAAAATTTCATTGGAAAATT
TTGGTAGAAAAACCAATGCGCTTACTTGACAAATAAAAATAAAATATGTA
AAATCTAAATAAGCGGTATATTCTACCGTGGTGCAAATTATGAGTGTAGA
TTAGGCAGACAGAGGTGCTGGTAACACCGGTTGAATGTCGCTAATCTACA
CTTCTTTTTATTTATGTCATTATGATAGAACATTTGTTCGTGTTTGTCAA
TATATTTTCGAACATTTGTTCCATTATTTCCCTTTTAGGACTTTTGGCAT
CAATAATGTATTCAATGTTCCTATACTCTTGATATTAAAAATATCCTGTT
TTGCCGAATGAATATCTACTTGAGACAAGAATCTATTCCCAGAATAAATC
ATTGTCTTAGCCCGATCAGCAATGAGCATTACATCATCTTTACTCATTAC
TTTCTCACCCATTGGAATAATAGTCATCCCAAGCTGCGTCTCGATTACTT
TAAATTCCTTATCATCAGGATAAAGATCCAAGAGATTCTTCAGCTCGTTT
TTCGTGATAACTCTATACTTTTCCATACTATACCCTCGCTTTCAAATTTC
TTGGAACGTTTGAGAAATACGCATCTAGTACAAGTTTGCATTCATAATCA
TTAAGAGTTCCAAGTTTAGATATAATATCAGTTTTAGAAATAACCTGTAC
CTGTTCTCCTAGAATCATCGAATCCTCTATTAAGCCATTTTCTTTTGTAC
AACGCAGGAGTTTATGACATGGCATATTCAGCTTTTTAATTGCTGATGTA
ATAGGAACGACAATGGAGGTCGGAGAAAATTTGTTACCTATATCGTTCTG
GATTACAACCGCTGGACGTTTTCCTTTTTGTACAGATCCGATGCTATTCT
CTCCAAAATCAACCCATACAACATCCCCAAAGCTAATTTCCATTTCTGCT
CCTCCTTTCTTCTTATTATGTAATCTCCTGCGTTTCAAAATCAATACATA
CATTGTTTTATCAACTTATGTATTGATTATACAATGTATGTATTGATTTG
TCAACATGAATATTGATACAATTTTTCACAATTTATAAATGTATATATTG
ATTAATTCTTGTTTATATTGTATAATCAATATAAATATATATTTAAGTGA
GGTGGTTTTTACATGATATGCAAAGATCCGCTAGAAGTAATATCATTCAT
TAGATTAGAAATGGTTCGAAGAGGTATTAAAATATCAGATCTTGCTTCTA
AATTAGAAGTATCAAATCAAAGCATAAGTCAAATACTTAAAATATCAAAT
CCAAGACTATCAACCTTGTACCAAATATGTGATGCTTTAGATCTTGATAT
TTCCATTTCTCCACGCGATACTGAATAAGTATCGCTTACATATTAGCCAA
AATATCCTTCTTATCATATACAGCGTTAGTATAAGTACCTTCTGTGGTTA
CAAGTGCAGCATGACCTACCTGCTGCTTTGTAAACACTTCATCAATTTTT
CTGGTAACAGAAATATAATAATGTCTCATCATATGTGGAGTAATTCTGTC
TCCATATCTATCAAAAATACCATCAACTCCACGTTCTAATAATCTTTCTC
CATTTATATTAATAAATAAAGCATCTGTATCC
>NODE_154_length_3332_cov_5.12664
TATATTTGTAACAATTACTCACTTAATTCTGCAAGTGCCTTATCCAAATC
CTCATCAGACATGTTCTCAAGTGCTGCATCCTGTCTCTTAGCTTTGATTT
CAAGCAATCTCTGTCTCATCTCAGCATTTTTCTTAGCGTCTTCTCTCTTC
TTTTTTTTATTCAGCTTCACACTAACAATATACTTGACAATTTCAATCTT
ATTAGAAATCTCTTCATCTTCCTTTGACTTAGTATCCAGAAGACTCTCTT
CCTCAGACTTCTTTACTTCTGCATTGAGTGTCTTAAATACTGAGTCCAAA
TTTGTGAGAGATAAATCCCACAAATCAATTACGTTAATCATTCCTCTGAA
TGGGAACTGATAATTTGATCTTGTTGCGTTGATAAATAATTCGTTATTTG
TCATAATAATAATCTCCTTTTTTAATCAAAACTTAATCTTCATTACACGC
TCTGTTGCGCCTTTAACCTTAACTACTAAATCTGCTCTCTTTGTCATCGA
AAAACCAATTCCTGAAAGCTGGTCGTCTGTATCCTCTACATGACACTTAG
CACCTAAAGCCTCAAATACTCTCTTATGCTTCATTAAATCATTATCAAGG
AACTCAAGATAGAATCCATTAGGCTCTTCGCTATTTACACAATCCTTCAA
GAAGAAGAATAAATGTCTATGACCAATTCCATCCTGCTCGTCAAAATAGT
TTGGACTGTAACTAATTACTGATACAGGAACAAACTGATTTGTATTTACA
CCCCAAATCTCACGACTTGAAATAGATGAATTGCCTGCTAATTTCTCCTT
AATTGAGAAGTTACCATTCTCGTCAAGTGTAACTTCTGCCACCTGAACAT
CGCCAGAAACAGGTCTATTGTATTCAAATGCAAAAATCTCACCATTGAAT
TCAATTTCTGCCTTAAATCCTTTACTTCCTCTCGCTGCATACTGATTAAC
AAAAAACTTATAAACACCTGGCTTCATATGTGACATATCTGCCCATGTAA
TATTTTCCACAGAAGGTTTTCCTACCATCTGCTCCATAGGATGCGTAATA
TCAATATCTAACTGACCGCCACATCTTGACATAGTAGGTTTTCTACAATT
TCCATAATAAATCTCATTACCATCTGGTTCTTTGCAATGTGCATCAAGGT
CACTGTTGTCATTTTGTCCCTCATTCCACATGATTGAAAATCTGAGTACA
CCGTCAACATTACCACCAGCAGCCTTTACATTCTGCTTCATATCAGAGTC
AGTAATGTTTCCTGAATAAGCCCAAGATAATCCATTGTTCCATTTGAACA
TTGTCTTAGCATCTGAATTAACAGGTGCAATCATAGAAACAAAGTTCTTC
TCATGTTTATTCTCTACAAAAGCTTCAATCTCCTTTGCAGTTGGAAGTAC
CTTATCAATGAAATCCTGCGCTGAAATCTCTTCAACCTTAGAAAACTTCT
TAGGGCTTACAACAACATCCTTTTCCATCTGTCCAAAAATATCATCTACT
CCAATCATTCTTCTTGCAGCACTCTTATTTGAGAACAGTACATTATTCAC
AGTAATATCATTCAGATTAGCAAATCTTCTCTGTAAGGACTCCATATATC
CAAGCTCTGTAATGGTCTTCTTTGCATCCTCAAGCATCTTCTTTGTAAAA
ATAGCCTTTGGACGCTTATAATTGCTTGGAGCGACAATCTGCTCATACTT
CTTAACTGCTGTGTCAAGATCCATATCCTCACTTACATTAATAAGAAGTG
TTCCAATAGAATGATTTCTAATTCTACCGATAGCCATACCCGCTGTTACC
GACTTTTCCCAAGCATATAAATCCTTTTCAGCATCAGAAGTCAGCTTATC
ATATTCATTCTTATACTTCTTGAACTCTGTGAGTACGCCTTCCCACTCTT
CACCCTTGTAAAGTGTATTTGAATTAATAAGTTCAAGAATTGTATCAAGT
GCTTCCATAGTAATCTCATCAAGGGAACGCTTAAATACATTTCTTGTATC
TCTAAACTGTCCTTTAACTTCCTCATTAGAACGACTACTTCTATTTACAA
ACTTACTTGGAAGCTTTAAGAAGAAATGATCCCACCGATGAGACTTTCCA
TTGATTTCCTCAAAGTTAAAATCTGTACCAATCTTAGGGAACTTAGTTGT
ATAAATATCTGTAACTGTATGAGCTTTTATAAAAGCATCAAGTGCATCAC
ATACTGGCTGATATGTTGTATCGCCAAGATTCAGTTCCCAAATTGTGTGA
ATCTGATTATTCTTAATGATGACAGCAGAACCAATATTCTTAATAAACTG
TCTACAACAACTACAATCATGTTCCCTACGCTCTCTAAAAATCTCATTTG
TACCAGCGGGGAAGCTATCAAGATATATATTCCATAATTCATCCTTATCT
ACATTTACCTCAAATAAATGTGTTGCCTCTTTCTGCATTTCATCGAAGTG
CTTCTGTAAAGCCTTCTTAAATATCATAAACCCATCCATGTTTTGTACCT
CTTCTTTCTTATATTTATTTTTGTTAATTGTTTCTACTGTTATATTCTCC
GTTTTATAAATTAAAAGGTTTGTTTTATTACCCTTTGAATGAGTTAGTAG
GCTATGACACCTACCAACTCTTGAATTATTTATTCTTCTTACGTTTCCCT
ACAATAAAACCTATTCCAAAGCATACGCCGAGACAGATTACGAAAACTCC
AATGTTTAATACAATCATTACTTATTACCTCTCTGTCTCTTCATATCATC
AAGGATCTGACGAGCATTACGCTCTCTTTCAGAATTAGCAAGTCTTCTTT
CATTAGCCTGTGCGCTAGAATCATATGCAATTCTACTTCCTTCAGCACGT
TCTCTTGTCTTTCTTGCTCCTTCACGAACTCTTTCAAGCATTCTATCGCT
CTCATTATTCGTATTAAGACTATCCATACTCTGATGAAGTTCGATAATCT
GACTATCGGCTTCCATCTGAAAAAGAACCTGCTCTTTTTCCTCTTTAAGT
TTCTGCAATTCTTCGGCTGCCTGATCACGAATGCTTTTCTGGTGAGCCTG
TGCTTCTTTCATCTCTTCGATTTTATCTTTTAGTACATTAATCTTATTCT
CCAAAGTAGACTTCTTCATTGCATACTGCATTGCCTCATTTTCTTTATTT
TCATCAAGACAAACGTTAATCTGCTGTGTAACACGCATAATATCTTTATT
CGCCTGATATAAATCTTTTTCTGCTGTGTCACGCTTTCCTGAAATTTCAG
CATATGTAGCAGATGCCTTGTTATAAAAATCTTCTTTTTTTCTAATTGCT
GCGTTGTAATAATCTCTAGCACCTTCTGGTGT
>NODE_162_length_3178_cov_3.13961
GTTGCAAACTGTTCGTAACGCAGTACCGTTTATAGGAGATATTATTGCTC
CTTATGTAAAAACCCCAACTAATGTTACAAAAATCGGTTTGGAATATACG
CCTATAGGCATTGCTGAAGGCATGCTAAAGGCATTTGTTGGTGAGAATAG
TTTACGGAGTTTGCAAAAACAAGGCATTGATACACTTTCTTTACAACGTC
ATTGTGCAGAGTTAATAGGCCGGGGCTCTATTGGTACGGTTTTTATGGTT
TTAGGAATGGCGCTTAGAGCTGCAAATATTGGAACAGGAGATGAAGAGGA
AAACCGCAACCAAAACGCTTTTAATCGCGCTATTGGTAAGCTACCCAATT
CTTTTAAAATTGGTGACACGTATTATGACCTCTCTTCATTACAAAGTGCA
GCAGTTCCGCTTATAGCTGGTTCTTCTCTTGATTCCGTTTTGACGACGAA
AGAAAAAGGCCCGGCTTTTTGGCTAGCTCTGATTCGAAATATTGCTGCCG
GCACACTAAAATCAGGAAATACCGTTACTGATATGCCGGTATTACAAGGA
GTGCAGGAATTACTTGGGGGAAGCTATACTGAAAGAGGACCAGCACAAAT
TCTTCTTGATACCGCAATGGAGCTTCCCACGCAAGTTGTGCCGCTTGGCT
CGCTGATGCGTCAAATAGCAACTGCAATGGATCCGTATGCTCGTGATAGA
AGCTCTGACAATTATATTGAAAACAAGCTGACAAATCCACTAAAAGCCAT
GACCCCAGGGTTATCAGACGATTTTCCCATGCGTTATGACACGTTAGGAA
ACCCGCAAAAGACATACGAGGCTGATACCGAAGCGGGACGCTTGTTTAAC
ATCTTTTTAAATCCCCTTAATACCGCTAAAGAAAAATCAACGCCTGTTAG
CGACGAAATTGAAAGACTTTTCGAGAGCAGCGGCAATCGAGCGGTTTTTC
CTAAGTTAGCTCCTGCAGATGTTTCGGATAATAAGATATCTTATGATATA
GATGCAGCAGCCCGGCAAGAATGGAATAAAACGCAAGGAGGTGCACTAAG
CGAGATTCTAAGCAACCTAATGCAAAGCGAAGATTACCGAAACGCCTCTA
CAGAGGAACAGGTTGAAATGATGATTAAGGCGGCCGACTATGCAAGGGAA
AACGCTAAGCACGGGTTTTTACACAGTCAAGGCGTGGATTATCAGTCGTC
TATTGTCGAGGGTATAGACGGCGCAGCGGAACTTGGCATAAGTCCAGGCC
AGTATTTGACAATCAAAATGCGGCATGACGCAATCCCAAGCGAATATAGC
GACGGAGAAGCTCAGGCAACGGCATTTTCGCGTTATCTTGACGACTTAGA
GCTTTCACCAGAACAAAGAGAATATGTTGATAATACATTAGGCTATTGGG
GGAGCTACCTCATAAAACCAGCTCCTTATCGTTTAGGGCTCATGTCAGAG
ACCGCGCAAAACAAGTGGCCGGTTGCGCAAGCCTTTGGCATGTCGGAAGA
AAATTTTGTTTACTATTATCCTATGTGCTCTACTTCTGGCGGCCGGAGAA
AAGCAGATTGTATCCGGGATTTACAAAATGCGGGCATGTCTCTAGAACAA
GCAGAAGATTTTTGGGATATTGTGAAAACCCAAAAATACGATTATAAGGT
TAATTGAACGACCAGTCAATTTTCTAAAAAAATTTGTCCAGTTTTTGTCC
AGTTGAAACCCGAAAAAAACGGCAAAAACGGCCTATTTTTCTTTAAAAAA
CCATACAAAAACCCCCTGTTAGTCACCAACATTCAGGTGTTTAACAGGGG
GTTTGTTTTGGAGCTGTAGGGGGGACTCGAACCCCCGACCTGCTGATTAC
GAATCATGGAACTAGTGCATATTTAACAGGTGTTTTATTTTTATTGTCCA
GTTGTTGTCCAGTTGCCCAGTTTTTTCTTTGCTTCTTGCATCATCTTATT
GCTAACATGTGTATAGATATTGGCAGTCATTTTGATATCAGAATGTCCCA
AGAGATATTGCGCTGTTTTGATATCTACACCCATTTCGGCAAGCTTAGTT
GCATACGTATGACGCAAATGGTAGGGCGTTAAATCTTGGCCAATTAGCGG
GGAGTGAACAATAATTTGATTACGGTATGTTTTAGCGCCGCCTATGATAT
CCATTTGACGAAGAAAAGAGTGCCAAGCCCTTTGATAGTTTTGCTCGGTT
ATAAGGCCTCCTGAATTGTTAGGAAAAAGGTAGGAAGACTTTATATCTGG
TAATTGATTTAACATAGGTATAAACCAGGAGGGGAGGGGAATGGTTCTTA
TTCCCGCCTCTGTTTTGGGGGATTTTATTTGTTTTGTTCCCGCTTCAACC
GCTTGCGTAATGGTTATTGTTTGATGTTCTTTATCAATATTAAATGGGGT
AGCGGCACGCGCTTCTCCTGGACGCAACCCACAAGCAAGAGAAATAGCAA
ACAAAGGCCCGTATTTGTGTTCTTTCACTGCTTCCATAAAAATAGCCTGC
TCTATATCGGTTAGGGCGCGCCGGGACTTCTTCGGCCCTTTAGGAGGTTC
GATATTTAATGACGGGTCGCGCAGTATAATATCGTTAGCTATCGCCTTTT
TCATAATACTTTTTATTGCGAGAGTTGCCTTTGTGATATAGGAAGCGCTT
TTTCCTTCTAAATCATTGATACAGTTTTGTAAATGAACGGTTCGGATATC
TCCCATCCGCAGAGAGCCTATCTTTGAGGTGAAAACAGAATGGACTAAGT
TTGTTAAATCCCGATAATATTTTTCATGAACTTTATTCTTTTTGTAAGTA
TTGAGCCATTCGTCAGCCCAATGGGCAAAAGTGGTATTTTTATTAACCAC
CAAAAGGCCCATTTCGTATTCCCATTTTTTTTGAATATACTTTTCCTGTA
GTTCTTTTTCCGTTTTAGCCCTAATTTTAATCTGTTTAGATAAACCGTTT
GGCGTGGTAACGAAAAAAGATTTCGAGAGATATTCATATTTTTTCTTTTC
TGTCATCATTGCAACACCTATTTTCTACCCCCTTCGGCATGTCAGTCCGA
AGGGGGTTTTATTCATGGTTTATCTTGTACTAATGGCAGTAAGGGCAGGG
GGAATAGCCGCGGCTGTTATTGGGATAGTTGTGGTAATAGCAAAAAATTT
AAATATTGTAGGAGTGTTGCTGAAAGCT
>NODE_173_length_3042_cov_4.05591
TATATATGGTGAAGTGAAGTGGAATATTCCGGAATATGGTAAAAACCGCT
TCACTTCATTCCCGTACCTATATATACGGAAGTGAAGTGAAGCGGATATA
TACAGACCGTACCGCAAACATGTACGGGCGAAAAGAAAAAACAATATCCA
CTTAAACAGAAATCTACATGAATACGAATGAAGCAAAGCGGATACGCATA
GAGGAATATCTGCACACTCTTGGCTACAACCCGGTAAGACGGCAGGGAGA
CAGCCTATGGTACAAGTCACCGTTCAGGGACGAGCAGGAACCGTCCTTCA
AGGTGAATACCGGACGCAACCTATGGTACGATTTTGGCGCGGGCAGGGGC
GGGAACATCATCGCACTGGCGCGGGAACTCTACGCATCCGACAGCCTGCC
CTACCTCTTGGAACGGATAGCGGAGCAGGCACCCGGCGTGCGCCCGGTCT
CCTTCTCTTTTGGCGGGCAACCACTCTCAAAACCGAGCTTCCAGCAGTTG
GAGGCGGTGCCGCTTTCTTCCCCCGCCCTATTGTCCTATCTGCGGCAGAG
GGGGATAAATACGGAACTGGCAAGAAGAGAATGTTGCGAGGTGCGCTATC
AAACCGACGGCAAGCTTTACTTTGCCGTCGGTTTTCCCAACCGTTCGGGA
GGCTACGAGATACGCAACAAGTTCTTCAAGGGGTGCATAGCACCGAAGGA
CATCACCCACATACGGCAGGAACAGACGAAGGAGACCTGCTACCTCTTCG
AGGGCTTCATGGACTACCTCTCCTTCCTCACCCTGCGGCTGGAAAGGTGT
CCCGAACGCCCCGAACTTGACAGGCAGGACTACATCGTGCTGAACTCGAC
TGCCAGCCTCTCCAAAGCAATCCGCCCGCTGGGCGATTACGAACACATCC
ATTGTTTCCTTGACAACGACAAGGCGGGAATGGAAGCCGTTCAGGAACTG
CGGGAGGAATATGGGATGCGCATACGGGACGCATCGCACATATACGGAGG
CTACAACGACCTGAACGATTTCCTGCGGGATAAACAGAACGGACAATCCG
AACATCAGCAGCAGAAACCAGAACCGGAGAAAAGCCAACAGAAGACAGAG
CAACCGGAGAGGAAAGGCAAAGGTATCAGGATGTAACCGTACAGCCAACG
GAAGGCTTTGAAAAAAGCCATAGCTCATTAGGGCTTTTTCTTCACGCAAT
GCACGCATCGCTAAAAAAGCCCCAATGAGCAAAAGGGACGCCGCCCCTTT
TGAAACCCCGGAGCCATGCGGCATGGAAGCAAGGCAGGGGAAGTATTAAC
CGAAAAAATGTATTACAGTTATGGGATATGCAGTTTTGCATTTGGAAAAG
GCAAAGGGTGCGGACGGCGCAATGTCCACACACATAGAGCGCACCGTCCA
CCCGAAGAACGCGGACAGAAAGCGCACGCACCTGAACCGGGAACTGGTGC
AGTTCCCCGAAGGAGTGAAGAACCGTACGCAGGCGATAGCACACCGGATA
GAGACGGCAGGCATCAAACGTAAGGTGGGCACCAACCAGGTAAAGGCAAT
CCGGGTACTACTCACCGGAAGCAACAAGAACATGAAACAAATGGAAGCGG
ACGGGCGACTGGACGACTGGTGCAACGACAACCTGAAATGGCTCCGGGAA
ACATACGGGGAGCGGAACATCGTGTCGGCAGTCCTGCACATGGACGAGAA
GACACCGCACATACACGCCACTATCATACCGATAGTGACCGGGGAGCGCA
GGAAAGCCAGAAAGGAAGAACAGAACGGGAAAAAGAAATACCGCAAGAAG
AACACGCAGGATGTGCGGCTGTGTGCCGATGACGTCATGGCAAGGCACAA
GCTGAAACACTATCAGGACACCTACGCACAAGCCATGAGCAAATACGGCT
TGCAAAGAGGAATAGACGGTTCACTGGCAAAACATATACCGACCTCGCAA
TATTACAAGGAACTGGTGGAACGGCAGGACAGCCTGCAGGAGAACATAGA
AACCCTGCTGGGGCTGGAAGAGGAGGCACAGAAGAAGCTGAAAAAGGTCA
AGGGGGAAATCAATGTGCAGAAGATGAAGGGAGCGGCGGTGAACGCCACC
ACAGCCATAGCGGACGGGGTAAGTTCTCTTTTGGGCGGCAGCAAGGTCAA
GAGGCTGGAAGCGGAGAATGAGGGGTTGAAGCAGGACATAGCCAATCTGC
AAAGACAAGTACAAGCCGAACAGAGGGAACAGACAAAAATGGAGAACCGC
CACAACAGCGAGATAAACAAGATAGACCGGAACTACCAGCAAAAAATCAG
GGAATACGACAACAGACTGGAACAGATAGACACCTATTTCCCTATCGTAA
CGGAACTGCTGCCCATAGCCGAACAATGCCGGGAAGTAGGGTTCACCGAA
GAACTGACAAGACAAATAGTCAGCCTACAACCCGTAGGTTTCAAGGGCAG
GCTCTATTCGAAGGAACACCGGGAGAAGTTCAGGACAGACCACTCGACAG
CAACCGTAGAGAGGAACCCGCAGGAGAAAGGAAAATTCCGGCTGTGCATT
GATGGTATACCAATACTTGAATGGTTCAGAATGAAATTTCAGGAACTTAA
AGAAAAACTGGGTGTAAGTCTCACCCAAAAAGAAGTATCAGGAAAAGGTT
TAAGAATGTAAAAAGACATTCAAAGACAATTATTCAACATAACTAAAGAG
GAGGGATTCATTTTCCCTCTTTCTTTCATCATTAAAAAGGCAAATCAGCA
TTGTCATCATAATTCATTACTGCATTATTTCTCGAAGAAGATGACAACAA
TATTTTCCGAAGCCTTACCATTTCCCAAAAGCAATCTTTTGTAGCTACCA
CATCAGCCATAGCATTATGAGCTCCTTCAAAACTATGACCAAACAGAACT
TTATATAGTTCTTGAAGTTTAGGCCACTTGCTATTCATTTCTGCTAAATA
TGACCCTGATTTCATTGTATCATATATTTTCTTCTTATTATACACAAACA
TATAATTAAAACGATAAAATTCAGCACATATCACTTTAAGAT
>NODE_174_length_3033_cov_6.41336
GAAAAAAATACATTATTGCAATAAAGATACAGCTGGAGTATTAGAATTAA
TAGCCATAAAAAATATATAACAGACCAACTACCAATATTCGGTGGTTGGT
TTTTTTTATGCAGAAAAATAGAGAAAGGAATGAGAGTTTGGAAGAAATGA
CAGCAAAGGAATACTTGAATCAGGTTAGAAATCTTGAATCTAAGATGAAA
ATTCTAAAAGAAGAGATAGATACCCTAAGGGAAATGGTGGTGAGTACTGG
AGCAATCCAACAGGGCGAGAGGGTACTGTCTTCAGGAACACAGGATAAGA
TGGCAGAAACAATATGCAAGATTAATGAAAAGGAATGTGAGTGGAATGAT
TTGATGCGTGAATTTGCTTTAGCCAGAGCAAACGTAATAATCAACATACA
GAAGTTAAACAATCCTGAATACGAGCAGATTTTGTACAAGAGATACTGCC
AGAGCAAGAAGTGGGAAGAGATAGCACTGGAAATTGTTAAGGGTCCAGAA
AATCCATAATAATTAAAAGATACTGTGCCCCCTGGATTAATTGTCATCAT
CCATCTGGCAGTTGTCTTATTTTTTATATCTCCCTGTTGAATAGACCATA
CATTGCGAGAAGGTCTCATATCCTCAGGAATGTTTCTAAACAAACTATCA
TAATCTGCAAAACTTGTTGAATTTGTTATGATTCCCACCAATTCCACAGT
TTTGCCAACTCTTCTGATTTTAGGTGCATCAGTAGTGGACCATGCAGATA
TACCATTCCCACATTCAACCGATTTCCAGCCTGTATCATATACTTCTCCA
GATGTTTCAATAAGGGTTAACTCCTGCCAATCCTTCCAGCCGGCATTTTC
ATAACGCTTATAAATCACATTGTTCTTTACATCGGGAATAAATATCTGAA
ACTTAGTTGATGTTTCCCCTTCAACATAAAGCATTCCCCAGTTAGTAACA
GGTCTGTTTGTTCCTTCTGTTGTCTTTATGTGATACACTCCATTTTCTGT
TAATGTATTCCAATCTACTGCTGATGTTATGGTTTGTGATTTCACATAAC
TGGGTAAATCTGTTAAGTCATTGTATGAACCTGTAAAAGCCACCGTCTTT
AAGTCTGTAAAGAATTTCTTTATTTTTCCAAAAATAACCTTATGTGTTTC
TCCTGACAAAATATTTTCTCTTTTTGATGCCGTCTGAAAAGCAACAATAT
TACTGTCACTATTTCCATCCTTTGAAAGCTTCTTGGCAAGCTCCTCATTA
TTCTTTTTCAATTCACCATCTATGCTGTCTGCATTTTCATTAAAAACATC
AATATCATAAAACTCATCTCCATCCGGTTTCTTTAACTGCAAATACTTTG
TTTTATTAATCATCTTGTGCTCCTTCCTTCTTCAAACACTTCTTCTCTTA
ATTGAATGTGTGTATACTTCTTTAATTCCTCGTGTGTAAATTTTGATAAC
TGATTATTCTTGTTATAAAGCAAAGACAAATCAATTAACAGATTGCTTGG
GACAACCCTGTCCAACAATTTAGCCACATCAGAAAGCACATTCTTTGATG
TTAAGGCAACCCTGACTGTTAACACATAATTATTGGCATCCAACTTTACT
GAGTAATTAGGACCTTTACTTTCATCATTACCACATATTACCGCCAAAGT
CTTTTCCAAGGACCTTACAGTAAAAGGTCGTTGCTCTGTAACAATTCCCA
ATATCTTCAATCGTCTTTCTTCCAATGTATACGTGTCCTTATTGGATATT
CCAAGCATCCTCTCCCAGTGTTCACAACCTTGCTCATCCAAACTTTCAAT
GAAATTATTGTTCCACATTTTTTCAAGTGCTTCCCACAAATTTTCAGACT
GTGATTGCTCAATGTCTGTTAATTCCTTTATCTCTCTAAACTCTCTTAAC
CATTCAGGCAAATACTCAATCAACTTTCTATCCACTTATCTCACCAACCT
TTGGAATATAATCACAATCAATAATGCAATTACCTGTCTTTCCATCAATT
TTTACACTTAAAACATTGTCAACACCTTCCATGTCAAGAAGCATTGATTC
TATCTGTCCGCTTCTTACCGTCATTGTGTCCTTTGCTTCCCATTCATTTT
TTATGACATTTTTTAAATACTCTGCCAAATTTTCTGTAAAAGTTTCCTTG
ATGTCATCCCAGGTATAATCTGCCATGTATTCAATCTGAACATCCACATT
TATTCTTTTAACTTTTGGTGTTGAAACAGTTACAATGTGACCTATCGGTG
CAATCCCCACACCTGTTCCATCCTGTGTTGGGTCAAACTCATTTTGTACT
TCATTTATGATTTCAGAAGAAGCTTCATCATATTGAGAGTCAAGAATTGC
CAGCTTTACAGTTCCACCGCCATTCCAAACAGGATAAACCTTGCAGGCAC
CTACCTTTTCAATGTCCTTAGCCTTTTCCTTATAGTCTGCCTTATTTCCT
CCAAAGGCCGCTTCTCTAAATGATTCAAAATATCTTTCTCTTAAAGATTC
TTCATCCTCATCTTCCGTGCCATACACAATCACTTCAACAGCCTCGATTT
CTTCTAAGTCCTCAACATATTCAATTGGAATCACATCATCATTTATATTA
TTTCCGTTTTCTCCTGATTCAGAACATGTCATACTATAGAATCCATCTCC
TAAGTTCTCTGTAATTGAATATGTCATTTCACCTATGCTAAACTCTGTTG
CCTCTGGAATGCTCACATCAGAAGGAGTACATTTCACTTTTATAACAGCC
GGAATACCTTCCTTTACAAATATTCCCCTCTCTGCTGCACGCTTAATCAA
ATAATAATACGATGCACTGTCTGCAAAACATTCCTGCAAAAGAATGTCCA
TGTCTGCATACATCTGTGCACTTTCCATTGCCACAGGTGCCAACGCATCA
TAAATAATTGAACCCTCTCTTTTATCAACATCCCCCTGCACATTTTCAAG
CATCTGACTTAAAATGTTCTCAAAGGTCATCTCCTCAAACATCAATGCTC
ACTCCTTCCACTTCAATCTCTTCATCATCAGAA
>NODE_191_length_2707_cov_6.60483
TAAAAGCTATTGAAGAAAAGTTAAAAGAAAGAATAGAAATAGAAAATGCA
ATCAATATATATAAGCTCTGCACCTAACTTATCAGCAAGTCTTTGTCTTT
CCATCTTCAATGGATAAGTTCCTACAATAAAAGCATTCTGCCAATTTCCT
AATCTCATTTTTACTTGATCTATTAGACAATTTCTTGTTTCAAAAGTGTT
TTGTTGTAGTTTTCTTGGTTTATTGTACTTATCGCAAAAACTTATGCATT
CCCATATTTTATCTATATCTATTATTAAATCATCTGCTGTTCCCATGCTT
TCAACCCATGTTGATTTACCTGCACATGGCGAACCATAAACTATATATAC
TTTTTTAGGTAGTTCATATCCAAATCTATGATGCACTGCATTATGACATT
TAAAATGTATAAGCATTATGTTGTCAGGATTAAGACTTATATTATAATCA
TTTACATTACTATTATTTAATGGTATTTTATGATGTCCTATACAGTCATA
AGCTTTTACTATTTCCTCTCCGCAATATTCACAAAGTAATTTGCCACTTT
CATTTACTCTTTCTAACTTTAATGTTTGTAACAGATTCTTCCATTCTTTT
GATTTATATAAATCATGAGCATTCTCAAACATATTTTTCATTCCTTTACC
ATAAATCATTTTCAGCTTGTTTTTCTTTTAATTCTAATTCACGTTTACTA
AATCCTAGCTTTATCATATTTTCCCTACTTTTTCTTTTAGCTTCTGTAAC
TCTTGTAAGTCCATCTTCTATTCTTTGTATTTTATCAAGAGTTGCTTCCG
CTTCTGTTGTAGTTTCTATATTTCCTTGACTATTGTTTTTCTTTTTTATA
CTTCCTATCGTCATATCTCTTTCGGATTGTTCTAATGTCATTATTCTTCG
CATCATTCTTAACTCTCTAATTGTCAATAGTTTATATTCTTCTATATATT
CATTTAACAATAAACTATCTGTATTTTCTACTTTTATTTTCTTAAATATG
CTTTTTTCTTCGTCTGTTAATACATTTTGAAATATACTTTCGTATTCCCC
TGTTGTAACCGCATTCTTATTTCCAATTGGTGGTTGTCCACCTTTGTTGT
TTTTTGCATTTTTATTGCCTTTTAGAACTTGGCTTTTATCTCTTGTTAGA
TTATATTTTCGTATAATCTTTTTTAAATCAGGTAATGTAATGTTGTATTT
TTTAAATATGTCTTTATATCGCATTCCTTGTAAATAATCATTTTTTATAT
TTTCTTCTTTTCTCTGGGTCAATACAACTCACCCACCTCCATTACTTTTT
TTCCAATTCTGCTTTTTGTCCTGTTAGTTTTTCCCAACGTCTTATAATAA
CATCACAATATTTAGGATCTAATTCCATCATATAACATTTTCTATTGGTT
TGTTCTGCTGCTATCAATGTCGAACCGCTTCCACCAAACAAATCTAATAT
TAATTCATTTTCCTTGCTAGAATTTTTTATAAGATATGCTAATAAATCAA
TAGGTTTCATTGTTGGATGTTCTTCATTCTTTATTGGTTTATCAAATTCT
AATACTGTAGTTTGATTTCTACTATCAGTAAAATAATGTGCTTTTCCTTC
TTTCCAACCATATAAAATAGGTTCATGTCTCCATTAATAATCTTGCCTTC
CCATTACAAATTTGTTTTTTACCCAAACTAAACATTCAGCTAATTTAAAT
CCTACAGTTTTAAATGCATTTCTAAAATTCATTCCTTCTGTATCGGAATG
AAAAACATATATACTTCCTCCACATTTAATAGAATCATACATATTTCTAA
AGGCATCTATCAAAAAATTATAAAATAGAGTATCTTCCATATTATCATTT
TTTATTGTCAGTTTTTCCTTTGTTCCACCCTCATAATTAACATTATATGG
TGGATCTGTTAAAATCATATCTGCCTCTTTGCTCTTCATTAATTGTAGTA
CCGCTTCTTTTTCTGTACTATCTCCACACATTAGTCTATGCTTACCTAAT
ATCCAAATATCTCCTAATTTTGAAATTGATTGTTCTATTTCTTTTAATTC
TTCTTCTAAATCGAACTCATCTTCTTTTGAACCTACAACATCTTTTAATA
TATTATCTACTTCATCAAAACTGAATCCAGTTATATCCATATCTATATCT
GTTTCTTTTAATTCTGCAAGTAATTCTTCTAATTTAGCATTATCCCAATC
TCCTGATATTTTATTAAGTGCTATATTTAATGCCTTCTCCTTGTTTTTAT
TTAATTCTACAATTACACATTCTACTTCATTATATCCTAGCTCCTCTAAT
ACCTTTAATCTTTGATGTCCACTTATTACAGTCATATCATTATTTATAAT
TATTGGTGCTACATATCCAAACTCAGTAATACTTCTCTTTATTTTTTGAT
ACTCTATATCTTCCGGTTTTAGATCTTTTCTTGGATTGTATTCTGCTGGT
TTTAGTTCTGTTATTTTTATTTTTTGTATATTCATTTTGATACTCCTTAA
AACATCTTGTTTCAAATTTACAAGTTTTACACTCTCTTAACATACATCTA
CCCAAATTCATAGGCATATACCTCTTTTGTAATTATTGGTTGCGGACATA
GGATTCGAACCTCGTCTATGGGATATGACCCCATTATGCTTCCTTTGCAC
CATCTCCGCAATATAAAAAATAGTCACCGACAAATATATCGGCGACCTCA
TTACAAA
>NODE_193_length_2697_cov_4.28728
TGGATCTCCTTTACGATATATAGGAGAAACTAAGGATGCTAATGGAAATG
TTATAAGCATCTATTCATGTCCAAAATGTAACAAGTTAGTTTATATTTAG
TATGTTCTTTCTTAATTTAGCTGTATTAATTTTTTGTGGAGCAGTTCTTG
GATATGAAAGACAAAAAACTAACAAGGTAATTGGAATTCGTTCCGTTGTT
CTACTAATGTTAGGATCTTTTATATTTACATATATCTCTACAAGAATAGG
TGGAGACCCTTCTAGAGTAGCTGCCCAGATAGCTTCTGGAGTTGGCTTTA
TTGGTGCTGGAATCATTTGGAAGGATAAATCTACCAATATAGCTAACTTA
ACAACAGCAATTCTCATTTGGGTTATTGCAGCTTTAGGAAGTATGATTTC
TATTGGATTACTTGCTGAAGCAGTAGTAATAACAGGAATAATTTACATTG
TCCTTAGATTTAATTTTTTGAAGGACGTCTAAAGGTTTGGAGAGTAATCC
TTGATGGTGATAGGGCTTGCCTGCTAAGCAATGTGTGCCTTTCTGGCATG
TGGTTCGATTCCACTGCTCTCCGCAAAAATAAAAATATAAATTATGAAAC
CGTTAGTAATTAGGATAGTTTTAGAAACTGGAGATACATATGTCTTTAAC
TTTTCACATGTAACAATGTTTACATTTAATAAAGATAAACGTACAGCTTC
AGTAAACTTACTTGATGATAAGTATAAAGTTTTTAAAGATGTAGTTGAAC
TTCAACTAGAGAAAGTATATGGGTAAAATGGCAACTTTTTTTGGAGCAGC
AAGAACAGATGAGGCTTCTAAAGAATATTCAGATTCCGTCTATATAGGAA
ATATTCTTGCTGAATGTGGCTACAAAGTCTATAACGGAGGTTATGGAGGA
TTGATGAAAGCTGTCTCGTTAGGAGCTAGCGCTGTTGGAGCTGAAGTGGA
AGGTTTTACTTGTGCTACATTTGGATTTACTAAAGGTAATCCATATTTAA
CCAAATACACTGTAGCTCCTGATATTTATCATAGACTTAGAATGTTAATT
TCCTCAAGTGATGTATTTATTGTTCAGGTTGGAGGAATTGGCACTTTAGC
AGAATTATGCTTAACACTAGATGAATGTAGACGACGTAAGAAAAAACCAT
TGATTTGTTTAATTGGAAATCATTGGCAATGGTTCCTAGACTGCCCATTA
ATTCAAGATAATGTGAAGGAAATGGTTACAGTAGTAACTGATGTAAATCA
ATTACATTTATTACTATAAAAGAGGCCCCTGTGGTGGAATTGGTAGACAC
GCTAGACTTAGGATCTAGTGCCTTCGGGTGTGCAGGTTCGAGTCCTGTCA
GGGGTACTTAATAATATTTAAAACTAATATAAAATGAATATTGAGAATTT
TTCAACGGCAAATCTTCCTGGTCTAGCAGACCTAGGAGATACTAAAAATT
GAGCGAGTATTAAAGGGGATGATCCAGGGCCTAAAGGGCCTATAGGTACT
GCGGGATGTTCAGCAACAGGTGTAGGCAGTGGAAATCTTACTTCTACTAC
CTCAAATTGATACATCCCTTCAACTGGAATCTATACTAATAGTATCACTG
TAAGCTCTAGTAATCCGTATACATATGGAACAATTAAAACAGAAAGACTT
CCTATGAGTGAAGAACTTTATTTATATATAACTGGAGGTAAATCCTGTAT
TTCTACAGCACCTCCTACTTGGAATAGTCAGGAGAACTGTTTTTGGCATG
CAAAAGGTTCCCGAGTACTTTCTATAGAAGGTGATTATGGACTATCTTGT
CTTATAAAATCTTATATTGGTTCTGAACTAGATATAATTTACACATATCT
TACTATAAATGGATTTAATGTTTATGCTACTATTTCAGGACCTTCTGAAG
AACTATTTGTAGAAAAGGCACCTATTAAAGGTAAAGAGGATCTAATTCAT
AGGAGTCGAAAGAAATAATAGAAAGGATAGGGGTGTAGTGTAATGGTAGC
ACAGCGGTCTTCAAAACCGTAAACGGGAGCCTCCAAAACTCCAGGTGTGG
GTTCGAGTCCTGCCACCTCTGCTATAAAACTTAAAGATATGACTTATAAA
CGAATTTTTATTGGATGGATTACTATTCTTGGTATGTATATACTATTTGG
TTTGATATTAAATCTCCCATGTAAATCAGAAGTGCCTCCAGTAAACTCTC
CTGCAATTATTACAGAAGATTGTGATTCTCTTACAGAGTGGCAAGTTTTT
ATCATGGCACTTGTTGAAGTAGAATGTGAGAGAAATCCAAAAGTAAAATC
TAGTAAAAATGCAATAGGCCCATTCCAAATCACTAAAATTTATGTTGATG
AAGTTAATAACTTATATAACACTAGTTTTGTGTTAGAAGATGCTTGGGAT
CTTGATAAAGCTTTAACTATGTTCGAAATGATGAATGACCATTATAATCC
AACTAGAGATATTGATAGAGCAATTAAACTACATAATCCTGGGGCTGGTA
AATGGTATGGGAAAAGAATAAAAGATCGTATGGAACTAATTCGATTTAGT
GAAGCACTAAGATTCAAAATTGTTGAACTTTACGATAATTAATATGTGGT
GGTTGATTGGATTACTATTAGCTATTGCTATCATACTTAGTCCTATGTTA
TGGGCTATTTATAAACATATAACGTATGAAAAGTTGAATAACTAAAA
>NODE_194_length_2679_cov_10.6059
CAGACGAACAGCGATACAGCGAAGAGCAGGACGCTATAGACCGCCAGACA
AAGAAAAAATTGCAGGAGCGGGCAGACACAGAAAAAATGGAGCATCTGCC
AAGCGAGGGGAATATAGAGCATAAGCAGCATGAATTAAAGATAGTGGCAT
CTGATTACAAGGACGTAATAAGCGGGAAAAAGAGCTTTGAGCTGCGGAAG
AATGACAGAGGATACAAACAGGGCGACAGCCTTAAAATGCTGGAATTTAA
GGACGGTAAGCACACAGGGCGCACGATTGATGCAGATATTATTTATATGC
TGGAAGATTATACAGGGCTTACAGAGGGCTACTGTATTCTGGGTATCAGA
GTAACAGACTATACAAGTAAGGTGTCCGAAACGGACACGGAAAGCGGGGC
AGAACATGAATAGACGGCAGCGGAAAAAGAAGAAAGCACAGGTATTTACA
ATTATTCTGGGTTGTACGGCGTTTTGCAAGGCAGAGCAATACGAGAAGAT
GCGGAAAAGCGTAGAATATCAGTTACGAACAGGCAGCGTGGTTATGCTGC
CTGCATACTTGCACGTAGAGGCAATCATAAAGCAGCGAGGCGGCAGAAAT
ATTGAGATTAAGCAGGAAAACGGGGTAGTAAATGTTTGAGTATATGGACG
GCATAGTAGATGCAGTGGAAGAAATTGGACAGGCAGCAGTAGACGTAGCA
GTATTTGTGACGATATGCACAGCAAAAGCGGTGTTGATAATAACAGCGCC
AGTATGGATATTGCCGTATACGATATGGAGAAAGGGGCGTAAGCAGTGAA
ATACAGACAGTGGAAAAAGAACTATAAGAAAAAGCATGGAGTAAACCCGC
CGTTAGAGCTGGACAAGCGAAAACAGCGCAGGCTTGCAAGAAAAATGGCA
AGACAGATAAATAAAACCTTGCCAACACCAGCAGAAACATTGACGGCAGC
TATTAACCGCTGGGCGCAGAGTATAAAGCCAGCACTGGCGACATTATGCG
AGAACGTAGCAGCGGCGTTTAGCAATATGGCAGCAGGATTGAGAGAAGAA
AGCGAGGCGGTAGAAAATGACTAATATTTTACTGGGAATTATAGCACTGG
AATTGCTGGCTATATTTTCAAAGCTGGACAAACTGGAAGAGAGGGGCAGA
GAGAATGAATAACGTATCACTTACAGGGCGGCTTACAAGAGAGCCAGAGC
TTAGATATGGCGGGCAGGACAATAGCACAGCTATTACCCGCTTTACGCTT
GCGGTAGACGACGGGAAAGACACAGATTTTATAAATATTAAGTGTTTCGG
GCGTACTGCGGAATGGGCGCAGAAATGGTTAAGCAAAGGCAGCAGGGCAG
AGGTTACTGGTAAGATTAAAACAGGCAGCTACGAGAGCCAGCGCACGGGC
AGTAAGGTATATTACACAGAGGTTGTGGCAAATAGCGTAGGCTTCGGAGA
GAGCAAAGCAGAGGCAGAGGCGAGAGGGCAGCAGCTGCCGGAGAGTGACG
GGTTTATGAATATCCCAGAGGGAGCAGACGAAGAGCTGCCGTTTAATTAA
CAGAAAGCGAGGTACAGAACATGGAGCAGGAAGAAACAAAGACAACAGCG
GCAACAGGGGTAGAAATGCCGCCAGAGGCTGAAAGCTGGGTACAGCTGCA
CGAAAGCGAATTAACAGAGCTGATGCAGAAACAGGCAAAGGCTGCAATAA
CGGAACTGAAACGACAGGAAAAGCAGGAGCGAAAGAAAGAGAAATACCAC
AACACTTTTACGCTTATGAAATGCTACCGTGATGCGGTTTTCCATATTGA
GAACGCAATAAGCGACGGGCAGCAGTTGGAGCTTAAGGGTATGACGGACG
AGCAGCAGCGTACATACTTAGAGAGTATCAGACGAACACGTTTTAAGACA
TTGATAATGACAGCGCATATAGACAAGGCGGTAGAAGAGATAGAGCGCCG
TAGAGAGGCAGCAGGCAGAGGCGTAGAGTACAAGGCTTTTGAAATGTATT
TCATGCAGGGCATGGACTATGCGGAAATTGCAGAGCAGCTGGACACAGGA
AAGAATACACCGAGGCGCTGGGTAACAGGTATCATAAATGAGCTGTCAGT
ATTATTGTGGGGGATTGATGAAGAGCGCACAGCTGGCGTGGTAAAGTAAT
GGTAAAAACGTGGTGTTTACATGGGAAAACAAAAGAGATACAATGGTAGC
ATGAAATGAGTAGGCGATAGCTTAAGCCATGTGCGGCAGCAGTTGCCTAC
TCTTTTTCTATTCATTCTTTAGCCTTCACCCAGCGCATGAAACTTAGGGC
GCTGGGGAATGAAGAAAGAGAGGGGACAGTATGAAAGCATGGGCTAAGAG
CTTTTATTTATCAGCGGCATGGGAAAAAACCAGAGCCGCTTATTTAATGT
CACAAGATTATATTTGTGAACGCTGCGGGCAGCCCGCAAAGATAGTGCAT
CATAAGCGCTGGCTTAATAGAGAGAACATAAACGACATAAGCGTTACGTT
GTGCTGGGATAACTTAGAGGCGTTGTGCCAAGACTGCCACAACAAGGAAC
ACCACAAACAGGAGAGACATGTTCTATGCTCCTTTCCGTCCTCATTTGCT
TTTATGGTAAAAAAATAAGCGTGTCAGAGTTTTTACGCTCTGCACGCTCT
TCTTTTCTGCTGTTTCCTATAAAAAAAGA
>NODE_196_length_2661_cov_3.57828
TATTTTTTATAGGTTTATATGCACTATCAAAAATGATTGATGGAATGAAT
AATAAATATTCAGATAATAAAGATAAAATTATAAATTTAATAGAAATAGT
AGTCAGCATAGTATTAACTTTCTTTATATTCAAATTTTAGGAGGTGCAAA
AGATGAAAATACAAGAAGTATTAGAAAACTATAATTCCCTTAAAGCAAGC
ATAACAATAACAGAAGGAGAAATACAAGAATTAAAGAACGAAGTGTTAGA
TTGTAGAAGTGCAAATTTAGATGGTATGCCAAAAGCACAAGGCTATACAA
CTTCAAGTATAGAAACATACATTGCAGAGAAAGAGGAAAAGATAAACAAT
AAACAAAGATACATAGATAAAACAAAAATAAAGCTAGAAATAGTAGAAAG
TTTAGTAAAAACATTAAAGAAATATAACCAGGATATTATTGATATGAGAT
ATTATCAAATGATGAGTATTGAAGAAATTGCAGTAAAGAAAGACAGAGGC
TATGGAGCAATACAAAAAACAATTGATAGATCAATAAGAATTATGCAAAA
AGAATACAATAAAAATAAAATGTCTTAATTTTGTATATAAAATTTATATA
TTTTGTCTATATTTTTTCAAAAAATAATCTGCTATAATTATAATTGAGAA
AATTGTAAATACCTTTTTGTTTCTCCTTTGTAATAAGGTCGCCGATATAA
ATGTCGGTGACTATTTTTTTATATTGCGGAGATGGTGCAATGGAAGCACA
AGGGGCTCATAACTCCTAGACGAGGTTCGAATCCTCTGTCCGCAACCAAA
AAAATACAAAAGAGGTATGCCTATGAATTTGGGTAGATGTATGTTAAGAG
AATGTAAGACTTGTAGATATGAAGCAAGTTGCTTTAAGGAGTATAGAAAT
GAATATTCAAAAAATAGAAATAACAAAACTAAAGCCAGCGGAGTACAATC
CAAGAAAAGATCTAAAACCCGAGGACGAAGAATACCAAAAAATAAAGAGA
AGTATTATTGAATTTGGATATGTAGCACCTGTAATAGTTAATTCAGATAT
GACTGTTATTGGAGGACACCAAAGGCTAAAAGTGTTAAAGGAATTAGGGT
ACAACGAAGTAGAATGTGTAGTTGTAGATTTAAATAAAAATAAAGAAAAA
GCTTTAAACATAGCACTAAATAAAATTAGTGGCGATTGGGATAATAGCAA
GTTGGAAGAATTACTTGCAGAGCTAAAAGAAACTGATATTGATTTAGATA
TAACAGGTTTTTCTTTTGATGAAGTTGATAATATTCTAAAAGATATAACA
GGCTCAAAGGAAGATGACTTTGACATACAGCAAGCCTTGGATGAAATAGA
TGAACCAATAACTAAAACAGGAGACATTTGGATATTAGGTAAACATAGAC
TAATGTGTGGAGATAGTACAATAATGGACAATGTTTACAAATTAACAAAC
AAAGAAAAAGTAAAAGTATTATTTACAGATCCGCCTTATAATATGGCTTT
CAATGGTAGAAGTGGAAACTTTGATGTAATAAAAAATGATGATTTAGACA
AGAAAGAATTTGAGATATTTATCGATAAATTTTTAAATATATTAACTAAA
GTTATAATGCCTGAAGCTTATTATATTTGTTGTAATTGGTGTTTTTATGG
AATACTACAGTTAAGATTAAATCCAAAAGCCTGTATTGTATGGGCAAAAA
ACAATTTTGGTTTGGGAAAAGGATATAGACATCAACATGAATTTATCCTT
TTTGACGGATATGCAAAAGAAAATATAAAAAATGAAACTGATTTATGGAA
GATAGATAGAGATGTTAAATATGAGCATCCAACGCAAAAACCTGTAGATT
TAGTTGCAAGAGCAATACAAAATTCAAGTAAAGAAAATGATTTAATACTT
GATTTGTTTGGCGGAAGCGGTTCGACATTGATTGCTGCAGAACAAACAAA
AAGAAAGTGTTATACAATGGAGCTTGATCCAAAGTATTGCGATGTAATAG
TAAAAAGATGGGAAACACTAACAGGAGAAAAAGCAGAGTTGCAAAAGTAA
TGGAGGTGGGTGATATGATTTGACAGAAGTGAATGTAAAAGAATTTAAAA
AAGATTACTTAAATGGGCTAAAATATAAAGAGCTTATGGACAAATATAAT
ATTACTCAACCAGAGTTACAAAAACTGATAAGGCATAATAAACTAACTAG
AACTAAAAGCCAAGCACAAATAGGAACTAAAACTGTATGAACTCCCCATT
CAGCTCTTTTTTCTCCCTCGCCTTGTAAATATGCCCTTTTATTTGCTGTT
CTAATAGCCATTTGTGCATAAGATGCTATATTTACCATAGCTCCATTTGC
ATATTCAATATTATTTATTCCTTTTGCAAGAAAATCTTTTGTAGCCATAT
CAACTGCTTGTTGTATTGTTCCTGAACCTGTATTTGCATATACCTGGGCA
TCATATATTATTTGCCTATATTGATCATTAGTAAATCTTAATATTGATAA
TTCAGCTTTGTCAAAGTTTTCTGTTGTTTCTTTTATAAGTGCTTTTAACT
TTCTTTCATTTATTCTAAAAAAACCTGACTCTGTTTGATTTGTAATATCA
TATATTCTAGTTAACTGTTTCTTTTTGATTCTTTTATTTTTGCTTGTATT
ATAAATATGCC
>NODE_203_length_2597_cov_7.54485
ATTTCCTGATTCCCAATTAATAAATAATCCTGTTCCTCTCATGTTTACAC
CTCCCTCTCAATTTCTACTTTATCAATTCTTCCGGCTTTCATTTCTTCCG
AGATCGCCGCCAGTTCATCCAGGATATTTCCCTCTTCTGGTTGCTGAAAA
GTGTAAGTATCGTTTATCTTTCCCTCAATTTTAATTTTAACTTTCATGAT
CGTTCCCTCCTGTTTTTGTGTTTTTTGTTTTCCTGTTGAGATTATAATAA
CACTAATATTAGTGCATGTCAACACTAAAAAGAGTGTTCTTGTAAAATAT
TTTCATGTTGATTTTTAGAGTGATTCTATATATAATGTAGTAAATAAAAA
ATGTGAGGTGAAAAAATGTTTAATTATAAAATAGATGTATTAAAAGAACT
TTCAAAACACGGATACACTTCTACTCGGATGAGAAAAGAGAAGATAATGA
GTGAAGCGACTATGCAGAATTTGAGAAAAGGGAAGGGAATCACTACAGAC
ACGCTTAACACGATCTGCATTATTTTAAGATGTCAGCCGTCGGATGTATT
GGAAATCGTTCCGACTGATGAAGAAAAAATAAGATTTTTTTAAAACACTA
AAATTAGTGTTGACAAAATTATATTTTAATGTTATTATAATATTGTCGAA
AGGCAATAGGCGAAAGCCGGAAAGGAGAAAAATGAGCGAAGATATGAGTG
TATTTAAAAGTTACTTAAGAAGACTTTTGCAGGATCTGAAAGATTTAAAG
GAAGTTTTAAAATCTAAGGATTATGAAAAAGCGGAAAAGATGGTCGATCA
GCTGATCGATGATACTCAAAAAGGAATTGAAGACAATTAAAAGAAAGGGC
TGGAGAAAATCCAGCCCGACACACAAAAACCATACCAAGTGAAATGTGTG
CTATTTGAATATAGCACATCCAGAGAAGAAAGAAAAGAGGAAAAAGCTAT
GTTAAAGATTTTAAAAGAGTTAGGACAGATGGAAGGACATTTTGCAGTAG
AAATTTTCAAGGTTGAAGAGTTAGGAATGATCGCAGTAGATCACGACACA
AGCAACGGCGAGACGATGGAAGCATGGAAATGTGACAGTACAGGCGCGGC
GCTGGATGAAGATACACCGAGTTTTAGAGTTAAAGAAATTAACGATCCTG
TATCTTACGATGAGGACGGAGAACCGGATCAGTGGGAGCTGGTAGGGTTT
GAAATTGAATAATTGAAATGAGTATTGATAATTTGACAGCTTGAAATATA
GCTGTCTTTTTTTGTTTAAAACGTAGAAAATCTTTGTTAAATTTTCACAA
AATTTCAAGAGTGATAATTTTATTATGGACAATGTAAAATGATAGAATAG
TATTAGTTTTGTTGCAATGCAACACCTCTGCAACAAATTGCAACATTTTT
GCAACGTAGATATAGACACTAGAGTTAGAGAAAGAGTATATTCTCTCTTG
TAATATTAAAAATATATATTATAAATAAGGCAGTATATTTATATAAATAA
TATATATAATATACAGGCTTAAAATTTAATTTTAAAATATACCTTGACAA
GAAAATGATAGAATGATATTGTTTTATTAAATTAAAAATGCATTCGGGCA
ACGGGCGGCGGCAGCCGTCGAGGTCCCGAAAGAAACGGACTTCATGCAGC
CGGTACAGTCGAGATCATCATGATCTGATTGTATCAGTTGCATTTTTTAT
TTTAAGTATTCCAGTACTGGAGAGAGGAGATATATAACATGTCAGCAGTT
GAAATGCAGGAAATAAATAATAATACCGTTGATGTTTTTAAAAGTGATAT
TGACATGTATATAAATCTCTGGATGGAAGAGAGACATATAGAGGATTTAT
GCAAAGTATCGCAGAACAGATGGTATAACTGTTGTAAATATGTCTATGAG
AATGTATTTAAAGTTAATCCAAAGTACCTAAAGGATGATAATAATATTAA
TAATGCCTATGATACAGATAAGGTTAACGAGGTATTAGATATATATATAG
ACCTGTGTAATGACTACGAGAAAGTAGTGAATATTGTTGGGTTCACATTC
TTTACTGGAATACATAGAGATACGTTAAATGGATGGGTTAACGGCGTGCA
GCTAGGCTCATCAGGTTCCGACATTTGCAAAAAGATTGACGAAATGCGTG
AGGAAAGTTTGGTAGGTTTACAAGTTTCCGGCAAAGGAAACCCAATGAAC
TACATGCCATCACTCAACAAGTATTGCGGCTTTAATATGCCTGGAGTAAG
AGACCAGGGATCCAGAGCAAGAGCGCTGACAGCCGAAGAACTGCCACATC
TTGGGGCTAATAATTGTATAGGATTGCCGAACAACTCCGACAATTCTGGT
TGAAAAAAGCGAGAAAAACGCAATAGACAATTCAAACAATTTAAAACCCA
GTGTTTAATGGTCTTAAGGCGCATTAAATCGTTGATACATTACGCAAAAC
AAGGGTTTTGCGAATAGTTGTAAAATACGAATGGAATTGAACGAACAATT
CAAACAATTTATCAATGTTCAAAGCATGATTCTGCATGGAGGGGGAGGTG
TAAACATGAGAGGAACAGGATTATTTATTAATTGGGAATCAGGAAAT
>NODE_210_length_2537_cov_1.87832
GTGACACCGTTCCTGTTTCCAACTGCTGCTCCGGCTTTCCATTCTTCATT
TCTTTTACATCTTTGTGCGTAAGCTCTCCGGATTCTTCTTTCTGTTCCAG
TGCTGCCCTCTGTGTATCTTCCTGCATTCCGCTAAGCTCGTAAGCGGCAG
AAAATGTAATTCTTTCATTTTCCAGTTCTTCTTTCCATTCCGGAATCAAG
TTATTATTGATTGCCTCGATCTGCGCTATCTTCGTTTTGCTCATTCTCAA
TTTTGCAGCAATTACATCACGCAAACGGCCAGACTGCAGATCATACCCTT
TCAGCTTCTTTCCTTCCGCTTTCATGCGCTCCAAACATTCTTTCAGCTTT
TGTTCTTCCTGCAACATGTCTGATACTGTTTTGGTACGATATGCATTTGC
AATAATCAGCTCGACCAATTCCTCATCACTGTCCTGTGGTGTTGTCAGTT
TGCTGGTTGCAAGCTCAAATTCTTTATATCCCTTGGATACCAGGTACTTA
AGTGCTTCCCACCGTCTTTCCCCTGCTACTATCCGGTATTCTCCTTTTTC
GCACGGTGCATATACCAGTTCCAGATTCTGCTTTAATCCATACATAAGGA
TATCGCTTGCCAATTCCTCAATCTGTTCAACACTGTAAAAATTCATTTCG
TTCCGGTACATTTTAAATATGCTTATATCCTTTGTTCTAAACCGTGCCCG
CGGTGATTCATCTAATCCCGCTTTGCTCTGTTTATTCAGGGCATCTTTAA
CACTAAATCCTGTAGCCATTTTATCCCTCCATCTCACATACCAGCTCTGC
AACTGCTGCACGATAGTCCTGTGTTACAATCCCTTTTTTTGCAAATACCG
GAATCGGTACCAGTGCTGTAGTTGCCTTTTCTGCAATAATGGATCTACGG
ATTACTGTTCCAAACATATCAAATCCCGATTCCTTCCGCAGCCATTCTTC
CACTTCCAGTGATGTTTTATTTTTCTGTCGCATCGTCATGAGCGCCTTAA
TCCGCAGATCCGGATTGATGTCTTTTAAATCCTCAATCTGCTCATCCAGA
AACTGTAATGCTCCAATTTCAAACCCGCCCACCTTCACGGGCGCAATAAT
CAGATTTGATGCAAGGATGATGTTAATTACCACCATATCCAACAAACGTC
CGCAATCGCAAATGCAATAATCGTATGCGTCTGCTACTTCCTGTAATGCA
CCACGCAACCGCAATACCTGGTTCTCGTCCGTTTTCATCAGCAGATTCAT
GTCTGTTTTCATCAGATATCCATTTGCCGGGACTATATCAATGTGATCAT
ATTGTGTTGTCCGGATCAGATCATTTGTCCGGTATGTACCGCCAACTGTC
TCATGCTTCTCCAGCAGCTCACTCATTCCTGTTCCATCCGGCTCATATAC
CCCGAACGTCTTAGATGTATCTCCCTGTGGATCACCGTCCAGCACCAACA
CTTTTTTCTTGTATTCCTCGCCCAAAATATAGGCCATGGAATCAGATGTT
GTTGTCTTTCCGATTCCCCCTTTTGGGGACATTACTGCAATAATCTTCAT
TCCGTTTTCCTCCTGCCTGTTTATTTTCATGTTATTCAAAATTTTTATCA
GATGTATATTGTGTAATACAGCTTCACCTGCATATCCTCAAACTTATAGT
CTGGTGTCTCTTCCGGCTGCAAAGGTGGCATCAGATTTTTTTCTTCCCAC
TTCCTGTGCGTCACTTCCGGCACCGCCCGGAACCGGATCACCGGATCATC
CTTGTGCTCCTCATAGATGGTATTTTTATGGTTTGCGATCCGCGGGGTAA
ATGCGGCTAAATAACCTATATACAGATCACTACTCCCTTTTACAATCCGC
AACATGTCCGCACTTTCCAGCACATTGCACTGCTCTTCCAAGGTCATTCT
TTCTTTCCTTTCAGAATCTTTCCATCTTTCAGGATGCTGTTGTTTGCAAA
AGACATCATATTGCGCTTAAACTCCTGCTCTGCCTGCTCACAGGTCTGGT
ATTCGTGCAGATTCCGGTAAATACAATCATCTTCTCCAAACGCTGGCAGT
TTGCAGTACTCTTCGATCACTTCGCACGCTTCTCTTGCGGAATAACAGGT
TGCAACAAAATGTCCTGCTGCTGCCATGTCTGCCAAAAATTCCTTCTGTG
TCTCCTGCTGTGTGTTCCGTCCATACTTCATCTCGATCCAGAGTCCGCAA
TACGCGCCTTTTGGGTATGGCAGACACAGATCCGCTACCCCAGCCTTTAC
CCCCATCTGCTTAAACTTTGCCGCCTCTGCTCTGTTCCTACTCCCGCCGT
TTGGCACATGGTACAGCCATTTCAGTTCCGGGTACTGCTGCACATTCCAG
CGCGCCCAAGACACAACGGACATCTGCTCGGTGTCTTCGCTTCTTTTCAT
GTATTTCATTTGTTCTCCTTCCTGTTACTGGTCTCTCTTTTCTAAATCCA
TCAGCATATGCGGATGGATAAATACCATTTTCTGTTTCATTCCAAATCCA
TTCCTGCATACAGAATTATCAGCAATCCCTTCTATGT
>NODE_211_length_2524_cov_5.3868
AAACGGTAGGCGGTCAATCCTGCTCCCGGAAGGGAGTGATAATTATGAAT
TATGTGTCATGGAGCGAACTGCTTCAGTTTGCGGCCTTTCTGACTACATA
TACAGCGTTAATTTATACTGTGTTTCATAATAAAAGGAAATAACCGCCCT
CAGCTACCAAACTAAGACGGTTATTTACTTAACTTACTTATTGGGAGCGA
CCGTCTATCGGTATGCCCCTTTTTTATTATTATACAACAATTAACCGTAT
GTGTCAACCGTCTTGGCCGTTTTTATCCTCAATTTTCCCTTTAGCGTTCT
TTAATAAATTAGCTACCCATTTCGGAATAATATCCGGGTTGCATTCGTAG
AGATTCTCGCATATAGATATGCATTCGTTAAGCACTATGTAGCTTCCGAT
GATTAAACCGAAGGGCAAAGCAAAGGGTACTTCGACAGATACTATTTTTT
CAAGAGACATGGGTATGAAGTAGTCCAGAAATACCCCGAAAAACAACGCC
GCGAGAAGCGATATCTTTTTCCAGAAGCCGATAAAGCCTCTTTTACTTGA
CCAGGGAACGCCCGTTATTTTGCTTTTGACCAGTCCCGTAACAAAATCGA
ATACTATTCCTATCACCACAAAAAGAAGTATAAGCCCGTATTGCTTTGTG
GCCGTCGCTATAAACCCTCCGATAACGGAAAGTATGTATTTTATCTTATC
GTTCATTAGATTAGCCCCCTTAATTCCTCTCTTAATTCCTCCGCCTCCGC
TTCAAGCTCTTTAAGCTTTTTAACATCGTAATCGTCGGCTGTTCCGGTAA
CGGCGGCTCTCAGCGGTCTGACTGATTCGCCGTCAATCTCTTCAAGCCTT
ATCTTGATTTCCTCTGCTCTTGCGGCGTTCTGCTTTGCCTGAATCTTTTC
GGTATCAAGTAAAAGATTGCCGTTTTCGTCCATGCGGTAATCAGATAAAT
CAAGCTCCGTACCGTCCGGTATGCCTCCCATGCTTGCTACCTGTATTATG
TTTCCGTTTTCATCTTTTCTGATCTGCATAAAAAATCCTCCTTTAAATAA
TTGAATATATCTGTATATTTCCTATAATTCCAACCGACTGCTCAAGCGTA
AGGATTGAGGTGGAATCGGAAGTCATAGAAGCCGTTATATAGCCTCCCAT
GCCTTTAGCGGCCTGCGGACCGTCCGATGTGATATACGAAGAGGAAGGGA
TTCCTCCGTAAAGCCGAATACTGTTCCCCTTGCTTATGTAGGCTATCGGG
ATAAGAGTTGTTATGCCGCAGCTCAGTCCATTGGCTCCGACGCCGTATGT
CTGTAGAAGTACTACCGAATAGCTGGCAAGATCCTGTATTGTAACGGATC
CTCCCGCTATAGATATAGCGCCGGAATACAGCAGATTTCCGCTTGCCGCC
GTAGTTATTTTTCCGTCGGGCGTTATCTTTACCGCCGGATTCTGATAACT
GCCTATATAGTAATACTCCAGGGTGTCGGTATGTCCGTATGCTCCTATTG
CTCCGAGCGAGGCTTCCTTATCGGTTTTATAAAAGCTCACTCCCGAAGCC
CAAGGAGACCCGTTGCTTGTGGTATATACCCTCATTCCGTTTCTTCCGAG
TCCCGCGGCTCTTCCCGTCGCTCCGTAGGGTATGACTATCTCCGAATCAG
GATTCATAGTTCCGCCGCTTAGAGGCAGATAATCATGGGTATGATTTGCC
TTGGAATAATCGTTTGCGTCTTTGCTGCACATAGAACCAAGAGCATATTG
ACATACTTTAGGAACTCCATTTTCAAAATATATCGGCTCTCTGCTCGCTC
CTGCGTCTGATGTAAGCTTTTCAGCGCTTGCGGCCGCCCCGCCCGGTGTT
ATGCTGCCGGCGGCGTTTCCAGAGCCTATTTTGCTAAGCGCATCTGCGGC
GTTTTTATCAGCGTCATAAACGCCCTGCTCTAAATGATTGAAGTTATCGG
CGGACATCGGGGTTCCCTGCTGAACGATCTCGCCCGCCGGATTAATACTA
TAGGTACCGTCCGTATTGTTTTTTAAGGTGTAATTATTATTGGAAAGCAC
ATGATCTTTCCAATTTGTTTTTACATAACTCATGATACCATTCCTTCCTG
CAGATAAACAGTCATCTTCATAAGAAAACTATTGCCTGCCGACTTTAATA
TATTTTCACTTTTTTCTCCCGCTGTGTTACCGTATTTGTCAACTAATCTT
ACAGCCGTTATTGTTCCGCCTTCGCCGACCGGGATTTCAATTGTATAAAT
GCGCTTGGCGCCGTTAACGGCTGAACTCTTTATAGTTGCTGTTTTCCATA
CTCCGCCTATTTTATACTCGAATTTGCTGATCATATCCGAAATAAGAATA
CAGGATGTTGACAAAAAACTTTCTTTCCAAAACATAATTAACCTCCTAAG
CCATCAATAACTGCCCGCATATAAACCGGCCGCATTCTGGAATTCTTGAA
CTGTAATATTCGCACTCGAATATCAATTCAATAGGAACAACGCTGTTAAT
AGACAAATTGTATTGTATATGGGC
>NODE_221_length_2461_cov_2.94971
CACTATTTGTTCTCTCCAACAAATAATCAAGCATTCTCATGGCGTAATCC
ATGCCAAGTTGTAAATTGCCTTGCTGATTTTCAGCAGCAAATTGATTATC
TTGCATTGCTAATTCCAACAAAGATAATGCCTGTTCACGACTAGAGCCAA
CTAATTCATTGGCTAATGCAGCCGCGGCAGCTTGTAAATCTTGGGTCACT
GCATTTTGTGCATTTTGCGCTAAAGCCTGGCCATATAAGCTATCATAAAT
GCCAGAACGCTCAAGGTTTTGTGCAGCAGTAGCAGCAGCTTGGCTATATT
TTGCCTGGAACTGAGGCTCTAAAATACGTTGCGCTATATCCATCGCCTCA
TCATAAGACAAGATATTGTCAGTGTATTGCGTCTGGTCGATTGGGGTATA
TTGATTCGACATCGCTTCTTGAATCATACTTTGTATATCAGCTTCCGTTA
CATAGTTAGGAGATTCTACACCTACAGACGAAGTATTTCCGTTTCGAGCA
GCATATTCTTCCCTAATTGCATTATAACGGGCGGTATCTTCTGGTTTTAC
AATGTATTCCTGCCCTCCTAAAAAGCGGCTATATGTTCCATCTTGATTAT
AGCGGAGCTCCCCTTCGCCATAATTGCTAAGGCCACCGTTTTGCCCATTT
TTTGCGGGGCTAATGACTTGCGCTGTATTTTGTGCTGGTGAAGTTTTCTT
TACTATGTCCTCTGCTTCTTGATAACTAACGGCAGGAAATTCAATCCCTG
TATCTTGTTGCATTGCTTTATAGGTATTTTGATAGTTAGGGTCGTTTTGG
TAAACAACACTAGCTGTCCCGTCTGGTCGCCTTACAATAATACTTCCATT
CTGATTATTATAATCAAACTCTTTCCCACTACTTCCAGTAGCAGAAATGC
GATTTCCTGTAGATGTAGAATTAGAACGCTTTACACCACTAGGGCTAGAA
CTTGACCTATTTATATTAGAATGATTGCTAGAAATAGTATTAGAATTAGA
GCTTTTATTACTCCCACTTTGCCAAACAGCTTGCGCCCCGGCGTCGGTTG
CCCCTAATTGGCGTGCTCGTTCCCCTTTTGCAGCAGCAGCAGCCTTCGCT
TCTGGGGTTGTAGCTGCGCCATATTCTGCTTGAGCATCTTTTAATAACTG
ATTCGGATTTCTATTAGCCATATTAATCCCCTTTCGTCAATCCCTTATAT
AAACCTATTGCCCCATTCCCTTGCAAATCAGTAAAATCCGCTGAGCAATA
ACAGCCAATTCCTCCCTGGTTACGCTTTCCTTGGGCCTCGTTCCGTCTAA
AATGCCATTCTCTACCGCCCATTGCCAGGCTTCCTTCGCCCATTCGCTGG
CCTTCTCCATCAAGCTAACCACCTCCCCTACCTGATTCTCAATTCCTAAT
GCCGCCGCCGGATTTAACAACCATGGACAGCTTGCCGGGCTGCTCCCTTT
CGGCGGATACTTATAGTTCCCTTGATGTATCTCTAAATGTAAATGGCTGC
CGCTTGCATTGCCGGTAGCTCCTTCCATCCCTAAAGCGCTGCTAATCCCT
ACCTTCTGCCCCTTATCTACATAAATACTGGCAAGATGGGCATACAAGCT
GACATTGCCATCCTCATGTCTCACACATACATGCTTTCCATAAGCGCTGC
CATGGGCATTAATACTTTCTACCACCCCATTGCCAATGGGATGAATCCGC
TTATTCTCATCCCCTACTAAATCAAGGCCTACATGAAATCCGGCTTGCCA
ATGGCCTGCTTTCCCAAAAGGGCAAGTCACTCTTACCTTTCCCCGCAATG
GTAACTTGTACATCTCCTTCTCAGGCCTCCTCTTCCGTTGGCAATTCTCT
CAGTTTATCAATTAAACCCGTTATTGTACCATTTCCCCCTAAGTCATGGT
AACGCTGGTATAATTCTTCCACATTCTCCCTGGCATAAATCGGGCAATAT
CCTTTCTCTGTATAATGGTTATATGCTCGAATCATTCTATCTCTCAATAA
GGCTTGTATCCCTAATTCCACCGCCTCTTGCCGCCTCATACGTGCGGCAA
GCTTGCGGTAAGCCAAGGTTAGCCCGGCCATAATAAGGCCGAATAACACC
TCTAGCCAATACTTCACTATAAATTCCATAGATTGCTCCCTTCCTGGGAT
TTTGGGGTAAGGTAATCACCTTACCCCTCTTCTTTGCGTCGCTCTCAGGC
GATTTTAGCACAGGTGGATAGCAGGCCTTTTCCTATTGGCCTATTTTAAG
TCACTATCCATTAAAATTTGCTGTTTCAATTGCATATAAGTAGCGCTGTC
TACTTTCTTGTTCGTTGGCTCGCTATGCGTGCGCATAAATTCAGCAACTA
AATGGTAGCCTGCCTGCTTGCTAGCCCAGGCTCTTTTTTCATCGGGTACA
CCATCTAAAGCCGCCTCAAAATCTTTCTTGGCTTCGCCTGCTAAGTAGTA
TTTTACTTGGG
>NODE_240_length_2291_cov_2.33542
TGAGTATAATAAAAAATGTAATCATGATTCGACAATAAATCGAAAGGAGT
GCAAAGTTATGATTGCCGGTTTTACTTAATAAAATTCCCCGATGTTAGTC
GGGGAGGGTTAATTATTCTAAATGATCAATGGCGTATTGCGCTTCTTCTT
CGGTAAACTGCTCGCCATATTCTGAAATTAACTGGTCATAAATAGCGTTT
ATAGACATCGCCATGCTATCTTGATATGTTTTTGCTTTTTCTAACGCGTT
ATTTTTGTAGTCTGCTTTCAAATTTTCAACTGCATAATTTGCGGCATCTT
CTGAAAAGCCCTCGCCATATTCAGATGTTAATTGATCGAATATACCAGCT
TTTGACATATGCATCGTATCGCTGTATAATTCAGCTTTTTTTAACGCATT
TGAAAATTCTTTAACCTCTTTCTCTTTCTTGATTGTTTCAAATTTTATAC
CGTTATTTCTCATAAAGTTCATTAAACTTATTATCTGACTGCGAGTACAA
ACAACCCGAAACGAAGCTGTTCCGATCGAATCGGCCGCTATATCTTTTTC
CATTCCCGGAATAACTTGCTGCGTATCTGATATCACTGTCGGCTGTACCG
GTTTAGATTTTTCTGTATTTAACGCCTTCGCTTGGATTTCCGTTTCTTTT
TTTAATTGTGCAGCATATACAAGCGTTTTGCTTAAATCGTAACTTTTGCA
ATACTCTGACAAAATAGCCGATTTATAAGACACGTCTGAATATTGGTCGT
TTATAGTTGCCAATTCCTCGCGGATCCGGTCGATGGTATCTCCGATCTCA
TTTTTCAACGTATCCGTTTTTATTGTAACGTTTGCCCATTTGGGGTTTAA
TATTTTATCAAATAAAACGATCTCTGCAAGTTCTTTTACATTCTCATTAA
AATACGTTTTCAGTTCGTTGTATTTTTCCTGCTTTTTTATCTCCTCGAAC
TCCTTGATCTGAGTGTCAATTGCAATAACGGGAGCTTTGATAAGAGATAC
TAATTCCTTGCATTGCGCTTCAAAGTTATTGTATGGAGCAAGGCATACCG
ACTTGATTTCCTTGCGTTTGTCCTCAATTGCCGCCGCCAGCTTATTAAGC
TTTGCCTTATCGGCCTTTGCGGCTTTTATTCCGTCTTCAGTCACAACGAG
ATTTTTGTATTTTATAAGTTTTTCTTCAAGCTCTGATTTTATTTCCTCAA
AATTGAAATCTATGCTCTGAGGAAATGCGCCAAGATCAGTTTTAACTAAA
AAATCCATATATCCTCCTTAAATATCCGGCAGAATTTGCGCCGGCCTTTT
TCCCGACTGAAGAGATTCCCAAAACTGTGATTCTTTTTCAATCAGATATT
CGAGATCGTCCATAACGTCCTTCCGGTCGACGCTGTATTCCTTTACGACT
GCGCGCAGCGAATCATTTTTGAAATATCTTATATATGCGCGAAGAATGGA
AAAGTTCCAGCCGGTTGCTATAAGTTGGTGAAGCGCCTGTATGTAGTAGC
TTTCAGGCATTGATTCATCGCTCCAATCCTTCCACTGTATCGGATTTTGA
ATAGTAGCGGTTTTGATTTCAAGAACGCCTTGTCTGCCAGTTCGCGTATC
GGTAAGTTCTCCGTCCAGAGTAGCAAATATATACGGATGGTCCTTATCGG
CATACATCCGATATTCATGATATTTTACGTCATATTCAGGGTGGTCAAGA
ATGAAAAGGCGTCTTACCGCGGCTTCCGCTTCCTTGCCGTATATGACGGC
CGGCTTTTCTGATACGTCCTCCGGTTTCTGCAAACCGGCTTTTTCGTCCC
ACAGGCGCACATTACTTTTGTATTTGTTTAAGCCTATGATACATGCGGCG
TCGCTCCCGCCGATACCTTTTTTTCTTGCGTTCAGCCACTCCTCTCGGTT
TTTTGGATCAGCAATAATCATGATAACTCCTTTATTTTATACAGATTCAT
TGTAATCTTCCTCCGTCATTTCCTCCATAGAAAGAGCCAGATTGTATTTA
GAAAAAAGAAGTTTAAGTTTATTAAAGCATTCGTCTGTTATTTCCCCGCC
TGACGCTATGATAACGTCTTTGATTATACTTTTATATATATTTTTTTCTC
TCATACTTGACATTTCCTCCTTAGTTACTCACGGTCGTTCAGTCATTGGC
GCACTTCAAAATGCGTCTTTACAACTTCAATAAAGCCTAAATATTCTTTG
GAGTATTTACTGTTACCGTGTTCTTCCTTTACCTTATTTTCGAACTCGTC
GAGATTCCCACTAAAACACCCGCATAAAACGTGAATATGTC
>NODE_252_length_2208_cov_2.39526
CTGGTCAAGCTCCCCCGTCTGTTTTTCGATGGCAGCGATAACATCAGAAG
AAGAAGAATACCCTGAATAAGAAAGAGAATACTGGTAGACCTCAGCTGTA
GAATCATTGTAAAAAACAGAACGTACAGGCAAAGACCGAATTGATACAGG
AGAAGAAACAGTAAAAGAGATTTGACCGTTAAAAAAAGTCTGTCCGGCAA
CTTCAGAAATCGAAATAATAGAATCAACAACTTTGACTTCCGAAGGATAG
TTCACAAAACCAACAGACTCAAGCGAAGAAATACTCGACAAAGATACAGA
AAGAAGATAATGCACACCAGGCGTTAAAAGGACATTGGACACAGGAACCA
ACTCCAACATATCGCCGGCACGCGCGATTGACGTATAATTCAGCGAAGCA
CCAGTTGAACCAACCGTATAAGAATGAGGATTGCTAGGAAGCCAAGAAGT
AACAGAAGGAAAATTTGCAGAAAGCCGGCTCTGAATAGTATAAGGAAACT
GGACGTTTCCAGTATTCTGAAAAAGGGTGTCAAAGGTCACATAGCCAATA
TCAGACAAGGAAAGAGCATCGTAATAGGAATTCAAAAGCCCCTCCGGCTT
GGTCGTAGGATAATGAACAACACGATTGTACGTAGAATTTCCATCCCATC
CAGACGGCTTAGAAGTCACATTCGAACCACTGATAACAACGGTTACACTT
TCAGCGTGAGCGACTAAAAACCCACCGGAACAAAAGAAAAAGGAAAATAA
CAACACCACCGAATATAAGCGCTTTTTCATACGGCACCCCCTGTATCGGT
AAAGCCGGGTAATCCCCTAAATTACTGTAAACGAGAGAAGTCCCAGGCGT
AAGGCCCAGATCCTCGGTATTGTACCGGAGATATGGGCCATTGTTGTAGT
TCGATGCAGAATCATAGACAACGTGAAGCAGCTGCGTGCCGGAGAAGGCA
CCGGCCAAAGAGATATCTCCGATATACAAATCATAGGTGTATTGCCCAGA
CCTAAAAGCTACATAATCCTTTGAAGGATATTTCGCGCAAACGCCTGCAA
AGATGTCGAGTATTGTAGTAGAAATATTACCAGAATAGATACTATCATTA
AGACCAAAAGGAACCGCTTCACGCGTCGCGGCATCTGATAGTAAACCTGT
TTCAGAATCCAATACATCCCTATTCCCTCCCTCGTCAGACTCCGGCCCGG
CTCCCTCCGGAGCCTCGGCCGGAGTCCATGACGGTGACGCCTGTACATAA
CTGTTCGCTGCTGATATAATCTCATCCAGCCCCGGCGGCTCACTTGTACC
AGATTGCGACCAAACACCCAATCCCGAGAAAGAGGACAAAAGCACCGAAC
ATGCAACGACACATCCACATAACATCCTCACAGCTTAAACCTCCCACCAA
AGGCAGCATTGCAAAACACCTTCACAATATATCCACCAAAGAAAAAGACA
ACAACAAAAGGCATTGCTTCTTTTACGACATCGGCAAATAGTAAAATAAC
TTCTTGGATATTCATCTTTTCACAAGCCCCCTTTGGGTGGATTCGCACCT
TTCAATTTTGGCATACGTGTCATAGCTCTGGTAGAGCTTCGGGGAATGGA
AGAAAAAATAACGCCGATATACCGGGCAACTGATGCTTTCATCTACCTTA
GTTTCAATGTCTTCTCCCCTGCTCACCCGGTTAAAAGACATTAAGCCGAA
GAACGTTTTACACTGCACCACGTATTTGAATTGCTCCCGGAAAGGCTTTG
CGATACGGCCAAAAACCTGAGAAGTGCCCACAATATGCTTGCGCTGCTTT
CTCTGCTGGGCAATCTCTGTAATGATACTCACAGGCATGTTTTTACTTTC
AAGCGAATTAAATTCTATGTGAATCTCATCTATCAAAAAAATAACGCCCT
CGAAACCGTTGTTATACCGGTCAAAACAATCCAGCCCGGTATAGGGCACA
TAACGGACGGATTCAGGAAGCCCATGTATACGGACATTTGAGCAAAGAAT
TGCCCGGGGAAAGGCACGGAGCAAATCAAGCACGTACCGGACAGCCGAAA
GCGTCTTTCCGCTCCCCTGCGGCCCACAAAAAACGAGGATTCCGTCCGGC
TCAAAATACGTAGGGTTTGCCTTACGAAAAGCACGCTTGTACTTCACCGA
CGCAGCCAAATCATCTATATCAACACGCGAACGCATGTACTTATCGATTG
ATTCAAAC
>NODE_261_length_2149_cov_3.42932
GAAACTGCAAGCTCACACCACTGGGAGCTGTACCAAAGGTATCATTGTCA
ACATCAATTCCCATTCCAAAATGATAAATATCTCTTCTCAACATTTTTAA
GTAATCTATTCTTCCCTGAAGAGACAACTCCACCTGATGAGCTGCCACAC
TACCATTTGTGTCATCAATATTGACTGCATGATTAATCTGTAACTTTCTG
GCTATTGCTGCAGCAGTTTCTCCGCCATAACCTTGAATTACCCAATATAA
GTCAACCAAATCAAGGAGGGTATTGGTTCCCTCACTGCTGATCATGTCAT
ATGCGTCAATCAACCCCTTAATTGGTTGTAAATCCGTCGTCATTTCTGCA
TTGTTCTGAAGAATGACAAAAGGCACCCGCCCCCATGCGTGTGCCTCTCT
GTTCTTTTCCATTCCATTGAGTAGGTGAATATCCCACCAGTGTGGCGCTG
GATTAATTGGAATATCTGGATCTTGAACAAACAGGTTTTCCTCTTTCTCC
ACATAGTAAGTAACCTGTTCTTTTGTCCACCATTCCACTTTACGCCGCTG
ATAACGCTGTCCTCCTTTTACCACCGTGATAGTATAATAACGAATTAGCT
CTATCAATTCTGTTTGAAATCTGCTGTCATATATGGGAATGCACTCTTCT
GCTGGGATAATGCAGTATTTCAACGCCCCTGCTTCATCGTAGTAAAAGTG
GATTACTTCAAACCCTTTATTGCTTGCACCTTTTACCAAATCCTGCAAAA
CTTCATTAAACTGCTCATCTGCAAACGTGGTTATAAGCTCCTCATAATCT
TGCAGTTCTTTTCTACTTTCTGCTCCTGAAACACTAATGGTAGGCTCTCT
GCCAACCATATATCCTGTTTTCTGGTCCACAAGCAGCTTATGGAAAGCAT
TTACATTGTGATGATTGCTCCTGTTAGGATTGCTGAACCGTCTTTTTACT
GCTCTTTCCTCTCCGCTTTCGCTCTCTTCTGTTTCTTCCAGTACAGTAGT
ATTGTACTGTTTTAAGAGTGTATCGTGTTCTCCTACATAATACCTTGCCC
CTGTACACATATTTCTCTTTTGCAGACTGTCCTGGTCTTCATTCAAAATA
TACCGAATGATGTCACTTTCGTTCATCGTTTTCGCAGCCGAAATGCGAGC
ATTTATAATATCTGTTATTGTAAGCACTTATCTAACCACCACTCTTCTCA
TATAATCCTCTAAAGCATACCGCATAGCATCCATAAGATGATTAAACTCA
TCAATAGGACGATTGATTTTATTTCCATTTTTATCTGAATCCCAAATGTA
ATTGCTGATTTCCGTTAAAAAATTTACACATTTAGGATGAATAATCATTC
TACAGTCCTGTATAAACTGTATCCCATTGTTAATGCTGTCTTTTCCCTTT
CTCGCTGGAACAATGCGAGACAATCCATATCCACGCAGTTCATCAATACT
CTTTGGCTCTGCACTATCTGCTTTTATTCTCTCTTTTCGATACCCCATTG
TCTCTATTTTTTCTGCAATTGCTCTGTTTGTCAGTCCTCTCTCATATAAC
TCATCAATTACCCAAATGGTCTTTGCCGTTGGATCTATCAGTCCACAAAA
CAACGCAGTTTCATCATTTGTATATCCAAAGTCCAAGCCAAAAGCGCTGT
GGACACTTGGCAGCACTCTAATAGCATCAATATCAAATACTTCTTCTTGC
CAGTTCTCATATACCAAACCATCTACAATCCCCCAGTTACCCAAACCAGC
CACTTGATACCTGCGGGGGTTGTTCTGTCGCATGGTCTCAAACATTCTTT
TATCTGCATCGTCTAACCATTCATTGCACATATAATTCGTAGTTAATGCA
AGAATATCTGAATTTGATTCTGCATCAAAAAAACGCTTTTTCAGCCAGTG
TCTTTCATTCCAAGGGTTGAAAGTAATGGTCCATTGCTTAAAAAGCCCCG
ATTCTGGCGGCACTGCACCGCGAATAGATTCGTCAAGCATGTCAAAATCC
GCCTCATTTGTAATCTCATAAGCTTCTTCCAGCCATGCCCAGCATAAAAA
GCCTATATTGACTGTAATAGACGTAATTTTTAGCGGGTCATCCAGTCCCC
GGAAATATATCTTTTGTCCCGTAGGTTTATACGTCATTTCAAGGGGAGA
>NODE_268_length_2099_cov_5.23728
ATCGTAGAATAATTTTTCAATTCGTTTAGCCAGCTTCATACCTTCTTCGG
TCGTATGATCACATCTAATAAGAATTTGAAGTGTTTCAGCTAGTCCAATT
TGTCCAATTCCTAATGTGCCATGTTTTAATGCTGATACAATTCCCTCTTC
TGGAATATAACCTTCCATTACTCCATTTTCATACATAAACTTTGCTGCTT
CTGGAGACTGAGATGCAATCCAATTAAATCTCTCAATTAACATATCTTTT
GCTTCGTGAATTTTTTGATCAAGAATTTTCATAAATTCTTCTACAACAAT
TTCATGTTTACACCATTCATATTTTGATACAATGATATTCTTTTTAGAAT
CTTCAGGAATTGAATTCCACACTTTATTCATCGCTTCCATTGCTAATGTT
GGCATAATAATTGTTGTTGGACAAATATTTCCTCTACCATCTTTTAACTG
ATCAAATCCATTAATATCCCATCCATTTGCTGTTCTACATCCCATCGTAC
TAAAATATGTTTTTGGATCGTTTTTATCGTAACCTTTATTACCAGACCAA
TCTACATTTGCATAATTTGGATACAATCTTTGAGCAGTTGATTTTAACGC
TAGTTTGAATAAATCATAGTTAGGATCGCCCTCTTTTCGATTAACTCCTT
TCATGCACTGAAAAATGCCGCACGGGAAAATAGAAGTTTTATGAAGTTTC
CCAATTCCTTTAATGGAAACATCAAGAAGTGCTTTAATTACCATACGACC
CTCTGGTAAGGTACATGTACCATAATTAATCGAAGTGAAAGGTAATTGAT
TTCCTGAACGACTCTGAAGCGTATTTAAATTATGATAAAGACCTTCTACA
GCCTGATACACCTCTTTAGTAGTCATATCTATAGCATATTCATATGCTTC
TCCAGCTACACGATAAATATCATCCTCAATTGTATATTCTGGATTAAAAG
AAGAATCATCTGGTTCTTTTTCACCGTTGCAATACTTTAATCCAATTTTA
AAATGTTTCCAAAAACTCTTTCTAACATATGGAACTAATGTCCAATCAAG
GTGAGTTGCTGAAACACCTCCAAACTGTTGTAAACTCTGTAACTGAAAAA
TTACTGCAATTAATTGAAGTGCTGTGCTAACTGATTGAGCTGGTCTAACA
TCTGTTTGTCTGGTATTAAAGCCATTAGCAAGTAATTTATCAAATGGAAT
AGATAGACAATTATGAGAACCGATAGCATAAGAATTGAGATCATGAATAT
AAATTTCATTATTTAGATGATTATTTTTTGCCATTTCTGACATACAATTA
TCAAGAGCATATTTTCTTAAAACGACATCACTTGCTTCTCCTACTCTTCC
ACCAAATGATTTCTCATCAATATTAGCATTCTGGTTTTTAATGTCACTAG
CAGCTAATTTTTCTCCAACCTCTTTCATTAACAGAGTATGTCTTTCGCGA
ACTTTAGTCCGTTCATTTCTGTAAATAATAAATGCTTTGGCTACATCCTT
ACGCTTGCTTATCATAAGTTTTTCTTCGACAATATCTTGAATATCTTCTA
CTGACACAGAATCTTTATAGAATTTTTCAATATAAGAAGCAATTTCAGAT
GCTTTTCGTTGAGCTTCTGATGTAATATCATGGTCTACTTCTTTAAATGC
AGCTAAAACAGCTTTTTTAATTTTATTCTTATCAAATAGTACAATTCTAC
CGTCTCTTTTAATTACATTCATTTAACCGTCATTCTCCCATCTAAAATAT
AATGTTTACAGTTACCATCTTTATCAAGATATTCTTCAAAATTTGAATAA
CTTTGATATTTACTTGGAGTAGCTTTTACCCTATAGCAAGAGTCTTTTTT
ACTACATCCATCACCATTGCACATTGTAATATCTGGCATATCATACCTCC
TCTCCACATATAAGAACTGTATAAACAGAAGAGTCATCTGCATTTGCATG
AGTTCTCCTTGTCCTAGTTCCTGTAATACAATATTCTCTATTTCCAACTT
GGACTGTAACGAAACCATCTCTATTCAGTAGTTCTCGTCCAAGTCCAAAG
CAAGTAGTATAATTGTTGTAAATAATCATCACCACCTATCTATATATTC
>NODE_312_length_1854_cov_4.24514
CTTCCCAAGAATAAGGAGGATAAATAATATGTCTATTAGTTTGGTTAAAG
GTCAGAAGATCGATCTTACAAAAGGTAATGCAGGTTTAAACAAAGTCGTA
TTTGGTCTTGGATGGGATACAAATAGATACGATGGTAATGTAGATTTCGA
TTTGGATGTATCAGCATTTTTTACTGATAATTCAGGAAAGGTAACAAGCG
AACAGGATTTTGTATTTTATGGTCAGCCACAGCATCCAAGCGGAGCATTG
ATTTATTCTGGCGATAATAGAACAGGTGTAGGTGATGGCGATGACGAGAC
AATGATTGTTGAGTTAAATAAGATTCCATCTAATATTACAAAGATTAGCT
TCTCAGCGACAATTTATGATGCAGAAAATCGTTTACAGAATTTCGGAATG
GTTGATAATTCGTACATTAGAGCATACAACGCTGATACAAATGAGGAACT
TTTCAAATATGAACTTAATGAGGATTTCTCATTAGAGACAGGTGTTATTG
CAGGTGAGTTGTATCGTAAGAACGGTGAATGGAAGTTTAATGCAGTTGGT
TCAGGTTACAATGGTGGTTTAGCTGCTATTGGTAGAAATTTTGGTCTGGA
TTTATAAAATGGAGGGAGAATATATATGTCAGTAAATTTAGTAAAAGGAC
AGAAAATTAATTTATCTAAGGAAGTAGCAGGTGGTCTTACAAAGATTATG
GTAGGACTTGGATGGGACGCTGTTAAGAAAGGATTTTTTAGTTCTAAGCC
AAACATTGATTGCGATGCTTCAGCAATTATTTTAGGAAAAGATGATAAGT
ATCGTACATGTGTTTATTATGGTGATAGATCAGCAGAAGACAGATGTGTG
TATCATCATGGCGACAACCTCACAGGAGATGGAGATGGTGATGATGAACA
GATTACAGTTGACCTTGCGAATATTACAAATAAGGTTGAGAAGATTGTAT
TTGTAGTAAATATCTATGATTGTATTTCAAGAAAACAGGATTTTGGACTT
ATCAAAAATGCGTACATTAGACTTGTTGATGAGTCAACTGGTAAGGAAAT
TTGTAAATACAATCTTTCAGATGATTATGCTGGCAAGACGGCAATGGTAT
TTGCAGAGGTTTATAAGAAAGACGGAGAGTGGAAATTTAACGCTATCGGT
CAGGGAACAAATGATTCAAGTATTAGCGAATTAACAAGAAGATACAAGTA
GGAGGATTTAATTATGTCAGTTTCGTTAAGTAAAGGACAGAGAGTAGATT
TAACAAAGGGTAGACCATCATTAAAAAACATTCTTGTTGGACTTGGATGG
GATATTAATCATTATGACGGAGAAGCAGATTTTGACCTTGATGCATCCGT
GTTTATGACAAAAGAGAATGGTAAGGTTGGCAAGGATGAGGATTTCATTT
TCTATGGTAATCTTGAACATAGTTCAAAGAGTGTAAAGCATATGGGAGAT
AACCGTACAGGTGAGGGAGATGGAGATGATGAGGTTATTAAGATTAAACT
TGATAAAATCCCATCAGACTATGAGACTCTTGTTGTGACAGTCACAATTT
ATGATGCTGAGAGTAGACTTCAAAACTTCGGTATGGTTGGGAATGCATAT
GTGCGTGTAGTAGACGAAGAGACAGGGGAGGAACTTATTCGTTTTGATTT
AAGTGAAGACTTCTCTACCGAGACTGCGTTAGTCGTAGCTGAAATTTATA
AACATAATGGCGAATGGAAGTTTAAAGCTGTAGGAAGTGGCTATAACGGT
GGACTAAAGGCATTATGTAATCAGTATGGGATTGATGCAGAGTAGGAGGA
TCGTATGACAAATTTTATGTTTATTATAATTGTGGCGATTATATTAATTG
CATT
>NODE_322_length_1778_cov_2.4318
CCAGTATATTATCCTGACCGTTAGAAATACTCCAAGCTTTACTCTTTAAA
TGCTCTCGCATAACCACAGCACCTGAATCGGCTAAAATACGCTTCCAGTC
CGGCCTATGACGAATCGCATATTTATGTAATAAATAAAAGGATATAATAT
TGTATTTCTCACAGAATTCCACCATTTCATCAATGGCACCATACTTATCT
GAAACAAGACCGATAACCTCTAAATAATCAGCGCCGCAAAGACTCTGAAC
ATCTTCTTTTAAATACTGGTGCTTTTCAGAATTATCAAGATGGCACAAAT
AACGGGCATAGCCGCGAAGAGAGTTAACACGCTCACAGCCTACGCCGCCT
ATCTTTTCAAAAACCTTTTCAGCCTGCTCAGAAGTCTTCACAGAATCAAA
CATAATAAGCACATGCCAATGAGGTTTTTTGACCTCTCCAGTAGGATTTA
AGTCCTTATCATGATAAGGAGATATAAAGGAAGGTATAAAAGTAGCGGCT
AACCTATCCCGCCAGTCAGAGGGAGCGGAATCGGCATAAACTACGCATGC
ATAATTTCTAGTGCGGACATATCCATTTTTATCTGCCATAAAAAACCTCC
TTAAAATGGGACATTGAACATTGAACATTGAACACTAGGGGGGGGTGTCG
TAGTGTCCCCCCTAGTATTCACCGCTTGGGGGCTCCCCAGGGGGGGGAGC
CCCTTCCGCGGTAAAAGTAACGCCGGAATCAGTATCAAAAAGCTCAGCGT
TACGAATCGCCTTAGTAATAAAATAAACCTTAGGGAATAAACCGACCTTT
TCTTCACAGTCGGCTAAACGAGTTGCGCCAGTCTCTGGATTAGTAACAAC
TTTAATAGTGTTGCGATAACGGCGCTTAAAGCCTAAAAATCCTAACCTAG
AAAACACATAGGTAGAATCTATCAACTGCCGAACTTGCAAGTCAATATCG
GGATACTGGCTTGAAAGAATAATATTTAAATGGTTTTTCCTCTGAAACTT
AAAAAACTCTCTAGCTTCCTCGGGAAAACTTTTAAAATCTCTGTTGTTAT
GAACTAAACCAGCTTCATCAATAAGAATAAGAGATTCAGCAGGATAAGAA
TAGTTATAGTAATCTTCGGCTAAAGGCATTCCAACGCCAAAATTAGAATA
CACATAGCCCTTTTTTTTCTTAACATGACGGGCGGCGGCAAGAGACATTC
CTAACGTCTTACCGCTTCCCTTTTTGCCAACATAAAATATAAGGTGGTAT
TTATTGCTACAATACCTAAAAAGATGGAATATTAAATAGCCTGAAAGACA
AATAAAAAAAGCGAGTATAAAATTCATACTAACACCTCACTAAAAGAAAA
AAAGGGGCGGGGAAACCGCCCCATAAAATCAAACACCAGCGCCGGGAATC
CAGCTACGTACCATACTGATAACAATACTTGCTATAGCAAGTATAACAAA
GATAAGAAGCAAAGGATTATCAGTAATAAAAGTAACTACACTGCCTACCC
ATTCCAGAAAAGCCGCAAAAAATGTGCCTATTGCAGTCAAAATAGTATTT
AAAGTATCAGACATAATTTAACCTCCTTTCTTTCTTAATCAGCGCGCTTG
ATGAATCCTAATATAACAAACAGCACAGCAAGAGGAATAAATAAAAAGCT
AATCGAAGCAGGAAAAGCCAGAAAAACCTCAAGGGCTGATTGTATCGCAG
TTAATACGGGACTAAGCATTTACCTCAATCCTCCAATTAGACGGCCGAAA
AGCTTAAGCAATACCCAGCTAGCGGCCA
>NODE_350_length_1621_cov_1.89336
GATAAAACAGAGCGAAAGAAGAAAGGATGATACACGCCAGAATTTCATAA
TCACTCCCCCTCTCTTCCAAGGGCGGATACGCCCCCAGATCGCTGTAGAC
TAGAGCATTGCCAGGATTGAAACGAAATGAAGAAACTGTCCCAGTACGCC
ACTCAGGCAGATTTCCAGAAGAGCTATAGGTGTAATACTCCACATACTTA
ATATCCGCGCCAGAAAAGACGCCGTTATAACTGAGACGGCCATAATACAT
CCGGTACTGATATTGCCCAGGCCGATAATAGACATAGTGCTCCCCCAATC
CGACAAACTTCAAACAGCGCCGGAAAAGATCCAGGTTCGAAGTGCCCACG
TTATACTCCACATCGCCAGACGCATACGCAGCCACATCAAGGGTATCAGG
AGGAGCGTTAAGCGCATCCAGCAGATCCCCCGGATCAATGATCTGGTAAG
CCGGCTCTTCAACCGGCACAGGCGTTTCACTGGGCGCTGCCTCCTCCCCC
ACTATTGCGCCGGCCCCCAGGCCCGCGGCGATACTTGACAGTATCAACAC
CGCCGCCAGGCTCATACAGCGGAACTGACGCCGCCTTCCTCTCACGTCCC
ATCCACTCCTTTTTGTAGCGATTCATCTTTGCGTAGGTGTCATAGCAGGT
ATACATCTCAGGCCGGTGAAAAAACCAGTAGTGCTTGACTACGTCGGCGA
CCAGCTCTCCCCCCTGCTCATGGGACGTCTGGCCATTGATCAGGATATTG
TGCTGCACCATCCCAAACAGGCATTTACAGATCACCACGTCCTTGATCTG
CTCCCGCAGCGGCTTGGCCAGACGCATAAAGACCTGGCTTGTCCCCACAA
TATGCTTACGCTGCTTGCGCTGCTGACTGAACTCAATCATCTCTTCGATG
CTGATGTTCTTGCTCTCCAGGCTGTTAAACTCCAGATGGATCTCATCAAT
CAAGTACATGACGCCAAATTCCCCATTCTCCACATGGGACAAGGAATCCA
GGCCATTGTACGGGATCACCTCCACCTCCGGAGGAAGCCCCTCAATAGCC
ACATTAGTGACAAACTTACAGCGGGGATATTCCCGCAGCACAGCCTTACA
GTACTGCACCGCCGAGAGCGTCTTCCCACTACCCTGCGGGCCGCAGAACA
CAAGCAAACCGGACGGGCCGAACTCATACGGGTGCTTACGCCGCCAGTCC
ACTTTGAATTTTGACGTCTCAGCAAAGCCCTGAAGGGCCAGCGGGCGCTT
AAGCAGCTGCTTACTGCCCTTCATCAGTTCACACCCCGGAAGGACAGGCG
ACCGCCGAAGGCTGCCCGAAGATAAGTCGTGACGATGAAATCACAGATCC
AGAACGTAATAGTAAACGGCAGCGCCACCGTAATGCACTGCACATACAAG
CTGACGATATCGGCAATTTCCATATTAACCTCCAAAAAACAAGGGGGCGG
GAGTTATCCCGCCCCCCGCACTTAGGGATTGAGCTTACCTTTCCGGAACG
CACCCATGATCATACGGGTGACCTTCCGGATGCCCCACCAGGCAAATACA
ATCCCGATCATCAGAGGGACCGCATAAGCCAGGACCTCAACAATGGTGGT
GACACTGATCTGAGCGGTGAT
>NODE_358_length_1598_cov_3.20026
GCTATTGAACTTCCTGATAAAGATATTCTGATTGGATTTAGAGAAATATA
TGATAGCGAAAGTTTTGAGAAAGATTGGGATGAATCGGTTGTCTATTATA
AAAAACTGAGTGAGATTGAACTTTCATATTTTCCTTGTGATGATAATATT
GAGAATTGGGAGTGAGAATCATGAATTATTTTATATCAGATTTACACTTG
AATTGCCAGAATAAATACGAAGAAAGAACATTGGAACACGATAAAATTCT
CAAGAAAAATTGGAACAATACAGTTACTAATGGTGATACAGTGTATATTC
TTGGAGATATTGGTAGAGAGAGTGGAAATAAAGAAATAGAATATCTCTGT
GAGGTGATTTCCACTCTCAAAGGAAAGAAAGTGCTGATACAGGGCAATCA
TGAAAAATTAAAAGATATTAGAGTTAAACAGTTGTTTACTGAGATTACAC
AATACAAGGAAATTAGTGATAATTTTAATGGTATCAATCGTAATGTAGTT
CTATGCCATTATCCAATATTATTTTGGAATGGACAGCATAAAAACTGGAT
TCATTTATATGGACATCTGCATAATACCAATGAAGAGATTTTATATAAGG
AATGTGTGAAAAAGATTAATGAATACTTTTCCGATCAAAGTATGAAAGGA
TATACAGATTGCCCACCTGCTAGAGCATATAATGTTGGTGCAATGATGCC
ATATGTGAACTATACACCAAGAACGTTAGAAGAGATCATTAAGAGTGGAG
AATATTAAAATGGCAGTATTTAAGAATTTCAAAGATGATGAGTTAATTGT
GAGTTGTAAGTGTGGATGTGATGAAGGTATTCATTTTAAAATCCATGATT
ATGGAGATGGTGACTATGCTTTCTTAACATATACAAATGGGAACTTTTAC
ACTCAGCAAAGATCGTTCTTCGAAAAGTTGAAGAAGATTTGGGCGATTAT
TAGGAATAAAGATTTCTATTACTCTGATATCGTGCTTACAAAGGAAGATT
TCAAAGAGTTTAAGGAATGGATTAATAGAAAGTAGGTTTGATATATGAGA
GACGAAGAAACAAGATTGTTATTTCAGGCATTGAGTCAGATTTTAGCCAA
TCAGGATGACATTAAGAAACACTTGGGACTTAATAAACATGATTCAGAAT
ATGGTTGGAATGAAGAAGATACGATGAAATTGTCAGGAAAGTGTTTAGAA
ACAGCGGATGATTTTGAACATAATGATAATAACTATTGGTAAGTAAATTC
AGGTTTCATTGGTTTTGAGGAAGGAGAATATATGATAGAAGATAAACTTA
ATTATATTGAGAAAGAGATTAGCAAAACGCCACTTTATTCATTGCTTGGA
GCAGATGGTATTGGTGAATTGAAGAGTAGAATCATCGACATTATTTGTAA
TCAGGTACAGGAAGATTTGAGAGACAGTTCGCGTTCGTATTATCTTGTTG
ATCCAGATGATGTAAGTGAGACTCTTGGAAAGAACATTGTTCAGGAAGCT
ATTAATGAATTGAAGGAAGAGTGGAAAGACAAGCTTAAAGAATATATGTC
TCAGAAAGTTGAAGCGATGATGAAGTAATTGGAGGATATATGAGAACA
>NODE_363_length_1593_cov_1.65345
GCGTCTAACTCTTCCTGTAAATCTTCCAGCTTCATAATATTCTCTCTTTA
ACTAATAATCTCCCGGCTGTATCGGAAGGACCTAAAACCATTATACATAG
GTCGCCTTGAAGCATTACACTCTATTGCTTGACGCTAACTGAAGTTTAAT
TTGTTCAATATCGTCAGGGTTGTCTACGACCGAAAATCTAATCTCTACTA
TAACCGTATAGTCATCATATACTGGCGTTACACTTACAGAAAGTTTGTCG
ATGCGTGGCTCATAGTTACGAACAGCTGCCTGGATATTACGCTCAATCGT
ATCGGCTGTAAGTGGTGTCATGTTCTCGAAAAGTTCATCGACCAAATCAC
ATCCAAATTCAGGGTCGAAGGGGCGTGAGCCTTTTCTAGTTGTCACTATG
CCAAGAAGACTATTTTTAATAGAACGAAGTCCTACAGAACGAGCAACGTC
CTTGTTCCAATCCATACGCATTTCTGGGTCGATATCTGAATAAAGTTTAT
TGATATTAGACATTATAGTAACTCAAAGAATTCTTTGAGGCCTCGTATTG
TGTGAACGTGTGACGCCCCACATTTGGGACATTTAATAGGGGTTGCTAGA
TAAATTGATGGTGATACTAAAAGATTTTTAATATTGATCATGTCATCTTC
CGTTATAAGGCCATAAAGGTCGTTTATTTCTGCTTCAGTTAAATCTTCAA
CAGGGATAGACTCTCCATTGACAAAAACGGCCTCAATACATGAAGCAATC
ATTAATGCGATATTTTTATCGTCAAATAATTTAGGTTGACGGAACTTAAT
TTTAATACCGCTGAACGAATACCAGGGATCGGCCTGTTCATCTAATTGAG
TGTGCAATAAATTCATATAGACTTGAAATGAATGCCCACAGGAACAATTC
CAGGTGTGTTCTTGATTCACTTCACCTAATGAATGGGCCCACAGATTTAC
CAACAATAGCTCGGCTTCTTGTTTAGTCAAGTTTTTAGCGTTAGAGCAAT
TAGTGATAATATTGTTCACTGCTGATTCAATAGTACCGGTAGCCCGTGCA
CCTATGAGTCCTAAATATTCTTTTAAAGTAAAGGCTCTACAATTCACTTC
TTTATCGCCTAAACGTACGGTAAACGTATATTTGTACATGTTAACTCCTT
TATTGTGTATTTATAAATAATAGAAAAGGAGTAATTATGGCTAATATAAT
TCGTTGTAAATTACCGGATGGTGTTCATCGTTTTAAGCCGTTCACCGTAG
CGGATTATAGAGACTTTTTACTAGTTAGAAATGATATCGAACATCGTTCG
CCACAAGAACAAAAAGAAATAATTGCCGATCTGATTGATGATTATTTTGG
CGAGTACCCTAAAACATGGCAACCATTTATATTCCTGCAAGTTTTTGCAG
GCTCTATAGGCAAAACAAAAGTTCCCGTTATTTTCACTTGCCCTAAATGC
TCTAAAGAAAAAACTGCACCATTTGAGATATATCAAAAAGAACTAGTCGA
ACCTGAACTTGATGTTGCTGGTATAAAAATACGTTTTTCTTTCCCTGAAA
AGTTTTATGACAACAAGGCATTAATGATAAGTGAAAACATAAA
>NODE_364_length_1590_cov_2.95831
ACAACAAGGATTGACAACAATGACATCTTAGTATTTCCGTTTTATGATGA
ACAAAATGTTCTGCAATTCGTAAAGTATCGCAATACGAAGTATAACGGTG
AAGGGAATAAAGAGTGGTGTGAAAAAAATACAAAACCTATTTTGTTCGGC
ATGGCCCAATGCACAGACTTTAAGCAACTGGTCATTACAGAAGGACAGAT
AGACAGCTTAACGCTTTCAACCTGCGGAATTAAAAATGCTGTCAGCGTTC
CTACCGGAGCATTAGGATTTTCATGGCTATCAAATTGCTGGGATTGGATT
TGCAAATTCAAAGAAGTCATTGTATTTGGCGATTATGAGAACGGCAAAAT
AACTTTAATCGATACACTATCTAAAAAGTTAAAATGCAAAGTAAAATGCG
TTCGTGAAATGGACTATCTGTGTGAGAAGGACGCAAATGACATTTTTCAA
AAGTTCGGGCGTGAAGCGATTATCAAAGCGATAAAAAATGCGGAAATAAG
AGAAGTCAAGTTTGTAAAGCGTTTAGCAGATGTCGAATTTGTCAACCTAA
ACGATCTTCCAAAGATAAAAACGGGAATAAGGAGCTTAGATCGCATATGC
GGAGGTTTAATGTTGGGACATGTCACACTTTTAACTGGAAAACGTGGTGA
AGGAAAATCAACTTTTATGTCACAGATCATTGCAGAAGCACTCGATCAAG
GGAACGCGGTTTTTGTATATTCAGGAGAATTGCCTGATTTCCAATTTAAA
AATTGGCTTAACTTTCAGATTGCTGGCAGCGAAAATATTAAAACTTTTAT
TGACGACTATGGAGAACAAAGGTATTACTTAACAACGGAGACCATTGAAC
TCATCAATGAATGGTATCGTGACAAAGCATATATTTTTGACAATACGGCA
ATCAGTGATAATGAATTTACCGGTATCATGGATGTTATTAAAGACGCGAT
ATGTCGTTATGATATCAAGCTTGTTTGTATTGACAACCTAATGACTGCAA
TGGATTGCGATATCAATACGGATTTGTATAGACAGCAATCCAACTTTGTT
AAATCTTTACAGAGAATAGCACAGCAGTATAATGTTGCGATCATCCTTGT
TGCTCATCCCAAAAAGACAAATAATGCATTTAATAACGACACTGTTAGCG
GCTCATCTGACATAACCAATGCAGTAAGCTTTGTACTGAATTATGAACGT
GCAAAAGAAAATGAAGAATATAGCAGTCAACTAATGATGACAAAGAACAG
GATAAATGGGCGGCTGATTATGGAGGACAAAGCAATAAAACTCTATTACA
GCGGAAAATCCAAGAGGATTGTAACAGATATGGGAATGGAAAAGGTATAT
TCGTGCTTCGACAATTTTGAAGAATTTAAGGATACTGAAGTGCCATGGGA
AAGTGAGGATTTTTAAAAAAGAGAAAAATGAACTATACAAAGAAATATGC
TGAGGTTTTTAACTTTCATAAACAGCACTATCCACCCAATAAAACAGACG
AATATTGGGAAAGGACAAGCGCGGATATGATAGAGCTTATAGAAGAATAT
GCTTACGATGAATTCATGAAACATTTGTTAATTGCCGTAT
>NODE_368_length_1575_cov_3.63026
GCTTTTCTAATGCTTGCACTAAATTCACATATATCAATCCTTCTTGTGTA
TTACCATCTACTTGTATATCTACTATCTATAAATAACTCTTCTTTTGGTC
TTGGATTTTTTAAATCGCTACTATCTAATCTAAGTGGACTGCCATAATAC
CCATTCCATGAACCACAACCTCTTACATTTACCTTTCCGTCAAAAAAGAT
ATTAGTAATTCGATATGCAGGTTTATCACAACATTGCCAATAACTGATTT
TGAAGCAGTTATCCTTATTTACATTCTTTAAATGTTCAGGCACAGATCCC
CAAATCTCGCACTCGTCATTGATTTGCTTTAATGTGCATCTTTCATTAAG
CATCTCATTAGCCTTCTCAATTCTTTCATGTCTTATTTCATGTGCTAATG
CTTTTTCAGGTGTGTCAAATAATTCTCCACATTCGGAACATCTATATTTA
ATTACTTTTTCCAATATTTCACCTCCTCACAAGAAATCGAAATTTACTAT
GCTTCCTTCCAACTGATACTGTAATATGGCTCATTGTATTGAGTACCAGT
TTTAACTTTATAACCAAGTTCCTCTAATTTCTTTTGTGTTTCAGGTTTTA
AACAACCATCTTCACTAATTGAAAATTTACCATCTGCAATCGCATCTCTA
ATCAATTTAGATAATTCTGCTAATTGCTGTGTCGTGCAGCTATAAATTGC
ATGATTTGTCATCTTATTTGCTTCTAATGCAAGCGGAATAATATTCTTTG
GTAGCTTAACTTCTGGCATAGGTATATTGAAAGCAACTGCATCTTCACAA
CAATCTACATCGCTACATCCTAAGCAAAATTTATAACTTTTGCTAGTTAT
TGGATACTTGCAAGTCATTTGATATTTCACCTCCAGTATATTATTCTCCA
AACTCACAAGTATCACATGTTGAAAAATACTTATCATGATCTATGCAGCA
TTGTGGTCTATTGTCGTCTTCATTAATTTCAGTAATATCCTTCTCATCCA
TAATTGCACCACAATTAGGACAATACTTTGATTTCAACTTCTGGTTCGCA
TAGTTTAATTTATATACTTTCTTATGACAAACCGAGCAATATACACCTTC
ATTTGCACATTCATCTAATGCAAACCAATGACCATGTTTCCTATCCTCTT
TTTTAAAATTTATATAAAGTGGTTTACATCTACATGTCAACATAGATGCA
ATAGACATTCCGTGAATAATAGCCATTTTACACTGATTATTATCTTTAAA
CACTGTTGAATCAACCATTTTGCTAAATTCATCTGAAGCGATATAATCCA
ATACTTTCTGTTGTAATTCAGTTGAATCAATAAGTGTCTTGTAATTAACC
ATTTAATACCTCCTTTCAAAATCCAAGGATATGTTGTTTTCTTGTGAATT
TACACTTTTATAAATCTTCCATCTGATCTATCATCATCCTCTTTGAATAT
CCATGTGCCAGGTTCGGTGATATGATAATAATAGGTAAATCCTGTATATT
CAGCAACATCATGCAATTCTTTTACACATTCTTCTGTAGGAACAACAATT
TTAACAGAATAATAATATGTGTCAT
>NODE_378_length_1548_cov_6.11186
GCCATATAAAATATATCTGTACTTATTTCTTCTATTGCATTAGCAAATTG
TTTAACTACTTCTGTGACTGTTTTCATAACCTTATCAATAATTTTCTTTA
TTTCCTTTTCCGCTTCTATATATTCATTTTCTAATAGTCCTACTCTTAAG
TTATCTCCATCACAAATAATTTCAGAAAAATATCCACTTTTGTTTAAGCA
TTGAACTTGTCCAATTGTAATATTTTTATAACTAATCTCCTTCATTACTA
TCTCCTCTTAAATTTATTTGTAATTGAACTTCCTTTAACATTTTTTCTTG
TGCTAAATTATAAAATTGTTTTTTTATTTCAAATCCATAACAATTTCTAT
TCATTTCTGCACAGGCTCTCAATGTACTTCCGCTTCCAGCAACAGGATCT
ATAACCACATCTCCTTCATCTGTAAATATTTCTATTATTCTTTTTAATAA
TCCAACTGGTTTTTGTGTTGGATGTATTTTAGGATATTGTTTTGAATTAT
CCCTCTTCCATTCAAACCAGTTAAATATCATGTGTTTTTTTCCATCTACT
CCAATATTATTAAATTTTGGTAGTTTATCTCTATATAATACAACTGCATA
TTCTGTTGCTCCAACAACCTTCATATTTGCTTTTAATACTTGAGCAGAAT
AATTTTTTATAAATACTAATGGATAACTTTTTAATAATCCATGTTTTTTC
CCCTCATCAATAACACTTTGTATTTGTTCAAATGCACAGAACACAACCAT
TGCCGGTGCTTGTCCTTTTTCTTTTGGTTCTTTTTTTAAATATCTTGTGC
AAAAGTCAAAAAAGTTATTTATTTTAAAATCTTTATCTGTATCAAAAAAT
GTTTTATTTGCTTTATCACTTTCTCCGTTTTTATTATCTCCACCAACATA
CCACATTGGATTACTTGCATAAGCATTATTTCCTAGATTATATGGTATAT
CAGCAATTATAAGTTGTGCATGTGGTATTCCGTATCTTTTTGCATTTTCA
AAATGATCATTATACAATTCAATCTTTAGTCCCATTTTAATCCCTCTTCT
TTCTTATGTTTATTTTTTTCTTTTAAAAAATTCTTTCCAAAAAGATGACA
TTTTCTCTATTTCTTCCTGTAATAATTCTACTATTGGCTCTCCTATTTCC
ATAGCCCATCCGATTATGTTTGCTACTATCCAAAAGATAAAGTATATTGG
GCTTAATAAAATAACTAATAATTTAAATAATATTTCCTTCATTTTTTCCT
CCATATTAACTATTTTTTATGACATTTATAAAATCAATTCCATATTTTTT
TGCTATTAAATATGAAGTATATCCATCCTTTAAATTATTGTCTTTATCTA
CAATTATTTGTGTTTCAAAATTTTGATTTTTCTTAAAATATTCTATTCTT
TCTTTCATTTTTTCAATTCTTGGTTTTTGAAATTCTTTAGGTATTCTTAT
ATCATTGATTCTCATTATTTTTACTTTATTTAATTTTTTTAAATCATCTG
TTAATTCATTTATAATACCAAATTGCAAATTTATTAACTTGTCCGCTT
>NODE_379_length_1538_cov_3.55563
TTTAACTTAAATACCTTTGATTTTATCAAAGAATTTCTTTTACCAAGATT
ATTGGTTTTGGATAACTCCAATTCCAAGTATTTTAATTCCTTAGATTGGT
CAATTATACTAAGGATTAAATTCCTTACTGACATTACATACTTTCCTCTG
TCCATTTTGGTCTACTTATTGGTTTATCCACATCTAAATCAAATTTGTTT
TTCAAATTCTTTTCCATATTATCCCTTATCTCTATTGACCTTGCAATTAT
ATATTCTGAAAATTCAATATCTTCTTTTGAAAGGTTATTTTTATTATCTT
CTAGAAAAGAATTATATAATCCTATTTGATTACAGATTGCAAAGTATAAA
ATTTCTATATCATCTAATTTATTATCCATAACCTTGATAAATAAAAAACC
CCATTTAGGAAAATAAGTTAAACCTAAATGGGGCAGCTTGACAAAACTAA
AACTAACTAATATGAACAAAAAGAGAAATATATGGATTTTTTAATCCTTA
TCATTTTCTGTTTCTTCAGAAGCTTTATCTTTTTTGGTTTTTGCTGTGCA
AATAGTTCCATGTCCTTTTTTGGCTTTTACCGTAAATTTACCGGGAACAA
ATGTTACTGAAGTAGAAACTACTTGACCATCTTTGGTTTCCAAAACTGAT
GTTACCAATACTCCTTGGTATCCATCTTTGTTTTTTAGGGGATATCCATA
ATTTTTTACTACCCCATTACCGGTTTCAATAACATCAATTTGTTTCCCAT
TGGGTCTTTGTCCTTCAGGACGATTTTTAATAGCTTCCAAACGAGCTTTC
CTTTTTGCTGCCTTTTTTTCTGCTTCAGCAGCATTAACTTCTTTTGTAAC
TTTTTTCTTAGTTGCCATAATTTTTTTTGTTTTATTATTATTTAATAAAT
GATCTACTTTTTATATCCAGAGGGGTTAAAACTTGAATTAAATAGGAACG
ATATGAATTCTACAGGTATCAGTGTTCTTTTATTAACCCCTCTGGATTTT
TTATGAATACTAAATTATGAACGATAATTGATAGTCTTATTATTTTTTAC
CCTTCTTACTTTTGGATTTTTTCTCTTGCTTTTTTGGGAGATTAATACCC
AATTCTTTTGCAACTGCTTTTCTCAACTTTTCAACCTCGTCCTCATCATA
ATCATCAGGGTCAGTATCAAGTGATTTATCTTCGCAAATATCTTCTAATT
CTTCAAAATCCATTTCATTGAGTTGTTCACCGGTCAACTCTTCTTCTTCT
TCTTCTTCCTCTTCTTCTTCTTCTTCTTCCTCTTCTTCTTCTTCTTCTTC
TTCTTCTTCTTCTTCCTCTTCCTCTTCTTCTTCCTCTTCTTCTTCCTCAG
AAGAACCAAATAAAGAGGAAACTTCTTCCTTGGTTAAATCAATAGGTTTA
GCAATAATTTGAATAGAACCATCATCAAAGAATATAATGAAAGCCCCATT
AATTACTTTTCTAGAAACTTCTCTTTTTTCTACTGGTTTAACACTAGGTT
TTTTTGTTCTTGCCATAATTTTCTATTTTTTAATGGTT
>NODE_383_length_1528_cov_2.18126
ATTTAGAGGAATGCAGAGATCGTTTTTGGCTGTTTCATCCCCAAACACCA
TTTTATCAAGTAAACGAGGCAAAAAAAGGAACTGAATACACAGCAGCAAA
ATTAAACGGTGAGATTTCGGAAAGCAGTAATAAGATAAGAATGTTTGCAA
CAAGAAGTGGAGAAGCAAAAATGCAACTAACATATGCAGAAGCGGCTAGA
TGGCTTCTTTTTATCAACGGGTATGACGATGTTTCTGTAAAGCCAAGTAG
GGCAGGTTTGCCGTCAATCAGTATTGGATGGTTGGGGCAAAATACTATTG
TTTACGCAATCGGGCGAAATCTTTTTGAAACACTTATGATGAACCTAGTT
CCTTTACAGAATGGTAATGGGGAATTGTGGCCTAAGCCTTGCCCAATATG
GGAATGCTTGCCACGATCCGATGAGCGCAAAAAGATTGATCCACCTTCTA
ACCCAGCGGAATTATTCACGCACCAATCGCGCAGGATATTTCTCAAGCGT
GAAAATGGGGTCATAACCGGATTTAATGCATTGGGTGGGGAATTTTTTGA
TAAAGAACGTGTTACAGCTGAAACCATGGCACTTTACATTTTAAATAGTA
ACAGTGCTAAACCACTTCGCTTATTTAACGATGTTCCATTGTGGCAACTA
CTCGACAAGATACTTTACAACAATCAAGATACTGTTACATGGTTGCGCTT
AATCGGAATTAGCAGCGCAGGCTTTCAAACTTGCGGAATGATGTATGACT
CCAAGGCGATGAAATTTGTTGATGAATGTTCAAAAAGATTTACAGCAAAT
CTCGATCCTAACTTTGCAGTTTACATATCTGTCGGCATTGAATTGTGCCG
TTATATCACAAATGAAATTGGTGTATTATCCTACAACATTCAGATGGCTA
GTGGCAAGCAGAATCCGACTGAACTTAAAAAATATGAGTTTTCTAGTAAC
CTAGATTTGATTTGGTCCAGATTTCTTTCATCAAGCGCCACCGCATTTGA
GTATTTTCTAAGAATGGTCAAACAGTCTGCACTGGACTTTTCCAAATCTT
TAATTGATAATGCATCCCCGACATCATTTAGAGGTCGAATAGTTACGGTG
AATGGCAAGGAAAAGTATTATTGCACAGCAAAGGCTTATAATTCTTTTTT
ATATTATCTCAACCGATTGATTCCAGAGGAATCCAATAGTCTTGAAACTA
TAGAAGAACATTTAAGCTCTTACAAGGCAGATCTTAAACCGAAGGAGGAA
GGTGAGTAAATGGAAAGCAAAAACACATTTTCGAACATTGTAAAAACAAT
AATGTTTAAGAAAGAGATGGACGGAGTTCAGCTTGCAAAACTGTTAGGGT
GTTCTCAATCTAACGTGTCCAAAAAGCTTAGATTAAATAATTTTAGAGAA
AGTGATATACGCCAGATATCCGAAGCATTAGGATATGACGTTTCTATCAA
ACTCACATCAAAGGACACCGGAGAGGAATTGCAGATGTTGTAATAGTGTA
TTTTACATTTCTTTACATTATTTAACTT
>NODE_387_length_1512_cov_2.97186
ACTTAATCTGCGTAGGCTCCAATGCTACCCATACCGTATGATTAGTATCC
CCCAGCATCTTGCCGCCCGTATCCTTGATACCGTCATAGCCCAGATCCAG
CATAATCTTTCGCGCCTTAGTCGGCACCTGCGTAGCCCAGCCGTCAGCCC
CGCGTTTAATATCCTCTACCCACTCTTTCAGCGGATAATCTTTTGTCCAG
TGCGCACTATCGGCATCTGCGCTCTTTCTTTCCTTACTTGCTGCATACTC
CAACTCATTCATCAAATCCTGCGGAAACGGCTTAGAAGTATCAATCGGAT
TTCTAATATCCAAATACACCGGAAACACACCGCCCGCATCTCTCGTATAG
CTGTCCCACTCGATGCCCATATCGTCAAGCAATTCCTCAAAGGTCGACTT
TCCTTGACTGTTCGTGCTGTAATTCCACCCATTATCCGCATAGCCCAAGC
TCTCCATCAGCTTATACACATTTTGCAAATTATATTTACCGCCATTATAG
CGCAATCCCTGCAACAGCTTATCATACGGCGCATTTTCCCTCACATAATC
ATCAAAATTCATGCCCATATCATCTTCCAGCCACGCATCAAACTTAGCCG
CCTGCTCCTCGCTCAAGCGCACCTTGTCAATAGTATCCTTGTACTCGCCC
TTGGCATTCTTAAATCGATACTCATCTCCGTCAGCATAAGTCTCCATATT
CCCCAGCTTATCCTTAGCATAGCTCGAGGCAATATCGGGATTTTCCGTAA
AATAAAAGCCTCCGCTGGTAGCTTTCTTAATATCCCACGCCCCGCCAAAC
AGATTACTGTTCCCATGACCGCTGTAAACTACCTTAGGCGTTCCGTCCTC
GTTCTTTACTACGCTGTCTTTCATGAAATTACGCAAATTTTCGTCACTGT
TCGTCAGATATTTGCCGCGCTTCTGATAATCTTTTTCGCCTTTCGTATCC
AGCGCAAATCTTTCCTTGACATTTTCGTTAGATTCGGATATACTATCAGT
AGGAGTAGTATTCTTAGGCTGCGCGAAAGCGTTTCGAGAATACTGCTCCA
TTTTCTTTTCTCTGAAAGATGTTGGCTTTATATTGACAATATCGTATAAA
ACCGCCTCACCGTTTTTCTTTGTACCAACCAAAGTCTCAGCCTTATACTG
GTTTTGCCCTACTTGCAGCAACAAATCCGCTCTGGCAAACTGTTCTAAAT
CATCTTTTCTCTCGTGTTTTGCTTCCTCATTTACATAATTTCTATTAGAC
TGCAAAATTTCATCCGCATTATTTGTTGCTAAAAGCTTATCCCGATATAT
ATCAGGTTCTTTTCGGCGTAAATATTGACTTTCTTTACTGAAAGTCAATT
CCTTTTTAGATGATCGATCTACTTTGATCAACTCATTGCCGACCTTAATC
CCGTTAGGAAATCTCTCAGATAGTTTCTCTTTGGTTTTAGATGCCCATTC
TTCCTTAGGCAACCCTGCTAAAAAATCTTCCTCAATCTCTACATAATTTC
TCCCGTCATCGG
>NODE_390_length_1489_cov_2.06834
GTATATGAACCATTATCTGAATTAAAGTTTTGCCATACAATATATTTAGC
ATTTGCACTCGTTGTAATTGTTGTAGTGTTTGTTGAAATATTGTTTTTTA
ATAAAGTTGCAACAACCCCGACTTTGGGTTCTTCATAACATTCATGTACT
CTATTTCTTCTATACTGTTCACCAATTAAAGTAGTAAAAGTGTATGTCGT
ATTTGGTTTACACCTAAAATAAAATAAGGATTCTTTACTGTGTGGGCTAA
TTGTATTATTACTATCAATTGTCCACATCAATTGCTCTCCTGTATATAAA
TTCTTCCCTGTTGTCGTTAAAATAGGAGATTTAACATCTATTAAAGATAA
ATTTCTGCCATCTTGGAATGTATCTAAAATTTCTTGTGTATCATTGTCAA
TGTATTTTGTTTTTCCTTTTAATACACATGACTCATATGCTCCATCTAAT
ACATTTTCATGTAAGTTAGCACCATTATCACCTGATCCAATTTTACTCAT
TGATTGTGATGTGGTAATTTCTGCACTGTATTCATCAACTTCAATTTTTG
CTTTAACTTCATCACAACGATTTTCTAAAGGTGATAATGTTGCTAGATCA
GACTCATTAGCAAATACATCTAAAGCAAGCTGCTTATTCTGCTTATCCTG
CACAATTGTCATTGTGTCACCCTGTTTGATCGCTGTTGTAGATGGAAGAT
TTTTAATTTGAATTCCTTCTGCCACTTACATTCCTCCTTTTATATCAAAA
TAAAAAGAGTGTTTTAAACACTCTTTTTTCGTTTATTGAACTATTGCACA
ATTATTCCTAAAATTAACGATAAATAGCGAAACACGAAACCTCACAGGCA
TAATCACCATCAATACTCATATGCTTACCAGATATTTTCACACTATCAGA
ACCGACATATTGCGCATTGACAACCACATCTTCTCTACTTCCACCGCTTA
CGCTATCAACATTTGCGCTAACAAATAAAACGTGAGAAGCGTTGTCAATT
GCGAAAGTAGTTGAAAAATTACCGCCAGTCATTATCACACTTTTTTTACC
GAACGCCATTTTAAATCCATCAATTTCAATGATAGATAATTCTGTTGAAT
ACTTTTTGTAAAAACGTAATGAAGAATTTGTACCGCTAACGTCTTTTAAA
CCTTGATAATCGAATAAATCAAATAAACCAATTTCATTGCTATTAAATTT
ATATTCAACCCATGTGTATTGTGGAACTTTAACATAAAATTCCACAATAG
AATTATTAATAGTGTAAATAACAGAATCATCTGTAAATCCATAACCATCC
AATTCACATTGAACTTTAGGGTTAACGGTGTCATGATTTGTTATTTTAAT
AGTTGCCCTTGCTTTTTGTTGTCGTCTTGTAGATGTTGAACCTTTAACAA
TAAAATCAATCTCAATAAAAGCCTCAGCGTATGTCCTAGATAAATCACAA
GACATTATTTTTGAGTAATTAGAGGATGATACATCTGAT
>NODE_426_length_1410_cov_9.77048
ATATCTGATGGTGGAGACGGTGGAAATAAAAAAGCTATGCACCCTGTAAA
TCAATATGACTTACAGGGTAATTTTATAGCTACATATAAAAGCGCAGCAG
AAGCAATTAGATCTCTAAATATTGAAAATGCTCACAGAAGTAGAATCACA
CATTGTTGTAAAAAAGAAGATCCATTTACAGCAACAACTTATGGATATAT
GTGGTCTTATTCTGATTGCAACATTCCAATTCATCCATATAGAAGATCCG
ATCAAATACCTGTTAATCAGTTTGACTTAAATCACAATTTTATAAAACAA
TGGAATTCTGTAAAAGAAGCTGCTGAATATTATGGAATTAGAACTGAATC
AATTACTAGAGTATGTCAAGGAAAATATCATATGTCATGTAACTCCAAAT
GGGAGTATGTAAAGGAGGTAGCTTAAATGAATATTAAAAAATTACTCACA
CCATATAATTATGATATTGGAAATCTTTCAAGAATTAAATATATTGTTAT
TCATTATGTAGGTGCTACCGGAGGAGCTAAAGCTAATTGCGAGTATTATG
CAAGTAAAAAAGTTGATGCATCTGCTCATTATTATATTGGTTTCAATGGA
GAGATATGGCAATCTGTAGAAGATAAAAATATTGCATGGCACTGTGGGGC
AAAAAAATATGTTCATCCAGAATGCAGAAATGCTAATTCAATTGGAATTG
AGTTATGCGTCAGAAACAAGGGTGATAGATCTGATACGAGTAAGGACTGG
TATTTTGAAGATGCTACCGTACAGGCAGCTATTCAATTAACTAAGGAATT
AATGTCTAAATATCATATTACTCCAGATCATGTTATTCGCCATTATGATG
TAACAGGTAAGATTTGTCCTAATCCATTTGTTTATAACCACACTAAACAT
ACATGGAGTGAATTTAAAGCTGCTATCAGCTTAAATACAACTTCTACACC
ATCGCAGCCAGAATTAACTACTTATGATATTAAAACAGGAAAAGACGGTG
TTAAGATTAATGTAAGTGGCACTTTAAATATTCGTTCTTATCCTGTATCT
GGTAGTGTAATTGGTACTTTGTCGAATGGTACAACCGTTCATCCAACTAA
AAAGACATTTGTATCAAATGGAGATGTTTGGTATTACCTACCAGATAAAA
ATGGGTGGATTTCTGCTAAGTATATTGATGGTGGATGGGTATATGAAACG
ACAATTTCATCGCCTAGAAAATGGTGGTATATCCATAAAGGATACACTTG
TACAACCAATGGATTCGAGGTAATTAACGGTTTAACCTATGCTTTCGATA
AAGATGGTTATATGTATGAGAATGAAGAAATTCCAGCTGAAGCTAATACA
GATGGTGTAGTAAAGATTAAATAATAAATAGCAGTAAATAAAATACTTTG
TTAAATAATA
>NODE_434_length_1397_cov_1.8383
TAATTAATTTTTTAATAGCTTGGATATTATGGTTCATGTTTGGAATTTCT
ACATACATTTACACCCTTGCTTTCGCAATACTTTAACACTATTTTAATAG
TGGGATTGGACTATATCATCACCCTTTAATTAAAGGGGTACAGCGCTTCG
GAATAAGGACTTTCACCTTAAACCTACTTCCTCTCGGAATAGTCTCTAGA
CCTTTCTTAATAACAATTAAGACTTGGCACAGGATTAGCATAGGTTAATC
AATCTCTTTTATTTTCCCCTCTCAAAACTCCAACCTTTGTAATAACTTAT
TTTTTTATTCAACAAAGAACTAACACGGGATCTACTCAAACAATGTTCTT
GGCAGAAATTTTTAATATTATCAAAATAATAAACTTCACCAGTTGGAGAA
ATGCCTATATATCCTGCAAATCCTCTCTTGTTTTTTGGTTGATTTTGCAC
TTCTCTAGTTGCCCACCTAATATTATTCGGTTCATAATCACCATAAGGAT
TTATTCTATCTAGTGTAGTGTCTTTTTCGCCATATTGCAGAATATGATTC
ATATATGATTCAAACATATCATCATAAAAATCAACAAAATATTTATAGTA
ATCACTACTAATATTTCGATAGTGTTTCCAAGTTGATTGATTTTGATTTG
TTGTTCTGGTTCTCATTCCACACCATATACTATACAATCTTTTATAATGT
AAATCTTTTGGAGTAATTTGTTCGCAACAAGATCGATGGCTAGTTCCCTC
ATGCTTTTCCAAACAATCTCTTCGCTTACGCTTTATTCTTCCACATTTAG
TACATTGAATAGTATACATTATTCTATTTTTTCCTTGTTTATCTTTGACT
GATTCCTTATCTATAATTTCCATATCTTCAATTATAGTTCCTTTTTCATA
TTGTTGAGTATCGAATTGATTTGCCATCATATCATCCCCCTTTTTTGAAG
TGATATGATTAACCCTTAGCCTTTCCCTGTTAGCCTATCAATTAACATTC
ATTTCCTAATGCTACTAACCGCTTGATAGACACCTCACATTTATGAGTTC
ACTGTATTTTCAATAAGAATTGCTTCTCAATGCTCCTATGTCTAAGAGAT
ACATCCCCCTGAAGAGATTGGTTGGAATTCACTTTCAAAATCAAGTTTGC
TAAATGCATCAATTTCTTCACGCACGTCAACATGATAACTATTGGTGTAG
TAACCTTTATCAGTAACATCTTCAATTGCCCCAAATTGTTGTAAGTCGAT
ACGTGCAAATCTATGACATAAACTTTCGGCAGGACTTCCATATAACCCAA
ATCCTAAACCTGTTTCATTTTTCCATTTGTCACATGCCTCACGCAACTTT
CTTAAAACTTTTAATGCAAATTCCTTTTCTTCTGTATGTGATTTACC
>NODE_436_length_1396_cov_1.59657
TTCTAATAAATATTTATACATTTACCTTTACTCCTTCCTTAGAAATCTTA
GTTTCATAAGTTTTCAATGTCATTCTTTACATTAGCAATATCATCCATCA
GATTGTTCATATCGTCATCTTCTCCATATTCCATATTCTCATGCATATAT
TTTGTGAGTTCATAGAACATTCTGATTTTCTGTTCATCATTCATTTCATT
GAAACATTTCTGCATTTTCTCATTCATTTCTACCATAATTGTTTTCCTCC
ATTTTTTCTATGAAACACCTAATTCTAACTAATTAGTGCTTTCATCTTTA
ATAGTCCTCAAATACGCCGTTTTCATCTTCAGCGTTTACCGCACGGAATC
CTACGCATTCCATGTTTCTTAAATCTATGTCAATGAGCGATATTTTTGAT
TTTGCATCTTCAAAACTATCAGCTTCAACATTTACATCTATTCTTCCGTC
TATTGCTGCGCTAACTGTATATTTCATACTATTTGCCTTCCTTTCTTCCG
ATGAAACACGCATTTATTATGACATTTTCTCGATCTTTTCCCAATCGATC
TGTTTAAATAATTCATGTGTAAACTCTTCAAGTTCATCTGCCTTTTCACA
CTGTTCACAGTAATCATCTACATCATCAAAATAGGCATCTTCTGTTTCCA
TATACCAATCTTCCCAGTCCTGAGAATCTTCATCCCATCTCTGAACTCAC
CGCAATTACAATAATCAGGCTTAATTCTATTCTGCCTTTGATATGCATCA
TATGCTGCTAACATATCCATTACTTTTTTGCCTTCTTCAACTGTTTCTAC
AGGAACATAAAATGAATCCTTTGTTGCACCTACTTGTGAAATCCACCATA
CTCTTAATTTGTCCATTCTTTTTTACCTACCTTTCCTTATGTAATATCCA
TTTCTTAATCCTCATCAATACTGTTCGCACCATCCGAGAACCCATCATCA
TATCCATTATTATACATGGGATTTTCAAACTTCGCATTGGTAATAGGACT
ATCATCTCCAATCCCGAAAAATTCTTTCTCATAATCTGTCATTTCACATT
CTTCATCAAAGAAATAATCATCTCCTTCTTCTGTGAATGTATAAGAATAT
AAACCATCTTTAAATTTTGTTGCCAATTCTTCAAGTCTACTACGAGGAAT
ATAATTCTTTTCCGTTCTGTATCTGAATAAATCAATAGCATTCATAAGCA
TTTCTGCCTTATTTTCTTTATTGTTCCAATATATGAAATAGGAACCATGT
CCCCATTTCTGATCTTCTGCTGCGTCTGGATTATATCCACTTGCTACAAC
AAACTGTGTATCTTTTTCATCTTGCAATAATGCATAGTTTCCATCTTTGC
TTTTCAAAATTTCAATCCATTTCATTTTCTCTTTCCTCCTTGAAAT
>NODE_439_length_1384_cov_4.36569
ATATTATATCTGATACTATCATAACAACCATTGTGATTTAAACTTGCCTC
ATTTCCATTTTCATCAAGAATGATTTTTGGTGTCATAATACCTGTAGTAA
GTGTTCCAGTTTTGTCAGTACAAATCAAATCAACATAAGCAAGCTCCGGG
ATTTTTGCTGGATTTTTAGTAAGGATATTAAATTTTTCCATTACCTTAAC
ATTCTGTTTAGTAACCAATTTAACAATTAATGGAAGTCCCTCTGGAACCG
CAGCAACAATAATTGTCAATGCTACTGAGAAATTCTGTGATACTTTCTGA
ATAATATCCAGAACACCATTTCCAAAATATGTATCATATCCAACCTTTGC
GATACCAGTAGCCATAAGTACCACAAAAGTTACCAGAGCAGCCACAGTTC
CCCATTTTGAGATAAAGTCGCATAAATTATCAAGTGCAATATTGAGAGCT
GTCTTTGGTGCTTCTAACGTCTGCATCTTAACTAAAGTATCACCATTTAC
AGTATTCATTCCTACATCTGTCACAATCATCTTACCTTCACCAGCAGTAA
CCGTTGTACCAGCAAATAAGCAATTCTGATTTGTATAAGCATCTGTAGAT
GTGGTTTTCTCATGTACATATCCATCAATAGGAGATTTTTTACACTCTTT
ACTTTCTCCGTTGATAGCTGCATTACTTACAGAAATTCCGCCTTCAACAA
TATAACCATCTGCAAAAACTTCCTGCCCCATTCTTACGATAGCAAGATCT
CCAACTACTAAATCATTCTTATTAATCGTCTGAACCTTTCCGTTTCGAAT
AACATCACAGTATCTAGTAGATGTTTTTGCTCTTAATTCTTCTGCTGATT
TCTGAACTCCTAATCCAGTTTTAACAGCAATTCCTGTCACGATACCTAAC
ACTACAAGAATCATAACCGGGTCTGAAAAATCCATAACTCCCATTCCAGC
TAAAACAAGTTGTAGAATAGCGATTGCAATAAGAATCATCGTAATTTTTT
CACTCAATGCTTCTTTTGCAAAGTCATACCATTTCTTTAGTTTTGGTTCT
GGTAGCTTATTACTACCATGAAGTTCTCTGTTTTTTATAACTTCATCGTT
ACTCAATCCTTTAAAATCTTTCACTTTTGTTTCTCCTTTTCTCATTTTAT
CTATTTGAATCTTATTGATTCCATTTATATATTCACTTATTTAATTTTTT
CTTTTATGGAAATCTCTCTTGCCGATATTGGCTAGATTATAAATAATACA
TTTTAGATCTTCTGAATGTTTTATAAGAAATATTCCAAAAAATGCGAGCA
AATTATAAATCACTGAAAACAATCCACAGAATATAATAAAAACAAATGTT
ATAAATATAAGGAATCCTCCATCTTCTCCATAAT
>NODE_440_length_1383_cov_2.03464
CCTGCTCATCGTTTACCTTTTCTACCACCAGCCAGCCATTCTCAGCGAAT
TTCCCCTCCGGTACATACAATTTAAAACTTGTGCTTTCGCTCTCGGGATT
CACCACAAAATTTACATACCTTTTCCCCGTGAGGAAATTCACCTGCTCAA
ACTCCGTTCCCCCTGGTGGCGATTGGTCAGGATTGGCATTAATTAACACC
GTCGGAATAAACGCCTCATCCTCCGCTTTTTTGAGCGCATATGCATCATC
AAACTTTCCGTATACCCTCATCGTCACGCCGTCAAAAAGCGCCAGCTTGC
CGTTATACTGCACCCCATAGCTTTTCTGATCTGCCATATCGCTTGCCAGC
TCCGTCAACCCGTTCTCGCTCATTTCCCACTTCAAAAGCTTACTTGCTGC
ATGGACTAATACCACCTCTTCTGCCGCCGTTTTTAAGCGATGAATACCGT
TAATTCTGCCGCCTGCCGAAACAATCGTCTCATAGCCCGTCCTTTTCACC
GGCTTACCCGCTAAATCCGCGATGATATTCTCACAGTCGATACTTCTGCC
CTTATACACACTTACCTTAGAATTGGCTAAATCCAAACCCTTAAAACTAT
CTACATTTAAGCGATACTTCGTCCGCCCATTCGCGAAATAATTAGCCATC
TATCTCGCCGCCCTCCGCTACATTCTCCGTATCCGTATACATACACCCGA
GCGCCCGCACCTTGGCATTTTCATACATAGTGCCGTAATAATCCGCCAAC
ATTTGATTATCCTCCTCCCCTGCCAGCCGTGCCGCCACCCCTTTACTCAC
TACATTTAAGAGGATATAATCACTAAAGCCTACCTCGCTACTCATTTCTC
GTACATACCCAAAATCGCCTAACGCAGGCAAATCATTCATCAGCCGATAC
GCCTTTTCCGTGTTCGCACACTCTGCTAAACACACATTCAAAATACCTAA
AAAATACTCAGCAGCTATCGGATTGCTCTCTTTTGTATGCCCGATCTGCT
GCAAGCATACCGTAAGCATCTCATCTCCCGTCATTTTCATTCCTCCTTAA
AAATAAAAAAAGAGAATATTTTACTCTTGACGAATAAAAAATTCTCTGCT
AAAATAACATATATAAAGAGAGTTGCCGCAGGTGCTACCAACACCCACGA
TAGCGGCTTGCTCCTCGGGAATTTGGTTAAGCTACCGCCAACCTCGCCAA
AGGATTAAGGCGGTAGTTTTTTATTTTCTAAAAAACTATTTCTTGCTGTC
TTTTAACAACAAGGCAATAATATCTACCACTAAATTTAATACCAAGATTA
ATTCAGTCATAGTCATATTATCACCTCCTCTGATGAGGAGCAAACCGCCT
ATGGTTAAAACCGTACAACTCTCTCCTGTTATC
>NODE_446_length_1369_cov_3.00989
ATATTTATCTCTGATTTCTTTTGCTACTTTATAAACCTCTTCATAATTAT
CACACCACCTAACCTCTATATTTTTCGTAATTTCCATATCCCGGCATTCT
GGATTGATACAATGTAAATCTTTAATATGATACTTTTCTCGTTGTCCATG
CACTCTCTGTACTCCAAACCCCAGCATATTTTCTCTCATACAATGTAAAC
AAATAAATCTACTTTGTTTCTTTGGGTTTCCATTCTTACATCTCATTTAT
ATATTCTCCTAAATACAATTTAAGAGAGTAGAAAATCCACTCTCTTAGTC
AAATAAAATATTCATAATATAATCTGGCTCTAATCCTAATTCGCTAGAAA
TAATATCCTCTAATTCTTCTGGATCATAATTACACTCTTCCAAGATATAC
CTAACTTCCCTTAATAACTCTTCTGCTTCAGCTTGAGATAAATCATCTCT
TTGCATTAGAATTTTTACAACTCTATTCATAAAATTCACTCTCCTATGAA
AGCAATTTTTCTTTGGATTATTCTTCCAGCATCTTCTCAACCTTATCAAG
CTGTGACTGATCCATTTGCTTTCCAGTTCTATTAAGCATTAAGAAATATT
TTAATACTGCCTTTCTATCTGCTTCTCTTACTTCTCCTTGTACAACACGA
TGATTTAAGTAAACATTTTTATCTTTAGCCGATAAGTCATTATAATATAC
TCCGTTATATGGAAATCTATTCTCATAAAAATCAATAATTGTACTTAACC
TCTGCTTACCATCAAGTATTTCATATGCATTACCTGTCTCAGTCCATTTC
TTATCATCCAAATGAATAAAAGCAAACTTACCTATATCAATATTATTAAA
AATACTATCTATAAGCAACTGTTTGTCTTCTAATTCCCAAACATATCCTC
TCTGATATTCAGGATTCATATCTACTCCAAATGCATAATATTTATAGATA
AGAGACTCAATCATTGAATCGACAAAATTGATTTTTACATCCTGATTTTT
ACTAAACCTTGAATCACCATTAGTAAGCGGTCTAACGCTAGTCCATCCAA
CGACTCTGTATACTTCTCTATCATAAGGATTTCCATAATTTTCTTCAGTA
GAAATACAATGTAATCCGTACACTTTCCCATCATACAACACTTCTTTTAC
TGTACAGTCTTTTAATGCACCATATTTTACCTTTTCTCCTATTTCAAATC
TATAAGTTGGCTCATTCAGATGTGGCACTTCATCTTTAATAAAACTTAAT
TCATTTTCTCTTTCTTGCTGTAACTGTTCTTCTATGGTTAATTCTTTATT
TACTTTCTTTCTCGCCATTTAATCATCTCCTTCTATTTACCAAGAAATCG
TCATTTACTTATAAAAATC
>NODE_451_length_1359_cov_3.46242
CGCACTCCCACACGGCAGCGACCGTATCTCCCGACGATCGCCGGCCAATT
CATACGTAATGGCTCCCCATGCTTGCGCATCCCGATAGACGTAAAAAAGC
TGCACAAAAGTCCCTCGCATTTGGAATGCAAAAACAAATTATGCTTGATC
GTGCACTCTTCGCCCTTTTCCGACATGATTTTCACCTTGACGATTGCTTT
ATTGCAAGCCGGTAAATTCCCGGAGCCCATATGTCTGGCTCGCTCAAAAC
TATCGATCCAAAACTCATATTCACCCGGCGGCAAAAGCACAAAACCGCTC
GAATCATGCTCTATTGTATCATCCCAGCCTAATTCTCTCTCCATATTATC
AGCCATCATCATTTATCTCCTCTCAATTTATAAATAATCATCCGAACCTG
CGACCATGCCCCGATTAATACCCCCTCGACAAATGCCGGATCATAATCGG
CTATCTTCGTTCCTTTCGGATAAAATCCGCGATAGGCAACCGCATTTTGG
ACCTCTTCCACACTCACACCGGCACTCTTCATTAAATCATAAAGCTTAGG
CGGCACTCCCGCAGGAACAGCATCAGCTTGAGCAAAATCCAAACTCTGCG
CCTCATGCTTTTCCAAAAATTCCTCCGGTACCTCTGCCAAAGCTACCTCG
TTTCCGATCTCTTCCAATGGTCTATCCTTATCGCTCGGAGGCGGCACCGC
TTGATAATGCTCATTGGCAAGCTTAGCCTCATGAGTTTCGGTAATATCCT
CCTCATCTCCACTCCGCGGAATAAACTCGGCAATCTCTTTATAATCAAAC
GGCAGCTTATCCGCCAAACCATAGCGATTTTTCGCATCCCAGACAGGCGT
ATGCGTGGTATACATCACCCTCCTACCGCCTTGAGCCTTATATTTTCCGC
TCTCGCTTTTCACCGCAAAAGTCTCATAATTGGCAAACAAAACCGTATCC
GCCCACTCCTTTAAAAGCTGAGCCGTGCGTTTCTCCGTCTTTTTTACCCC
TAACTTCAGCTCCCAGCGGTCATACGCTCCCGCCTCATCAGGCTGCTCAA
ACTTCACTAACTGCGCATGAGCCGCCACCGCCACATTAATACCGCGTTTC
ACCACATCCTCCAGCATATCCAATAATCTGCCGAACTCCTCAGTCAAATA
CGTATACCCGTTACCATAGCCGAAATCCTCAATTCCGCTTTTCTTCGCCT
TAGCACAAATATGCTCCGCGCAGGCTCTCTCCGCCCAGTCAGCCGTATCT
ATTGCCAATGTCCCTATCCTGCCCGCTCGGCCGTCGCGAACAAACGCTAC
CTCCTCTAAAAGCATCTGCCAACTGCTCGGAGCAGGCAGCCGACGGACAT
TGAGCCTTT
>NODE_457_length_1352_cov_2.62606
GGCTATACTATCGTTGCGACTGCCCGTCGTAGAGGATATTATATAGCCCG
AAACAGTCCGTCGGGCGCTGTGGGGGTGTAAACACTCCCCCCATCCCCCG
CGTCAGCGGCTCGGAGAACCGAACCAAAACAGGGACGAAAAAATTGTTGC
AAAATGTCGAAAGATATGCTAAGATAAAAACAAGCAATGAGGGTGAGACC
TTAAAGGCGGTTAGCACTTCCGTAAAAGGAGGTGGTTTTTATGGGATATG
ATTATATTCTACTGCTGGCATTTCTCGTAGATGTCGGAGTGATACAGTCT
TTCCGAGTTACACATGACAAAATCATTGTACACATAAAAAAATAACCGCC
CACGTTAGCGACAGTGGCGGTTATTTTTACCAATACATAGGCTAACCGTT
AAGAGGTTTTGCCCTTGTTGTGATTTTATTATATCACCAAAATTTTCAAA
AGTCAATACTTCATGCAAAAGTTTCTAAGCGCTACCCGAAAGGGCGGCGC
TTTTTTTAATCCGTTAAGCCGAGTAGGTAGTCGGCTGTTATACCAGGGAT
ATACATGACCATAGCCCTCAAAGAATCATATCCAGGCTTAGCCTTACCTT
TTAACCATTCCGAAATTTGAGATTGTTTAACTCCAATCAATAACGCCAAT
TCTTTTTGTGTATAATTCCCATACATGAGAATATCTTTCAAAATATTTTT
GAATTCCATATAAAAATTATATAGAATTTTCTATGCTAAGTCTTGACTTA
TAGAATTTTCTATGTTAAAATATTATCGTTGATATAGAATTTTCTATATT
TTTCAAGCCGTCGGAGTAGCGCGGCGGGATACAAGCACCAGGCGAGTGAG
CGCGAAGGGAAGGGCGCGGGATAGAAATTCCCTTCCCAAAAATCAAAAAG
GGAGTAAAATATCTTAAGAAGGTCGCGGAAATTAAAGATAATATCATCCT
TCACGACAATACGACAGGGGAACTCAAAGAGTACCGCCATAACGTATTGT
ACATGAGAGACCAAGCGCCGAACCGAAATTTCGGTATGCTGTTCTTCGAT
ACCTTGAATTTTAAAATTCATTTCGATACTACGCAGTTTCTGTTTTGGTT
ACTCTCCGTATCGGCAAGAAATAAAGTTATGATGAAGGCAGAGGATATTG
CCAAGAAGTTCGATACCACACGCCCCAGGATCGACCGCATGAAACGTAGA
CTGAAAGAACAGGGATTCATCAAGTACATTCCCAACGTCATTTTTATCAA
TCCCGATTTCTACTGGCGCGGATCCGCGTCAATGAGAGAAAACGCGGCAC
AAGAATATTTGAATTTTTAATCAGGGAAAAAGACTGCAAAAGAGCAATCA
TC
>NODE_458_length_1345_cov_4.40388
GTTATAGTCTCTTCAAAGGGAAGCTCAACAAGCTGAGCGGTTCCGCTGTA
AGAATAACGCTCGGAAGTATAGCCGGTATGCGTTTCCGTCTCAGTTATGG
TTACTTCCTCAAAATATATAGCCTCAAAAAAATCAATTAAATCGTTCATT
CCTGACCTCCCCAAAAGGTTTTAAGAATAATGCCAACACCGGACAAAATA
AACATCAAAAGCAAAAAAGAGCCGAAGCTAAAGCCGGGGGCAATCTGAGC
GCTAAAAAGAGCGCCTACCCAAGAGCCAAAAGCAGAAATAATATCAGCCA
TTAAATCACCTACCAAGGGAAAAATTCTCTGATAAGCTTCCAAGCCGCTA
AAGCGATTAAAACAACAATAACGGCAACAACGGGAATAAGAGCGGGAATC
TTACCTAATATCTCGAAAAAATCCATATATCCTCCTAACTATTGCCTTTA
TGTATGCCCCATAAAAGGAGCATAAGGACAACGCCAACGGGAAGTACCAT
AGATATAAAGGGATTATCAAGAAGAGGAACAACAATATCATTAAGTCCGT
CCTGAGCGCCAAGACCATACTGGCCGGACATTACATTTGAATTCATAGCG
TCCTGAACGCCTTCGCCTGCGGATTCAGCCTGTTCGGCATTCTCTTCATT
CTGTTCCAACTTTTCAGGCGTTAAAAAATTACCAAAGATATTTGCCCAAA
TATCGGTTGAAGTCTCCAGATTTTCAAACTGAACAGGAGTATCAGAACAG
CAGAACATAAAATTCTGAATAGGGGTGCTAGGCCACATATAGGCGTTAAG
GTTAGCTTTAATGCCAAAAGTAAAAGGAACGCCGAAAACTAAATAAGCGG
AGGGAACCTCCAAAACGCAGGAATAACAAATATATTGCATCTGAGTAGTC
TGAGGACTGTTAGTACTACCAGTAGCGACATTAGGAGCACCGAAAGTAAC
GCTGTAATTATCCACAATTTCAAGAGGAACCTCATCCTCTCCAATAACAG
CGCATAAATTCCAAAGCCGAGCGGACATTACAGCGCCGTCCGCATAGTCT
GTGCCTACATTAGGAGTTACCAAAATTCCAATGTTAAAGGCTAAAAAACC
ACCCTCATTCTTAACTAAATCCACAGTCCAAAGCTCAGAAACTTCAATAA
CATAGTCGCCTAAAGAAACAACGCTGGAAAAAGAATAAGCCCATGGCTCG
TAAGAATAAATAGGGGAATTAACCTGTAAAGGATAAGTATTTCTAGAGGG
ATATCTATCGTAACTGGTAGAAGTACCAGAAGAATTAGTGATAATAAAGG
TAGCGGGCTTGCTGGGCTCAGCTAAAGAAGAAAAAGAGAGGCAAA
>NODE_465_length_1332_cov_2.85121
ATTCCAATAGACCACCTCCTCAAGAAACCAAAAATTCATCGGCTTTTAAA
TAACATTAGCCGTTTGTAGTGGTATATTCATGACTACTGGATGTGAACCT
GCATCCACTATCCCATTGACGAAAGCCTTTAGGAATACTTGTGTAGAATG
TTTTCACATTCTACTTATTTATTCTCTCCATACTTCTGTTCAAATAAGAT
TATTCCAAAAGTAAAAATAAACACACCTAAAACAAATCCTCCAACTAAGG
CAATTAACTGTGACAGGAATAAAGATAATAAAAAACTAAATCCTAATACC
AATCCAATTCCAACAGCACCTATAATTATTGCTACCAAAAATACAATGCA
AGTCATTTTAAACACTTCCTTCAAACTATCACCTCCAAATGAAAAATTTC
ATTCATTACTTTTTATGTCGCACTCATTAATAAATCCTGATGAACATATT
CAGCAACTCTCCTACTTCCAACCTCAAAAATGTTCTTATCTTTTTCAAAA
CATATGTAATTTCTACCTGTATTCAAAGTTGCGACTGCCGTTGTACAACT
TCCTGCACATGAATCAAGAACCAAATCTCCTGGATTGGTGTAGGTCTTAA
TAAAATACTCACACGCTTCAACAGGCTTTTGGCACTGATGTAAGCTACTT
TTCTGAGTATCCCACTTGAACTGCAAAACATCTCTTGGAATTTCTTTTAA
GATCAATCATGATTATATACTTGGAATGAATGATACATCTGAAAAGTTTA
CAAAAAATCTATTAGACATTATGGAGAATTATTTTGATAATATGATTAAG
TCTGAAGAAGATTATTTTACAAATACGATGACAGGTTTGGCAAAAGCCGT
AGACGATATTAATAAAGTATATGAGAAACCAATTTGGAGAAAAACAGAAG
AAGAATTACCACCATGTTCAGGATTATATTATGGCAAAATTAAAGGTAAT
CCACATGGAGAAAATGCTATGTGGAAAGTAGTATATAACGACAATGAATG
GAGCTTATCTGGCTATTCTAATAATAAAGTAGAAATTAGTGAATGGACAG
AGATCTATTAAGAGAATAATGCATTGAAAGGAGCGAGAGATTTGCTGCAG
CATTAAATCTGGATTTGCTCTGAGTAAAAAATGTTAGAGATTAACAAAAT
ATACAACGAAGATTGCCTTGAAGGTATGAAAAAGATTGATGATAAGTCGA
TTGATTTTATCTTCACAGATCTGCCGTTTTCAACAACCCAGAATTCATGG
GATGTGTTAATTCCATTCGAGCCATTATGGAAACAATACGAGAGGATCAT
CAAAGATAATGGTTGTATCGCATTATGGGCGC
>NODE_466_length_1330_cov_2.08157
GACAAGGGAGATTTTCGATGATACGGCAGCAGGACCTAAGACCTGGCAGA
ACCATTTTGGAGGAGCGGACGATGAAGAAACCACAGTACAGGATACGGCC
GATGAGCCAGGAAGAGAAGAAACTGCAACAGAAGCTCCTGAGCCAGAGGA
TGACGGTGGAGCAGTTGGAGAAACTGGCGCTGATGATGTCCAGGAGATTG
AGAAAGGAGGCATGGAAGATCATGGAGCAGCTGATGAAGCAGGAACAGGA
CAAGAGGAAGATGACACCGATGGAGAAGAAAGTGGCCAAGCAGATTGTGA
AGAACCTGCAGAGAGGACCGATGAACAGACAGGAGCGCAGAGCCAGGGAG
AGGAAATTGCGCCCGCGCAAAAATCCACGGAAACACTAGAAAAAGAGGAG
GTTGAGGATGATGAAACCGGAGAAAATGAAAGCTCAGACACAGAAAATCA
AACAGCAGAATCTGAACCGGAAACGGCCGAGAGAGAGCAGACAGAAGAAA
CAGAAGTCATAGAGGCGGTATATGGTACCAGAAAAGAGTACATGGACAGG
CTGTCAGAGCGGGGAATGGCGGAATATATGGCTGATGAATACAAGAGCCA
CCGGTTGCTAGTGACAGATCTGGCAAATACATGGAATCTACGCAAATGGC
TCAGCGAAAAAGTTGACCGGTTTGGCCAGCCAGTAGAGGAGGAATAACAT
GGGATATTTAATCAAAAGCGATGTGATAGACACTCTGAGAGAGGACATGG
AAACAACCATGATGTGCTACAAAGGACAGACCGAGCAGGACATCATCAGA
TTTTGCTATGAGAATATGGAGCGGGCCGTGGACGGCCTGCCTCAGTACAG
AGTAGACAATGTGACGGAGGACCGGGATGAATAAACGACAAGCAAAGAAA
CAATACAAAAAAATCCACGGTCACAATCCCCCAAAAACAGCGGTAACGAA
GTATACACCGGAAGAAATGGAGGCAATGAAAGTATACAATCTCACACCGG
AGGATAATGAAAGAATAGCGAACAATCTGAGAAGTGCAGCCGCAGAAATG
TTCAAAGCACTCCAAAGAGTTGCGGAGAGCATGGCCAGAGTGTTTGAAGA
TATGGGAAAGAAATACAACAGACCAGTCATAGAGACAGAGGAGCCGCCGG
TGGTAGTGGCCAGAACCCTGTCAGAAAGGAGAAAGAAGTGCAGGAGAAAA
GGGTGGAGAGTATCAGAGAGGTAGATTTCTCTGGTCTGAAAGTCCCATTT
GTAGCGGTATACGGTCATCCGGACGATTTCCCGGACAAATACGTGGCCAG
AATCTACGAACTGGACAGAGCAACAGACAC
>NODE_468_length_1329_cov_1.90895
TATCAAAACCCAACAAAAACGCCTCTAAGGCGCGGGAACGCCTTGCTGGA
TTCCCAGTCTACTCATAAAACTTTAAGCTGAACGAAGGATATATCTCTAT
GCCCAATAGAACAAAAAAAGAAAACTATAGAAGTGGCAGAAATCTGGTCG
AGGTAAAACGCAAAATCGGCGACAAGCGGCGATCGTTTTACGGAAAAACA
AAAGAAGAGGCGATAAAATCGTATGAAGACGCAAAAAAGAAATACATCGA
AGAGAACGCGCTTCTTTCCCACGGCATCTTCCCCGAAAGTGATATTACAT
TTCAGGATTGGGCAAAAAAATGGCTTGTTGTCTACAAAAAAGGATTTGTC
CGCGAGATAACGTATGAAACTACATACCGGCATCCGATAGAGAATTATCT
CATTCCATATTGGGGAACCGCATTGCTTAAAAATATTAAAAAGTCTGACA
TCGCAGGTTTTTTCAATCAATATAAGTGTCTATCCTACTCGGAGTTAAGC
AAGCTGTCCTTGTGCCTCAAAGGTATGTTCGAAGCGGCGCAGGATGATAA
GCTGATTATGGACAACCCCGCCAAAAGGATTAAGCTTCCGAAAAAGGCCT
CCGATATAAAAATAGAAAAACGTGCTTATACATACGATCAGGCGCGCATT
GTAATTGAATTTGCAAAAACGCATCCGTGCGGTATAGATATCATCTGCAT
GCTGAAAAGCGGAATGCGCAGATCTGAGCTTTTAGCATTACCCATGTTAG
ACCAATCAAATAAAGCAGGCGGCGTCGATATGGCCGCTCGTTTGTTTCGT
GTTCGCCAATCCATTTCCGAGTTTCCCGGGGGAGTGGCGCTGGAACCATG
CAAAACCAAAAAATCCATACGAGATATTCCGTTCGATGAAGAATTATATC
ATCTCTTATCAGAAGTGAATCACTATATTTATTATGAGCATTCAGATAAG
GAATACCGACGCGAATATTTAATAGCCGGTAAATATGGAGGCTTTGTCCG
GCCTTCTAATTGGCAGACCAATCGATACAATAAATTTAAAGCAGACTTTG
AGGCATTTGCAAGAGAGAACAGACTCGATATCCCAATGCTTTCCCCGCAT
GAATTAAGACATAGCTTTGGCAGCATATTATATGAACGCGGTGCTGATAT
TGTAACAATCGCAAAACTCATGGGGCATTCCAGCATCGAAATTACCGAGA
AGCTGTACGTGCACGACAATTTACACGTAATGCAAGATGCAATAAACAAA
GGCGTATAAATCAATTCCTGTACGACTCTTGTACGACAAAAACGCCTATA
ATTTAAGCCAATTTAAGCATATCAAAACA
>NODE_471_length_1318_cov_2.24307
GAGGCTTTCGGGTTCGGTTACCCTCTCATCGGGAAGAACGAGCGGATAAG
GTTAAATACCAACAAAATCAGCGCCACGCCTGCCATGATGATAGCCATGA
TACCGACGAAGGTCAGTTCCCCGGGTTCTTCGCCCGCGCCCGGCGTCCAG
AATATACCGCTGATTTCTTGGAATATCGTGACGAAGAAGGTCATGACTTC
CGTCCATACCGCTGTAAATGCTGCAACCATTTCGTAAACTCCTTGTTATT
TATTATCAAAACGGGAGTGGTGCGTCTTCCTCTAAACGACAGAAAAAGTT
TACGTTCAAATCTTGGTTTCGGATATTCACGTTCACAATGTCGCCGAGTT
TGACAACTCCGTTTTCGATTGCGTCGATTTTCTCATGGTCTTCGCGCTTA
TCCTGATATGTGCGTCCGTACGTGTCGGCAAGTTCGCCGTCCTCGCTCCA
CTCGTTGACCATGAACATATATCTTACTCCCTTGAATGCGGGGATTTTCT
CCCCTGTCTTGCTGTTGGTGCGTTCCTTTTCATCGACCGTCTTTTTGCCG
ATATACATTGCCTGTAAAATCATGAGTTAAACTCCCTTAAATTTATTTAC
CCCCTTGTATCCCCCTTTCGGGGAAGCGCCGCAGGGAGTACTAACGGCGC
TCCTATATATCAACCTCGCCCCCGTGCTCGACGTTTTTCCCTGCCGTCTT
CGCGTTGGCGTTGATACCGTTTATTCGTCCTCGAACTTGAATTTGTCTTC
CTTGCTCTTTTTGGGCGGTGCAGTGATTTTGATGAGTTGATTCACGGCTT
TCATGTAGCCGCGTACGTTATGGAACATAAAGACGTCGAACGAACTGCTT
TTCGGCACGTCCTCTTTGTAATAGCGCTCGATATGCTTTACGTTGAATAA
CTCATCGCCGAGCATTTCAACGATTTTTCGCTGTTTCTCGTTCAGTTTCA
TTTTCTATAATTGCCTTTGCATAGGCTTCTAATTCTTTATCACTCTCTTC
CATGGGGCAGTAGCCGTCATGCTGATTATTATTCGTATCGCAGACATATC
CCATGTCCCCATGCCAAAAGCAATACCCATCGCAAAAGTAATGACATTTT
TTCTTTTTCATTTTAATTTCTTTCCTGTGGTTTCGCTTTTGTTTCTCTGT
CAGTTTCATACTGCTTTATTACGCTTTTTAAATATTTTATTTCGGTTTCT
TTCTTTTCCAATTTTTCCTCTAAAACTTCAATGGTTCTCATTTTTCTACT
GATTTTAACTTCATTTTTTGCGTAATCTGATTTAAGGAAAAAAATTAAAG
CAGTGAGTAAAATTGAAA
>NODE_475_length_1304_cov_2.22898
TTTGCCCATGTTTTCCATACGAGATACAATAGTTTTAGGAGCAAGAATAA
CGTAGGTTGCCAGCGGAGAAACTACTTCAACAGTTGTGTTTTCGGTGATT
GCAGTAAAAATTGCTTGAGACATATTCATAATGTTTTCCTCTTGGTTGGT
GTAAGTTCATCATATCATGCCTAGAGGAAGATGTAAACCCCGAAAGGAGA
CCGAAGTCTCCTTTTTATTAAAATTTTAACTCATTGGCTAAGCTATCTAG
GTCAGCACGTGTTGCTTTGGCTTTACCTACGCGTTCCGTACGATTCACCT
CTGCCTGACGCATCTGAGCACCTGCGTTTTCATTTACTGTGTTAGGTGTG
TTCATGCCTTCTTGCTCAATCTCAATCCATTTCTGGTTGCCTTTACGTAC
ACCCATCAGGAATTTATTCCACTTATTCTTATCACCATATCGTGATTTGA
TTTGTTTGATAAGTTGTTGTTCAGCTTGTGCAAGTTCTTCGGTTTCAATT
ACAGCCAACATGAAATCTGCCGTTGCTGGTAAACCTGCTGATTCTGCGAT
ATCACTCATGTTCATGTCTGAAGCATCCCATGCCGCACGTCCTACTTGAG
CTGCAGTCCATAGAACTGTTTCAGATTCTACTGCTAATGCACGAAGTTCT
TCTGCGATAGCTTTAACTAATGTGTAGCTATTTTCAGTGTAAACTCTGAT
ACGACAAGACCCACAAATACCTAAGTAATCAACCATGATTACAGATGGCA
CAAAGTTCTTCTTAAGTTTTAACTCATTAAGCAATGCACGAAATGTATTA
GCATTAGCTCCACCAGTAGGATACTGTTTAACTACTAAACGTCCTAATGT
GGATTTTGAACGCCATTTTTCCATCTTGGCTTTATATTCAGCATAAGATA
CGTTACCATCATCAATATCATCAAGTGATACGTCAAGCATGTTTGCATCT
ATACGCTTAGCACAAACTTCTTCAGCCATTTCCATGGAAATATAAAGAAC
ATTATGTCCTGTTTGAAGATAATCTGCAGCAAGTGAACAAAGGCCTAAAG
ATTTACCGACGTTAACACCAGCCATTAAAACATTTAGTGTACCTGTTTCT
GCACCGCCTTTGGTGATTTTATTCAGAATGTTTAATTTGAACGGGACCTT
ACGTGCTTTGTTCAGATAAGAAAGCCAGCGTGCTTCGTAGTCTTCCATCC
AGTCATGTCCAACATAACTATCAAACGAAATTGAAAGTGCTTGACGCATA
ATATCAGGAATAGCTCCTACGTCAGGCATTTTCTTGTTACGTTGTTCTGG
AGGT
>NODE_485_length_1263_cov_1.75497
GTTCATCGATTCTGTAGTAATGAGATTCTACCATAGAACGTTGAAGCATA
ATATCTTGGACGAAATCTTTATCAAGTTGAACATCGGAATTAACACGACA
TTTCTTAATGATTTTAGTCATCACGATTTCATCGGCATAAGGCAGTGCTT
GTTTTAATAAAGCAGGACCACCAATAACCGAGACATCAACATGTTCAGTA
GAAAGTTTAAACGGTACATCAGTTGCAGGGCTAAACAGGTTAATTTCACC
ACCTGTTACCAAGGTAATAAATTCAGATTGGGTGATATAGAACCGTGCAA
GTTCATCAGTTTTAGTCCTAGGCAGTTTTCTGGCCATATCAGTGACAACC
ACATGAGTACGATCTGGGAGTAGACGAGGTAATGATGCAAAAGTCTTAGC
ACCCATAACCATTACAGTGTTTTTAGTGCGAGCAACAAAGTTACTCATAT
CTTGTTTGATATGCTTCCATGGAAGTCCATCACCTAATCCAAAAGCATAT
TCCAGTTTATCATCAACTGTTTTAGATGGTGCGCATGCGAATACTAATTT
AAGCATTTTTAAGTCCTTTAATAACTTTTTGGATTTGTGATTTAGAAGAA
ACCAAATCAGTCTGGATTTGACAGCCATCGGTCGGGTCAAATATTATAAC
ACAAACGCGAGGTTTTGTTGTGTATCGCCCAGACAAATCAAATGCGTCAC
CAATGAATTCGGCTAAATCCGGATGGTCTAAATTAACTGAAGTATAAACT
TCATATCCGACATCAGCGCCTTGAGAGTATTCAACAACAACATTCATAAT
TATTTCCTCAGATTTTTCTTAACAACTTTCCAATCAGCTTTAAACGATTC
AACATCAGAGTGGTGAATCCAGAATCCTGCACTTTCACCATCTTCGTAGA
GTGGACATCCATCACATTCTTCGTTCCAACCAATTTCACGTAAAGCTTCT
TCAGCTTGTTCAAGGAGTTCAGCGTCTTTACCGACAATGTTGAAGTACCA
TTTACCTCTAACTTCCGAATCTTTGATGCTCTGGCGTTGCAATCTCATTT
TATTCTCCTCTTCACTTTTATTTTATAGGGCTATGTTATAGTAGCCCTAT
CTTGTTATAAACTACTTTTAAAAGTTTTTTGCAAAAGTTTGATGATTTCG
TCGACGTTAGTTTCATCTACGATACAATGGATTTTTGTTACACCTAAAGC
TATACCTTCGTTAGTAGGTTGAGGCTTTACTATATCTACCTCAGTAAAGT
ATTTGAACTCGTC
>NODE_499_length_1248_cov_2.14837
GTGTGATATTCGCAAGCCAGCGCATAGAGTTTACAACGGGCTACCGCATT
GACACTGCCAAATGGGATGCGGACAAACAAAGGGTAAAGAACGGATGCAC
AAACAAGCTGAAGCAAAGCGCATCCGAAATCAATGCAGACCTGCTAAGAC
AGTACACGGAGATACAGAACATCTTCAAGGAGTTTGAAGTACAGAACGTA
CTACCCACACCCACACAGATAAAGGACAGCTTCAATGCAAGGATGAAGGA
TGCACCAGCCACAGAGCAGGAAACAGCCGAGGAACCTAAAACCAGCTTTT
GGGAGGCGTTCGAGGAGTTTGTAAGGGAATGTGGGAAACAGAACGACTGG
ACAGACGCAACCTACGAAAAATTTGCTGCGGTAAAGAACCACCTGAAAGA
GTTCAGGGATGAACTTTCCTTTGACACGTTCACCGAAAACGGTCTGAATG
ACTATGTGGACTTCCTGCGTAACAAGAAGGACATGCGTAACAGCACCATA
GGCAAGCAGATAGCCTTCCTGAAATGGTTCCTACGGTGGAGTTTCAAGAA
AGAGTACAATCAGAACATGGCTTATGACAGCTTCAAACCCAAACTGAAAA
ACACACCCAAGAAAGTGATATTCCTCACATGGGAGGAACTGAACAGACTG
AAAGACTACAAGATACCCCCGACCAAGCAATATCTCGAACGGGTAAGGGA
CGTCTTTCTGTTCTGCTGTTTCAGCGGGCTGCGCTATTCGGACGTGTACA
ACCTCAAACGAAGCGACATCAAGCCCGACCATATAGAAGTGACCACCGTC
AAGACTGCGGACAGCCTTATCATAGAGTTGAACAACCACAGCAAGGCGAT
ATTGGATAAATACAAAGGCGTGCACTTTGAAAACCATAAGGCACTTCCGG
TCATCAGCAATCAGAAGATGAACGATTATTTGAAAGAACTGGGGGAACTT
GCGGAAATCAACGACCCGGTAAGGGAAACTTACTACAAAGGAAACGAACG
CATAGACACCATCACACCCAAATACGCCCTGCTGGGAACCCATGCCGGAA
GACGGACATTCATCTGTAACGCACTTGCGCTCGGCATTCCCGCACAAGTA
GTGATGAAATGGACGGGACACAGCGACTACAAAGCGATGAAGCCCTACAT
AGACATAGCCGACGACATCAAGGCTAATGCGATGAACAAATTCAACCAAC
TGTAACCACAATAATATCATGGAAGAAAGAATAACGTCAATGATACCC
>NODE_503_length_1245_cov_1.54874
AACGATTGAAGGCATTGAAAATATCGAATATCTGCCTGTAATGGATTATA
AGAATAAATCCATACCAATAGACAATATAACAAGCTTTGATGTAAACAAG
GCCATTCAGCGTTCATTAACCAAGGCATGCGCTAGACATGGTTTAGGATT
ATATATTTATGCCGGTGAGGATTTACCGGAAGAAGAAAAGAAGCCTGAGA
AAGAATACGCGACAGAAGAACAGGTAAAAAAGCTTAATGAGCTGTATACA
GGACACGAGGAAGCTGAGATGTCTGAAGAATTATCCGGTGCAGATATAAG
AAAAAACTTAAATGGATATTTAAAATCTAAGCTTAATGCTGATGATTATT
TCCATGCTGAAGAACTTATCAATGAATTTGAATACTCAGTTGAGGAAAGA
GGCTTTAAAGAAGGCGCTAAATACACTTTTGGATTAGGTCTTGAATTATC
AGGTCAGGAAGAAAAAGAATAATCTACTAAAACAGGGGGCATTTAGCCCC
CTTTAAAATAATTAACTACAAGCCATAACTTTATTTTCCTCATAATTATT
TAGTAAAGGTTAGCTTTTCTTTTAGCGCTTCTTGTAAAACTTTTGACACA
TTAATATTTTCTTTTTCCGCTGCTAAGTTTAGCCAATTAGGCAAAGTAAC
ATTTCTTCGCACCATTTTATTATCATTTTTTCTTCTATATTCGTCAAAAT
CTACATCTACCATAGAAATAAAGCTTTTGTTCGTTTCATAAAACTCGCTT
TTTGTTATATCAATATCGGCTATATTAGATGCTTCAGGTATTTTCTTGCC
TTCATCCTCCATAACTATTCCTTTTAAGCCTATAGCATCCCTTGCCATGT
AAATAGCCTCTGCTAAGTCGTTGCCTTGTGTTAGTATTCCTAAATCTGGA
ACTTCAACAAGTATCATTCCATTATCCTCTGTAAAAATAACTGGATATAC
TTTTTTCATACTATTTTCCTCCTTTATGGTAAAAGGTTAGGGAATTCTAT
AATCCCCATTTCCTTATAATTGCCTTCGCTAATTTTTCGTTTATCTCATT
ATGCCTCGGTATTATTTCTGTTTCTTCCCCTCTTTTATATACATCATGAC
TACCTCCGTTTCTTTCCAAGGTAAAGCCAGCTTTTTCAAGTTTCTTTATT
AAATCTCGCCTTTTCATCAGTTTTCCTCCTCACATCAATTATTATACACA
TTTTTTACACATCTGTCAATTGCTAAATACACATTTTTTACATAC
>NODE_511_length_1225_cov_2.02906
CTTGAAAATATCATATTCAAGAGGGCCTTTTTCTGTTTCAATAAAGAAAT
CAAAGTTAACTGTGTTAAATTTATCATCTTCACAGAGTAATTTAACTTGC
GAAGATGAACGGTCGATATAAACCTTTTCAACTTCAAAATTAGTCAAAAT
ACCATAGTCATCGACTAGTGCTTTAGCTGCACGTTGATCGCTTTCATATC
CGTTCTCGACAGATTTTACTTTAGCGTAAAGAATCATGAGTGTTCCACCA
CTTCAAAAGTATGTGCACTGACAATCTGGTACCAGTCAAAATTTTCTTCT
GCGTTTTTATAAATTTCGCGAAGAGCCTCAACAGTTTTTCCTGTAGCAAC
AAGATCATCAATACCGCCAAGAGGATAACAGTCGTAACCAGCAAACAGAA
GGAAATTAATAGTTTCTGTAGGTTCTGGATGCAGAACACCGTTATCGTCT
ACCACTTCAAAGAAGGTGTAAGAAGGAGTACAAGTTTTAATCCAAGCCCA
TGCTTGAGCTGCTGAATCAAACGGATTACGGAATAAACGACAATCAGGGT
CTTTAGAAGGATTTGCTTCAAAATCTGCATATACATGATATTTCATTTAC
TCACCTTTTGCAATTTTATCCATAACAATAGCGATTAAACCGATTAGAAA
TGCTACTACCAATGAGATAGAATTTTCTGTTGTTGTCAGTAGTCCACAAA
TGAATCCTACAAACATCGAAAAACTAAAGGCCATTGAAGCAATTACTACA
GCAACATTACGAATCAGTTCAGCGCGTTTCATTTTATTTCTCCATTTACT
CATTTGTTTTGATAGGTCTATAGTATCAACAACTACAGACCTTGTAAACT
GTTTTGTGAAATTATTTGAAAGGTTTTACCATATGAAAGTTTTGTTTGAA
ACGCTTGACGTAATCGTCGTGTCCTAAGCTTTGGTACATACTTACTACTT
TGCTATAATTTTCCCAAGCGAACTCACGGAACCATCCTGATGTGATTGAT
GTACAGACCTTTTCAAGGGCCATCATAAAACTATCACGTGGATGGATTTC
AAAGTTATTAGGAATCTGAGAACGTTCTAACGCTAGTACACATGATTCTT
CATATACGCCGGCCAATTTGACCATTTCTGGTAATGATTCGAACTTCTCG
CGTGAGGTCATGACTTCAGAACCATCTTTCATATAAAATGTATACGCTGG
ACGGTCTGTTAGTGCAATGGCTTCA
>NODE_514_length_1220_cov_3.92361
GCGCCAGAAAAGATTATTCAGAATTGTAATTTTAAGATTGCAAATACTAA
TATTTCTGTTCTGAATGAGAAAATTAAAGAGTTGACTAGCAAATCTATGA
GATGTATTGTACTGGCTTGGTCATCAAAACCTCTAGTAGAGGGAATTTTA
CCTGACGATCTGGAATTTTCTGGAATTATCGGTGTAGTCGATCCTGTGAG
AGATGAAGTGCCAAACGCTGTACAGCTTGCAAATAAAGGCGGAATTCAAG
TTATCGAAATCACTGGAGATTGCTATGAAACAGCAGTTTCAATCGCTTCT
GAATGTGGCATTTACAAGGATGGTGATGTCGCTCTGACAAATTATGAGTT
TGAGAAGATGTCTGATGAAGAAGTAAAGAAAATCATCCCGTCTTTAAAGG
TTGTTTCAAGATGTTCACCTAATACAAAACTTAGACTTGTTACTCTGGCG
CAGGAAATGGGTAGATCTGTGGCGATGACTGGCGATGGTATCAATGACTC
TCCAGCATTAAAGAGAGCGGATGTTGGTTTTGGTATGCAGAGTGGTTCTG
ATGTAGCCAAAGAAGCATCTGATATTATTCTAACGGATGATAACTTTGCG
AGTATTGTAAAAGGCGTAGAGCTAGGACGTACATTCATGCATAATATCAT
GATGTTTTTAGAGTTCCAGTTACCTATTAATATCACACTTCTAATTCTGA
GTACGCTTTATCCTCTGATTGCTACAGGTGCATTATTAGCTTCTGTACAG
ATTCTTATCATCAATATCATCATGGATTCCCTTAACTCTCTATCCTTTGG
TGGAGAACCACCCAAAGCTGAATATATGGTAGAGAAACCAATTAAAAAAG
GATCTGGTTTATTTATTAATGGTGCTAAAACGAGAATTGGAATTAGTACG
TTTGTATTTATTGTACTGTATGGAATTATTACATTTAGTCCAGTATCAAA
TTTATTTGTATCTGATGTAGAGGCTATGACTGCTAGATTTGCATTACTAT
GTTTCATGGCTGTGTTCAACGGATTTAATATTCGTACAGAACATATCAAT
CTATTTAAAGGAATTGAAAAGAATAAGTTGTTTTCTGGAATTGCAGTAGG
AATTTTTATTGGAACATTTTTCATTTGTAATCTATTAGGGAATCTTGTAA
AAGTAACATCACTTGATTTAATGCAGTGGATCACTGTTATTGTTACTGCG
TTTATGGTTATTCCAATTGA
>NODE_521_length_1206_cov_2.86794
GGGTCATATACGAACAGAGACGGTCAAAAGGCCTATACCACGGACGTGAT
TGTCGAGGAACAGGAATTTGCAGAGAGTAAGAAAGCAGCAGGGCAGCAGG
ACGGGAACAACGGAGGGTATTCGGATGCAGGTGACGGTTTTATGAATATA
AAGAAAACCCCGAAAATACTGGATTTTCGGGGTTTGTTGCTCTTTTTCGA
TATTCGGTTGAATTATCTCTTGCATAATTCCGACCCTTGAAAAATAAGGC
TTTTCAAGGATTTTGTCAGTTACCCGTGTGTTACTCAAACTCCTCGGAGA
GTTCTCCCGTTGTTTTATTATAACACACCCGTCCGGAACTTACACCTCAA
TGATGCGAACATGCTCCGGCTGACCGGACAGGAAAATTCCGTCGATAGTC
TCAAGCATTTTCTTTCCCTCTACTGTGTGAATTGCCTTGATATAATACGA
CTGTCCTCTCACTGCACGTCCGCAGATGCTTTCATTGCCCCATGATGCAG
AACGACGGAGATTCAGAGCACCATCACAATCAACGATCGCTCTTGTGGTC
TTTTCCGGATAGATTGTGTCAGAATCGGACACCTGTTCCTCTGTTTTTCT
TTCATCGTCTCCGGATGTCTCCTGCCCTGCTGCATCGTCTCCATCACCGG
AGGTCTGCTGTCCGTTCTCCTGCTCGCTATTTGCCCCATTCTGCCCGTTT
TCCGGTTCTACTGGTGTATTTCCTCCAGTGCCTCCGTTTTCGTCGTCTGT
GGACGCTCCTGCGTTGCCCTGCTGCCCCTCTGCATCCTTTTCATCGGTGA
GGGTTGTTGCTGCTTTGAGTTCCTCTGCGGTCATCGTGCCGACCTTGTTC
CCGTCTGCATTGTAGGTGTTCACGCTACCGTCGGGATTTGTCTCCAGTGC
TCCCTCCGGAACATTGTCCGTGAGTGAGCCGATGACGTTTCCGTTCTCAT
CCCACACAACCAGTTCCTCGTTTTTTGCTGCTGCTTTCAACGCTCCCTCG
ATTGTCTTGTATTCCTTGCAGTCCTCTTTTTTGAACTCCGTTCCTTTGCC
TAAATAGTATAACATGTTTTCGCCCTCCTCTGCTACTTTTTGAGATATTT
GCTCGACGCAAATCCCACCACGTTTTTATATGCTACATACAACCACTTCA
CTCCGGACACATCCGTGTAATATCCATAACACTGAACCGTCTCTCCGCTC
TGCATT
>NODE_522_length_1204_cov_2.30026
CATCATCACACTGATCGGAGAGCTGCCAAGACCGGGAGAACGGTTCAAGG
CAACGAAAGAGGGAAACCAGATCGAGATTGAGATGCCGATGGCAATAAAC
GAGGAGGGATTCGGAACGGAGACTCTGACCATCACTGACGTGCTATTGAT
CGGAACACAGGGAACCGTTCAAAGGCTCCTGCAGGATGATCTGACCGGCC
AGATCTATCCGATCAACAACGTGTTTGTTTCGATTATCAATAATGCAATG
GTAGAAGAGGATAAGGGAGAATATACAGTCACGGAGCCACTTTTCAATCC
GTTCAGAGGAATCCTGTGGAAAAACAATGTCTGCAAGCTGAGAGCACATT
TCCGGACAGATGACAAGAACATCAAGGTTTTGAAAAGCCTCAAAGGTGTA
GATATCACGCCGGAGGTGCCAGAGGAATGATGTACCCAAAACCACAACGA
AAGAAAAAGAGAAAAAAACACAAAGCCAGTATCCTGCACTGCAAGGACGG
CACCTGCTATCTCTGCATGAAATTAAAAGGGGACTATCGAAGATATCCGG
TAGTCCATGAGCATCACATCTACGATGGCCCTAACCGCAAGAACTCAGAG
GCGGAGGGCCTAAAGGTGTATTTATGCTTAGATCATCATATTATGGGGCC
AGAGGCGGTACATAACAATCACAAGAATATGCGGATACTGCACAGAGACG
GACAGAGAGCATATGAGAGAACGCACAGCAGAGCAGAGTTCATGAGTCTG
ATCGGCAGGAACTATCTGGACGAAGAAAAACAGGAAGAACCGAAAAAGGA
CACAAAAGACGGGTTCATGTTCCTGGAACCGGACTGTATCGGCTGTTTTG
GTGCATCAGAGAATCAATGCGAGCGTTGCGAGGAGAAAAGACATGATAAA
AAGACTGAGACACTGGCTGATTGATTAGTAACTTACGCATAAACCGCCTC
CGACATTTCCAGCAGGCATGATTTCAGCATCCTGATTGTTTCCTCCTGCT
CCTGAACCTTTTGTTCCAGTGTCTTTTCTTTCTGTGGCTCATATTCCAGA
TATTTCTCCGGATTCTTCTCCACAGCTTCACGGTTTACGTTTTCCGCTTT
TTCCCGGAACTGGTGGAAATCATATTCCCAGAACGTATCTGTCACAGTGA
TATACTGTTCTTTTTCTATCATCTGCTGATTTTCCTCTGTAACTTCCTGC
CCAT
>NODE_523_length_1203_cov_4.3101
GTGCTCGCGGCGGGGGTGCTGATGCTGGGAAGGACTCACCCGTTTCGGAG
GACGCGCTTGCGGCGCTCTCTGCCACTTTGGACGCTTTGCGGCAGGCGGG
CGGAACGGCAATCGTGCGTTTTTCTTATAATTACGAAGGAAAGACGGTGG
ACGGCAGATATGTCGATTGGGAACCCGCGCCCGAATTGATCGAGACGCAT
ATTGCGCAGCTCGGCGGAGTGCTCGCACGGAATACGGATGTCGTAGCGGC
AGTGGAGACGGGAATGCTGGGCTTGCGTTTTAGCTTGCTCATTTACGCCT
GAGTAAACTCGCAGCGCAAAATCCGCGCCCTTCGCGTCTTGCTTGTATCT
CCGCGTTTTGACGGTAGACTTTGTTGGTTTATTGAGGGAAACGCGGTATA
AGGGGGCATCTTGCGTCCTCGCCGGCGTTCGTCTCGGTCACGTACTATTG
TGTACGCTCCCTTCGCCGAAGCTTCCGGGTTCGGACGCAATCTGCACTCC
TTCTCCGCGTTTTGACGGTAGACTTTGTTGGTTTATCGGGGGGAAACGCG
TATTTACGTCGTTCTGCATTGTCGCCTTTACGGGTTCCTCGGGTCACTTA
CGGATTAGTAAGCTCCCCTCGGACTTCCGCAGGCTCCGCGCATAACTTGT
ATCTCCGCGTTTTGACGGTTTACTTTTTCGCTCGGCAGGGCGAAACGCGT
ATAAGGACAGGACAATCCCTCAGTCATGCTGACGCATGACAGCTCCCTTT
ACACAAAGGAGCCACCTTTAAGCCTCCCCTTTTTGTTAAAGGGGAGGTGG
TACGGAGTACCGGAAGGGATAAGCCATCGGTTTATGTTTCAGTCGGGCGA
AACGCGTATCTACATCGTTCTGCGTTTTGACCGAGCATCCATTTACAAAA
GTTTTCCTCGGCATAGGATTTTGCCTTTATATTATCGGAGGTCATATGAT
AAAGATCGCAGTGGACGCGATGGGCGGAGATTTCGCCCCCGCGGCACAGG
TACGGGGCGCGGTAAAAGCGCTTCAGAAGGACGGGGATATTTCCGTCATT
TTCGCGGGCGACGAGGCCCGCATCAAAAAGGAGCTGGAAGGGCTCGATTA
CGATTCTTCCCGCGTCGAAATCGTGCACGCGCCCGAGGTCATCACCAACG
ACGATGTGCCCACGAAAGCCGTGCGCACCAAGAAGGATTCTTCCACCGTC
GTC
>NODE_524_length_1202_cov_2.65388
TCATATGTGCGGCGGATAATCAAAATCTTAATCCCGCTGTAGCGCAAAGC
CAGCACCACCGCTTTATAGCGCACCGTCCAGCTCTTACCCCCGCCGCGTG
CTCCGCCATACGCCACATAGCGATTAGTAGCCGTCAAAAATTCCTCTTGC
TTCGGCTGAGGTTTACCCAATTCAATCCGCATACCTGCTCACATCCTCAG
GCAGCACGATTTCAAGCCGCGTATCCTGCGCCACTTCCGCCTTATCCGTC
CACTTACACCAATTCTTCAGCGCAAAAATACACATCGTCGCATTATACTT
CCCCAAAGCAGCTCCCTCCGCCAGCACATCACTCTGCATTTGCTCAAAAG
CACTTTTTATACTGGGGAAATATTCGTGCAAAGCATTATAAATCGTCTTC
CGATCCGCCTTTTCATAATTATCCTCCAGCCACCGGCAAAAGCCCGTCTG
CGTCGGCAGCCGTCTGAAACCATCATCCACAACCCAATCGCAATACTCAC
GCCATAAATCCAGCAGCCCGTCGCCGCTCTTCCACTTTCGCGGCTTCCCC
CGCGTCCTCTTCTCGCTCATCATATCACCTCACAAATTTCCTCCCATACA
TAGCAAAAGAGCACAAGTCCCCCGACCTGTGCCCTCTCGTTCTATGGAGG
TGTCCTATGTTCTTTATCACAGTTTACACTATACCACACATTCATACTGT
CATACACTGTCCAAAATCAAACTTTCTCTAATTATTTAACCTCTCATACT
CAGCCAAGGCCCCATCATGCAATTTATATACATATCGCTCATCATACCCC
ATACAATCCGCCACATTTTTCCACGTATTTTTAAGCGCCACATAACGAAA
AGTCAGCAAATTACGAAACCTCTCATCCTGCAACAATGCAATCTTTGCTT
TCAACAAATCCCGCACCCGCAAATACTCCCCCAGTTCCGCCGCCAAATCA
TCCTGCAACTCCGTCACCCGAGCCACCAGTGATCCCATCCTGTCACCATT
ATTGCCCTTTGGCATACCATCAAGACGCGAAGTACACTTATACAGCACAT
CCTCCAACTCCGACCTTTCCGCTGAAATCCTATTAATCACACGCTTATGC
CTCCGCAGCAATTCCAGCTCATCTTTAGCATTCATCCTCACCGCTCCTTT
TTAAATCAATCCCCATCAGCAAAAGCGAACACGCCCCGTCCTTAGTGAGT
CA
>NODE_528_length_1195_cov_2.93772
CTATAACCGCTTTTAATTCTGCTATCTCACAAGCTAACTTTGATACATTG
TCATGTACGCCTTGACCTTTGGGCATTCCGCTAAGGTCTACGGTTATACT
ATCTATTTGAGCTTCTTTTTCCGATAACTCTTTCTTTTTTTCCGCAATGT
CCTTTTTTATGTAATATAACTGATACAACTCTTTTCTAGTCAAGGCAACA
TCTCCTTCTATAGATTCTTTGTTTTAGCCCTATATAAATCAAAATATGTA
AAGCAGCTCCTAATTACCTGTCCAAACTTATTTTTACCCTCAACCAGCAC
ATGATATGGATATATACCAACTACCTTAAAACTTTTTCGCCTAATGGTTA
TCTTATCTCCGATATTTAACTTAACCTGTGCTTTTATCTGCTCAAAAGTC
ATGCCTGGGATTATATGATATTTACGTTGCGTCCTAGGTATAAATCCAAA
TCTTAAGCAAACATTTTTTATCTGTAGGTCAGTTCTGTCTTGATTAAATC
TGGTATTAAATTCTTCTGTCAGCTCTCCATATTCCATGCTCTTGCAATTG
GCTTTTAAAAACTCTTTCATCTCGTCATTGTATCTCATTTTATCACCTAA
AACTCATCTATTATGATTGTTCCTGTTGTATAGTAAATCATGTGCCTATT
TCCGTTTTCGTCATCAAACAGAATATAGCTGGTTTTATCTGTCTCAATAT
CAAATTTACCTGTATATTCCTCTATAAGCTCTCCATTAATATCAAAAACT
CTTACCGTTCGCTCTATTCCGCCGTTTAAATCACTTTGCTGGTCTTTTAA
CGCCCTCTGCCCTGATTCTGAATTGCTCCTATACCATATAAAAGCCCCGC
ATATAATTAAGGCTATTATAATAGTCGCTATACCTCCTATTTTTGAACCT
GAGCTTTTTTCAATAAATCCTCCCCATATTAAAAGCTTCCTATGTCTAAA
CCAAGTAAAATTATTATGATAGCAAATATCCATACCCAAATAGTCATATT
GTTCCTCCTTATCTTCCCGTACTGCCAAATCCATTATTCCCTCTATCCGT
CTCATCAAGCTTCTCCACTATCTCAAGCTCCGGTATCAATATCGGTACAA
TAAGTAACTGAGATATCTTATCCCCTCTTTTTACTTTGTACCATCTGTCC
CCATGATTATAAAGCTTAACGGCTATGGAACCTGTATACCCCTCG
>NODE_534_length_1188_cov_1.85172
ATTTGACTCAGGAGTTAATTAATAAATGGACTACTAATATCGTTAATACA
ATTGATGAAATCGAAAATAAAGAAAAAAGATATTCAGAGAATGAGGATGA
GAAGATTTTTTATGATTCTCCAGAACAGGTAAAAGCACAGAGTTATTATT
TCTCTACGTTATGTGCATATTCCCCAACATTACATAAACCATATAAATTA
TATCTGGATAAACTAGAGGATAAAAAGAATGGTGGAAATTTATTTGGCGG
AGTAGGCAATAATGCTGATGATACAAAAGAATTGGTAGAGAATATGTGTA
TAAAGAATGACACAAATAATGAACAGGAAGATTTATCTTGGTTAGATCAA
TTGTAATATGTGAGGTTTATAATGGGAGATAAAAATTATACAATTTATCA
TTTACATAGTGATTTGTCAAATGGTGTAACAAATATTGATAGTATAACAA
AATATTATGAATATATTGACGCTGCGAAGGAAATGGGTATGAAGGCTATG
GGGTTCGCAGAACATGGATCTGTGCTTGAATGGGTTCATAAAAAGACAAA
AATTGAAGCAGCAGGAATGAAATATATTCACGGGGAAGAATTTTATGTAA
CAGAAAAATTGTATTTTGAGCCAGAAATCCCAGATAAATTAACAGAATCA
TTGTTAAGAATAGACGCAGAAGAAGCACAGGCTGAAATTAATAAATATAT
TGAAGACAATAAAACTCAAAAAAGAGACAATTACCATGTTGTGTTAATTG
CAAAAAATTATGATGGTGTCGTAGAACTTAATGAGTTGTCTTCAAAAGCG
TTTCGTAGAGATGGACATTTTTATTACAATCCTCGTATTTCATTTGATGA
ATTAACATCCACATCAGATAATATTATTATATGTACTGCTTGTATAGGAG
GAATTTTGGCAAGTGGTACACCAGAAATTCAAGAATCGTTTTTGAAATTT
ATTATTACGAATAAGGATAGATGTTATCTTGAAATACAGCATCATAATGA
TGATATACAAATAAAATATAATCAATATTTAGCAATGATTTCACAGAAAT
ATGGGGTTGAATTAATAGCTGGGACAGATACACATGCATTAAACGATAAA
CATTTACGTGGAAGATCCATTATGCAGAAGTCAAAAGATGTTAAATTCGA
TTTAGAGAGTAAATGGGATTTAACAATGAAATCGTATG
>NODE_538_length_1173_cov_2.12791
TCGGCAGTGATGATGATCTGCCATTCTAAAGATGAATATACCGGAAATAG
AGCGAGCACTCAACGGGCAGGTAATGCTCGTTGATACTCGCGAACAAGAT
ACAAAATACCTTCACTATAGATTAAATCAAATGGGGCTGCCATATGAAAG
GGAAGCGCTTAAATTTGGCGACTATTCGGCAAAATTCCCATTGCCTAACG
GGGAATGGTTCAGCCTTGCAGACAAATGCTGCATAGAAAGAAAGCACGAT
ATTTCAGAACTTTGCGCCAACTTTTGCAGAAGTAGGGAACGTTTTGAACG
AGAGTTCGCAAGGGCTTCAAGCTCTAATGCAAGAATATATCTTCTTGTTG
AAAATGTGGATTGGTCAAAAATTTTAAACCATGAATACAGAAGCAAGATG
AGCCCCGAAGCGCTTAAGGCAAGCATATTAGCATGGCTCGCTCGTTATGA
CTGTAGATTAATAACCTGCAAAACAAAAGAAAGCGGAATTTTAATACGAG
ATATTTTGTATAGAGAAGGGAAGGAAAGATTAATGCAGAAATATATTGCG
GCGGTGGAAGTGGAAAATGAGACAGAATAAAGGATATATAAGACTACACA
GAAATATAGTAGACTGGTGCTGGTACAAGAATGCAAATACATTTAGGGTT
TTTATCCACCTCCTGTTAAATGCAAATATAAAACCTCATAAATTTGAAAA
TGTGATTATTAAACGTGGTGAAATTGCAACGTCGTATCAAAGAATAGGTC
TTGCTATTGACATGAGTTATGCTGCTGTAAGGACTGCTATTTCTCATTTA
CGGAACACAGGCACTTTGACAGTCAAAAAATATCCAAAATTCCTTGTTAT
AACCGTATTAAATTACGAGTGGTATCAGTCGGATTCGCAGGCAGATCAAC
AGTCGCTTGACAGTCAAAAATCGCAAAAAAATGAAATAGTTCCAAATTTA
TCGAATGAAAATGACAATCAAAATGACAGTCAAAAAATAGGCGGAAAAGC
CTATATTAAAGGCGATAATAACGGGTATCAAAATTTGAAACGACAGTCAA
TTCAACAGTCAAATGACAGTCGCTTGACAGTCAAATCGCAGGCAGATGAC
AACAATCAAAAAAAGAAAAAGAATGAAAAGAATGAAAAAGAATATATAGC
CCTCTCGGGCGAACCGGAATTTG
>NODE_545_length_1162_cov_2.18338
ATTCTCCCATCGCTCTCTCATGATTGGATACCAATACTTATCAAGAGTCC
AAGTTGACTTTCCGCTAAATGGACAAGCAATAGTACATCCAGCTCTCATA
TAACCCTTTTTATATTTAGGATTAATTTCTAATCCTTTCCAGAAAATATA
TAACCAGACTTCAAATTCATTCCATGTTCTAATAGGTAATATACCTTTCC
AATTTGTATTACCCCATTCTCTAGTATTTACCCACTCATCTTTATATTCT
CTTCTTTTTACGGACTCTTCATTTCTCATGCCCATAAATAACAAATATGG
ATGTTTATGATCTAATTGAGATGTCATTACTCCAGATTTGAATATACTAC
AACAGAATCGTGTCATCTGTGTTGGAATCATACCAGTTCTTTTAATGTAT
TGATAAAATCCTTCTTTTGGATTCATAATTTCACAATTAGGGAGCCTTTT
AATCATACGATATGTATCAGCGCAATCCAAAGAAGTGTTGTTAAATATAG
CCTTTATATCTGGATATAAAGAACGAACCAAATAACATATTACCATAGAA
TCTTTTCCAGTGGATACAGGAATGATGGGTGTATAATTCTTATACTCTTC
TATTTTATTTTGAATCAAATATAGAGCATCTTTTTCTATTCCTCTCAAAT
GTCCAATCCACAATCTCAATAAATCATACCAACTTGCCAACTCAATATCT
TTTATATCATCATATCTCCTCTGTAACTTACAACAATCTACGGTTTCATT
GGAATCGTTGATTATTACTTTAAAAAATTTGTGTTCACAACCATATTTGT
CGAACCCTTTAATGATGGACTTATCAAACCAAAAATAACCTTCTTTCAGT
TCTTCCAATGGCAATTTAGTAGAGTCTCGTAAAAACTTTATGTATTCTTT
AAAAATTGGTGTCACTCATATACCTGAGTGTAATGTACATTACTATTTAC
CTAGGATTATCTTTACCTTTCTATCATTTTATTAACCTAATGAAACCGTA
GTTTAATCGTAAAACCAACCCTCTGAAAAACCAATAAAATCAAGGATTTT
TAGTGTATCACATTTTATTTAATTTCACAGAATCCTCTTGATTAATTATC
CTAATATTCTCGACGCGATCTATTATTATATTTTCGAATTTTACATTCTT
AAATGCTTCATA
>NODE_547_length_1160_cov_1.89774
CAGGCCACATTAGAGGAACAATAACAGAAATAGCTCCTAAAGACTGGGCT
AACATAATCATGTTACCTACTCAGCAGTTTATGTCAAAAGGAAAACGTTT
CTCTGCGAATACTGTTTGGAAATCTTAATTCTATTCTCTTCCGTTCTTCT
GATATTCTGTTGAACCGGATTAATGGAAGAGACCTAAAACCATTATACTG
CATTTTTATTAAAGCGTTTTTGAGGTGCTTATGACTCGTCCAACGAGACA
GATTTTTAACCAAACAAATATAACAAACTTTGTTGTGGATATCCCAGATA
GTACACGAACTTCAGGTTTTGTGCTCAATGCCCAAACGGCTCCATTGCCA
GGTGTGAGAATTCCTGTTGTTGAAACTGTGACAGGCACGATGGGGTTAGG
ACGTGCAATGCGTGCAGGCACCACATTTGAATACGACCCTTTTGTTGTAC
GATTTATAGTTGATGAAGACATGACGTCCTGGACGAACATGTATAAATGG
ATGCTCAGCACTAATAACTATATAACCGGACATAATACGGCCCACTCCGA
TGGTCCTGAGTTTGTTACTTTGCACATTTTAAACAACAATAAGACTGAAG
TAGTTTTGACGGCGAATTTCTATAAACCATGGATTTCTGATTTGAGTGAA
ATTGAATTTAGTTACACCGAAGACTCTGACCCTGCCGTTACGTGCGTAGC
AACTATTCACTATGCGTACATGACGATAGAAAAGGATGGTGAAGTCATTG
TATCTCAACAACCACGTCAAGCAGTCGAATCTAAATCCATTTCTAGACAC
CCTTCCTTGCGTTAATCGCTTCTAGCTCCGTATGTTATAATCACTCATAA
ATTATATGAGGAAAACCTATGGAGCTAATCTTTTTAAGTGGCATCAAACG
TAGTGGCAAAGATACTACTGCTGATTACATCAATTCAAACTTTAAATCTG
TAAAATATCAATTAGCATATCCGATTAAAGACGCTCTAGCAATAGCCTGG
GGGCGTAAACATGCTGAAAATCCTGATGTATTCACAGAGTTGAAATACGA
ATACTTTGAAGGCATTGGATACGACCGTGAAACACCATTAAATCTCAATA
AGTTGGATGTTATTGAATTATTGGAAGAAGCGCTAATTTATTTGCAAAGT
CAATATTTAC
>NODE_548_length_1156_cov_1.03996
GTGTTTCAGGAGTTACTACAGCGTGAGAATAACCTGCTTGTGATTGACCA
GCAATTACTTCACTATCAACAGCTAAAATTACTGCACCTTGTTGAGCATA
AGTTGCTTTATATTGGTCAAGGGCTTTAGGAGAAATAGTTAAATTATTTA
CGGTTTTATTATAAACGTTAGTGCCTGCAGCACCACGAGTTTTAGCAGGA
GTAGCAGAAGTAGTTGATACATATTTAACTATACCTGATAGTGTTTCAGA
ACCCTGACGTGCCTGCAATTTCTTAGGTGTAATAATCGTTGTGTCATCAA
GACCAGCATCGGTTTCAGTCTGAGTAGCAATTTCAGCAAGACCGCGACGA
GTTTCAGTTGCTGTACGCTCATTTAGTTTTTTAGGCGTAACAATAGTATC
GTCCACAAATGATGCTGTGGAATTCTGGTTAACTTGTGCTGTTGTAGCAA
TTTTAGCGATACCACGTCGAGCTTCAGTTGCTGTACGATTTGCCAACGTT
TCAGGAGTAATAGCCACTTCTTTAGCTGGAGTATTCTCTAAATCAACATT
TGCTTGCGCTTGAGTAGCAAGAGCAATAACACCTAAACGAGCTCGTGTAG
CATCAGTTCCAGCATCAACACGTTCTACAGTTGGGACGTTTTGTTGAACA
ACCCAATAACGTGTACCAGCAACGGTGTCTTCGATATACGCTAATTCTAA
TACAGGAACATATGAAGTAGTGCCATTGAATTCTAGTTCAGTAACAGAGA
CCCATTGAGCATCAGGTGGATATTCAGAACGTTTAGGGAACTGAAGCAAT
GCAACAGAAGAAGCAATTGTATCACCTTCGGCAGCTTTAATTTTTACTGT
TTGGCCTTTACGCATGTAGTTCATTGAAATTTTAACAGTGTCACCACTCA
AAATTCCGGAAGGCAGCGTAAGATTAATAGTTCCGGCTGTACCGTTATTT
GTGCCAAAAATAAGAACTTCTTCATTTGGACGAATATTTGAATCCGCACG
GATAATACGAAGACGCGATTTCTGGTCGCCTTCCCATATACGCCATAAAC
TACTTGCAGCATCAAAAACAAAAAACGCGTCAGAGTCATTTCTGCCTTCG
GCAATATGAGTCCCGACTTCACCAATAGACGTTGTATCATCAAATGTTTT
AACAAT
>NODE_552_length_1152_cov_2.70191
GACTATAGTACACCACTTGATGTTGTGTACGACACGATCGATGATATTGG
TGCTACCGGCTTCCCTAGTCGTACGTACGAATCGACAGACACATTTTTAT
CTGCTGTTGGAGGTACTAATAATGAAATTAAAAGGATGCCTACAACGTCC
ATTATTACACCTCTCGCTGGGTATAAATTGAAGCCTGGAGATTTCCTTTA
TATGAAATTCCAACTAATGGCCGATGCTGATTTGTTAGCACAAGGGACGA
CACGACTTTCTATTCGTTTCTTTAAATCTCCTTCTACTTCACCTATTTCA
TTTAAGGATATAAACTTTGATGGGGCCGCAGGTGAATGGAAGATATATGA
AGACTACATAGAAATTCCTGCTGGTGCTGACGGGTTCACGATTTATTGTT
ATCGTACAGCTCCAGTAGGGCAAGGTGGATTAAGAAACGTTATATTCACT
GAAGTATCATGTAATGGAAGCGTTTCAAAACCTGCTGAGTTTGGTATAAA
TGGTATTCGTGTAAATTATGTTTCAGAATCTTTAAGTGCTCCAGACATAA
TGACATTACCTACTCAATCTTCAACTGATACTGGTAAGGTATTTGGACAA
GAATTTAAAGAAGCATCAGAATAAATTTAGGGAGACTTCGGTCTCCCATT
TTTGTATAAATATGGGTATACATATAAGGAGACAACTATGGCCGATTTAA
AAGCTGGTAGTACAACTGGCGGTGCCGTTATATGGCATCAAGGTAATTTC
CCTTTAATGCCAGCAGGTGATGACGTCCTGTATAAAACGTTTAAACTCTA
TTCGGAATATAATAAGCCACAAGCTGCTGATAACGATTTCGTTTCTAAAG
CAAACGGTGGTACTTACGCTTCAAAGGTAACATTTAACAGTGGTGTGCAA
ATACCATATGCTATAAACAATACAAACCCATGTGGTGTTTATCCAGGTAA
CGGTGATAATGCTACTTTTGCTGTAGCAAATATCGATATTGTTTCGTGGA
ATGGTATTGGTTTTAAATCATCACAAGGTTCAGCAGCCCGAACTGTAGTA
ATCAATACACGTAATGGTGATATTAATACAAAAGGCGTTGTGTCGGCAGC
TGGTCAAGTAAGAAGCGATATGACTGCTCCGGTTGCAGCAAATGATCTCA
CA
>NODE_555_length_1150_cov_2.61096
AATATCATCCTCGCTGATGAAAATGAAGATGATAAGATTATTAAATCGTA
TGCTGTTGATGGTGGACAGAGAACAGTTGCATTGGGTAAGTTTATGTATG
AGGGGTATAGAATCACAAAGACAATTAGAGAACCAATCATTGTATACGAT
AAACGTAAGACAGATGAAAATGGAAATGTTGTTAGAGACGATGATGGTGA
GATTATTTGGGAAGAAGTAGAGTTTGATTTACGTGGTAAAACTTATGATG
ATCTTCCAGATGAATTAAAAGAAAGTTTTTATAAGTGTCCATTAGGATTA
ACTATCTATCAGAATACTAAACCGAGTGAAACCACAGATTTAGTAGGTAT
TTATAATATCCAGAGTGGGATGAATGTATCGCAGAAATCTCTTACATATC
TTGGAAACTTCGCAGAAGAAGTAAAACGTATTAAAGAAGATAGCGACTTC
CTGAAAGATGGAACAGCATTAACAGAATCAGATAAGAAAAAAGGAATTTG
GGAACGTGTTATTTCTGAATGTGTAATGGCAGTTAATCATTTTGAAAATT
GGAAGAAAGATCCGAAGAAAATGTGCGATTACCTGAATACAAATGCAACT
AAAAATGAGTATCTGAAGATAGAAGATTACTTTAATCGACTTGCATTATA
TTCTGACAAACTTGAGAATAAAAAAGTCTCTGATTTATTCACATCAAAAG
ATACACTTGTATGGATGAAGGTTTTTGATAACTTTACAAAACTTCATATT
TCAGATGATAAGTTTGGAGAGTTCTTAAATATGTTTGTTAAAGATATGAT
GAACAAAGAAGTTGATGGAATCACATGGAATGAATTGGATGCAGACAAAC
ATACAAAAGACACTGGAATCATTCAGAAGAAGGTAGAGCATCTTACATAT
TTATTATTAGATTATTTACATATTGACACTGGTGATTACACAGTAGAAAA
GAACGATGTAATGGAAACTGAAAGTAATGATGTTGTAACAGACAAAGAAA
AGAATATTAATGTAGAGGAAGAGGATACTGTTGATAATGATGTTCTGGGA
TTCTTAAAAGAAAATATTTCTCAAGATATTACCGAGGAAGATTTAAAGGC
ATACGAAGAAGATTTAGATGTATATAGTCTGGATGTAGATAATAATACTC
>NODE_556_length_1150_cov_1.87763
GCCAACAGATTTCAGGAACTTCATCTAAAACATTTTGTTCTGTATATTCA
CCACCGTAAGAAGCTAATTTAGCAGCCAGACTTTCCGGAGTCTCACGCGA
CAAAGCTTTATCTAACAGAGCTAAACGTTCTTTAAAAGTTTTCATTTAAA
CCATCCTTTAATACGTTGCCAAATAGATTTTTGTGCTTGTTTATTTACAC
CAATCGAACGAATAACTGGTTGTGACTGCTGGTATTCTTTATAATCTTCT
TTATAGATTTCGTAAGCTGCATCAACAAATGAACTGATCGCTGCCATGTA
GTTTTTACGAAGGCCAAATGGCGCGTCATTATTTTCACGAATAACCGTAT
ATTGGCCTGCTTTAATCTTTACAATTGTCCCTAAATAAGCCCCGTGGTAC
CAAATATCCCATCCTTCCTGAGTAGGTTCTGCACATTTACGAAGTTCGTT
AATAATATTCAGCTTATTCATTATGTATTCCTCACAGTACGTTAGTTACA
AGGGTAATGATTTCTTTGGACACATTAGGGAAGTCAATGTAAGTATATTT
ACCACCGATCTTAATCTTAACATCATTTTCAAGAGAAGTAAACAGTTTTG
ATTCAGTTTCTGACATGTTGTATGCAAAGATTCTAAGAGCGCCATCTCGA
CGAATTTCGATCTGACGAATACCTAGAACTCGTTTTGCAAATCGAACTTC
TAAGTTACTACGGTTTTCACCAATTTCTTTAACTTCGACTTTATCTTTAA
TATTTTCAAAAACAAAGTTTGCTAGTTCATGCATTTCAGGAGTAACTCCA
CGTGCTTTTCTAGTGTTACGTTTCTGAAGAAGTTCTGGAGCATTTTCTTG
GGCAAAGAGGTCTGCAGCTTTTTGGATAATATCCATTGCTTCGCCTGTTG
CTATAAGTCCATCACCGGATTTTTCGACTAAACCTTTCTTAATCAATACA
CCAATGTTAGAGTTAACAACTGATGCATTGTATTCTGCTTCCAGAGCTTC
ACGGACATTGGCAGCAGTGGTGAAGTTGTTCTTAATGATATAAACCATTA
TTGCAGCAGTTTTTTCATTCAGAGCGTTTTCAGAAGCTTTGATGACGTAA
GTAACTTTAGACATTTTATTTCTCCAAATTAGTATTTGTTTTGATAGGTC
>NODE_557_length_1149_cov_2.32998
ATCTAATTCAAGAAGACCATACGCTTGAGACCTTTCACCTGGTCCTGGCC
ATTTCTTAATATAATACTGGATACCACGTGCATATGTTAAACGATACACA
CGTTCAAGTAATTTGTTGTCCTTATTTTTCTTAAGGATTTCCTGTTTTGT
TTTAGTAGAACCGATCGCAGCTATTTGGTTTAAAATATCTAAAATCATTT
GATGTCCTCGATTTTGGTTACGGTTCTATTATAAGCCACTTCATCTAGAA
GCGATTTCAGCGTTTTCTGATAAGTTGTAATCCATTTACCGAGTCCTTCA
ACATAGTATTCTGAAATGTAGATGAACCCTTGTTCAACACACTCTTTAAA
TATTTCTGCGTCTTTTACTGAACGAAACAATGGCCAGTCTCGAAAGAACA
TGTTAACGTGACCGTAGTCACGTGTGGTATTTTTGCCATCTGTAATATCA
TGAACTACAAACATAATTAACCCTTAACAATTTATAGACCAAGTCCATTT
AGACGAATCTAAAGGAAAGTTTTGAATCGTCCACCACGGCTGCATATCAG
TTGGTCCTTGGGTTCGCCAGGTATATGGAGTACGTGTTGTCGAGGGGCCA
CCAATTTGATTGGGCCATGCACCTGGACTTGTTGCACCAGATTCTTTAAG
CAAATCCGCCAATCGTTTTAAAAGGTCTTCACGATCTGAATCTGAATTAT
TCTTAGGCAGAACCAAACGAGATTCAATATCATCCCACGTGTGTACACGT
TGTGCAGTACGAGGAATGGCATCACGTTCACCACGAGCCAACCAATAAAT
CGGTACATTAAGAATTTCTGCCGCATGGTCACAATGATGAGCTAAATCGT
CAACGTAACAAATTACGTTATATTTTGTTTTAGCTAGTTCGAATAATTGT
TCCTTTGAAGAATCATGACCACACATCATTACTTCAGAGAAAGCGCCTGG
GAACAAAGCATTCAAATTAAATTGTCTATTCAATCGAGCATCAATTGAAT
CACCTAGCGCCGTCACGGCTACAAAATTATAGTCTTCTTTTAGTTTATTG
ATAACTCGAAGAGCATCAGAATAAGGCGCTAAGTAACGAATAAAATCAGA
GCTATTATATTTTTCTATTAATTGTTTACCAAGGTTATCGTCGGTATTG
>NODE_562_length_1136_cov_1.25162
CACGTAGCTTAGCATAAAGGTCTTCCTGAGTCATTTTACCTTTACTTTGT
GCTAAAAGCTCCATACCTCTGTGGAAGTATGTTCCACGATCCATGTACTG
TGTTACTTCAGGATCTTGCTTTTCTTTGTAGCCTGCTAGGTATTTACACC
AATGCTTCCAAGGATTGTCCAAAAATGTTTTTACTCGACTTACACTATAA
GTTGTCATTATCCACCTCTACTTACTCCATTTTCTAAATAATAAACCATA
TCTTTGAATCTCATGTCAAGCGAATAGACCTTGCTATTAAGCTCCTCATG
GTTCTGTTTTACTTCACCCTTAAGTTTCTCCACCTTGTATTCTAAACTCT
CAATCTGAGCCTTCTGTGAGGTCACAGTGGCATAACAGCAAAGGGTCAAC
AATAGGAATCCAAAGATAAGAGCATAATTAATAATTTTTTCTTGCATCTC
GGATCACAAAACCTTTCTTCTTGTTAGGAGTGAACTTTCTGCTCTTTTCT
CCTTGTGGCTTAAAGCTCACAACATTAAGAGGCTCTTGCACAATAAAGTC
TTCATACTCGGGGTATTGTTTAAGCAACTCTTCTTTGCTACTTCCTACCA
CAGTGTTTGAATTTTGTACAAGAGACCATCCAGTAGATCCATCAATCATT
TTTGTTAGGTAGTGACCACTAGGAAGCTTAATCATGTATGGTACATCCTC
TTCAGTGACTTTCCAGTTTCCTTTTAGGATAGCATTTACCATACGCTCTA
ACTGATCCACAGTTTCTTCTTCTGTGTTAGAACCATTCTTAGTAAGCACT
TGTCTCCAATAGTGGTTTTTGTTTGCTTTTGTGCTATTTAGAACATAGTT
TAGATAGGAGATACGGTTAACCTTATCAGGGAAAGTATCAATAGGTGCAT
CAAGGATGAAGTCTTCTTCAGTCTTAGTGATTGAGATAACTTCTGTGTCC
TCAGTCTCACTTGCAACCATATTGACAATCTTAGTTTTTACCATGTCAGG
TACTTCTTCACCTTGGAGGATTTTATCAAGGTAGTACTGTGAGATACCTA
GCTCATTGCAAAGTTTAGATTTACTTTTTGTTTTTAAAATATCTTCAATA
ATTTCTTTGTAATTCATAATTTCCTCACAGGATGGG
>NODE_564_length_1127_cov_1.44776
CGTCGCCGTCCACCGCCGCATTCTGCACCAGCTGGCGCGACTTATGGCTA
AACTTCACCCGCTCAAACACATTATCTATCTTCCCCTGCAGCGCGTCCTC
CAGCGCCTTGTACACATCCCCCTCAGCACCGAAATCCACCGAAACACCAA
TATCATCACTCACCAGCTGCCCGATAAAATACCGCACCGACGGCTTTAAA
ATATTAAACACCGGCTTATCCAGCGAGGGCGCATTAACGCCCTCCCATTG
CTTATCATGATAAAAATTGTTATTGCGCTTGACATTCTCATAAAGCTTAA
TGCTGTACTTATAATCATCATCTTTCGCGATCTCTTCGAAAATCTTCTTA
GGCTCCGTGTTTACCCTCACCATTCATCACCGCCCTGCCTCGAGCCGTCG
TAATTCATCATATTAGCCCATTCCTTAGCCAATCTCTCTTTCTTGACTAA
TTCCTCCTCATTTTCCTCCGCGTCCGTTTTAGCCCCATTTCTGCCATTCT
CAGGCGGTCTTAAAACAAACCTTGCATACCAGTACGCCCAGAGCAAAGCA
TTTAAGCTAATCACGCTTAGTACCAGACAAATATCCAAAACGATTTTCAT
CACTCTTTATCCCTCTTTGGCTCATTATAGCTTAGCGCCTGCGCGCTGTC
GCTCACCCCGGCAGTCGTCGGGTCCACAAATACCCCCAGCACCGCCAATG
CCACACTCACCAGCATAAACGGATTGCTGATTAAAGCCTTAGCCTGGTCA
AGCACCGCCTGCCACGAGGTAAACATATCCGCACTCACACCCATAGCCGT
GAGGATAATGCCCCCTAAAGACACCCAAAACCACGGATTTTTCATGCGCA
CCTTAATATTCATTTTCATTTCAATTCCTCCCTTTTTCCAAATCATCGAT
ACGGTGATTAATCACCTTGATCTGCTCATTGATAACCGGTATCTTCTCCG
CAAAGCCGTTATGCTCGCGCACTTCCCTGGTTAGCTCCTCTATCTTGACC
TCGGTCACCGCCTGCGCCTTATTATTCGCCAAAATTACCCCTAAAAGCGT
GATGCCGCCCGTGACCACTGCCGTAATTATTGCCGCGATTATGTTTCCCA
TTATTTTACCTCTCTGCGGATTACTAC
>NODE_565_length_1126_cov_1.37162
ATTGATGAGAGTGCTCAGTCTTATGATTGGTCAACATTTCAACCATATAT
ACGTCAAAAATGTGAAAAATACTTTCAGCTTCATCACGTTCCAAAATGTT
AAAGCATGAATAGTAAAGAGATTCTGCAGCAGCGAATTTTGAAGCCGCAA
TATTCAGATATGCAATAGCAACAGAATCCTCAACAGAATCATCAAAAATA
TAATCGTGAGAGTATTGAGCATATAACATAGCTTGTTGCATTAAAGACTT
AAATTTTTCTATTAATGATAAATCATTATTACTCATTATAAAGTCCTCCT
TTCATAAACTCGGGCGCTGCAACGTCCTGTAAGGAGATTATATGACTTGG
GAGAGTAAATATGCAAGTAGCATTTAAGAAAGGAAAAGACCATGTGGAAA
ATATTTTTCACCTACAAGGACAAGAGCAGGTGCACTGTACAGGGAAAAGG
AACTATCACACCAGAGCTGGCAGTGAAATGCTATTACCGGTACGGACTCT
ATGCTGCAGAGAGCATATATCAGCAGTACCCCAAGAAAGACCATGCACCT
GTACCGCTTGAAGAGAAGATGCGAGAGTTTGGTGTAGACGCAAAAGAGAT
GAAGACTGCAGGGGGAAACGTTGCTGGACAGGATGCAGGGGGAAGGAGAG
TGAGAAATGCTAAACATAATTCAAAATGATTTTGAAACTGCAAACACAAC
ATATTTGGATGAGGATAAAGTCAATCTGGTTGTAGAAAGTGTAATTGAAA
CCATAAAAAAAGGACTCCCAGAGGAAGCCCAAACAGTAGAAGCACTTGAA
TTTATAACAGATCGGATTAAAGAGAGAGTGAAAGAAAAACGAATCGAGTT
ATAGCTGCTTTTCAACTAAATCCTGTAGAGAGTATGAGATACTGCGAAGT
TCCTTGCCATCAGTAGCTGCTCTTACATGTACTAAATCAGCATCTGCTTT
TGGATTTATAGGATATGTATCATGGTATTCCTTTCCATTTCCAATATAAG
TTATATCGAAATAAAATATTTCTTTCTGTGAACAGAATTCCCTTGCCTTA
ACATTGCATATAAATGATTGGCCGGGAGCAATATACGTTTCTGCAAAATT
GGAAAATGGAATGTGATCACTTCGAA
>NODE_566_length_1125_cov_1.5486
TTAAAAATTAATTTTCGTTCCATTTTTCAGGTAATCTAATACCTACAGTT
AATCCCCATGTAAAAATCGCTACAAACATTATCAATATACTAAACAAATC
AGATTTAGTTATTCCGTCTTGATAATTGTTATAGATATAAAGTAATTCGA
ATGGAATAAAGAATAGTAACATGAATGTGTCCTGTATAAATCTTACCCAT
TTTAAAGTTCTTTTCCTAGAATACGACTCTGATTCTCGTCTTTCCGCATC
TATTTTCGCTATTTCACTAAATTCTTCCATCGGCATAGAATTTGCAAACT
TTTCAAAACACTCAAAAGAACAGAAATAATAATCTCCAAATCTCACTAGT
GTTCCATGTGTTTCGCCACATGTATGACATGAATTTCTCTTTCTCATCAC
AAACATACTTTTTCCTCCTAACTTATATACCAATTTTACCCTTTTTAGTC
AAAAATAAAAAGAGGTAGTTTACCTCTTTATTATTCCGTCACAATTCCAA
GTGTCTGAGCTTCGTCATAATAGATTAACCAATCTTCTTTATTGTAAGTA
TCTAACTGTGCTTGTGTAATGTTAGTCTGACTTACAACAAACTGGTCTAA
TTTATCTTGATAGTGATACATTTCATTTACTTGCTTATGTACTGAATTTA
GATTTGTTAATGGTAGTTCCATCGAAATCTTGTGATATAGGAAACATACC
TTTGGCCCTGCAATTCTCACATCACCATGTAAAAATAAGAAGAATGCAGA
TGAAGCTACAATACCGAATGCACGTGTAATGATTTTGTTATTTAATAACT
TTAAACCATCAATCATAGCAAATAAAGCAAATAAATCCCCGCCATTAGAC
ATGATGTTAATAGTTACAGCAGGCAACTCCATTCCCAACATTTCTAAATA
ATCATTATATTCTTCTACTTCAAAAATCCAGTTAAGGAAATCGTCTGCTA
ATTCAGTTGTAAAGTCGGTAAATACATTATAAGTTAGCCGACGAGGTTCA
ATTGGTTCAAAATCATCTATGAATAATGGTCTAGTTTCCATATTTATTCC
TCTCTTTTCTATGAAGTGCTTTGTGAGCTTTCTTAGTCATAATTTGCAAC
TTATCTGGCATATTATTAAATTTAT
>NODE_571_length_1112_cov_2.17692
TTTGAAGATTTTAGACGTGATAATTTCCAACTGGCCGACGATGTTTTAGC
TGAAGTATCTGAAAAAACTTGGAAACAACGTAAATCAGCGTTCTTGTCTA
ATGTGATGTATACTTATGCACGAGAATCGGCTAGAGGCACCTTTAATATA
ACAATGAATCGGGACCCTAAACAATACTCTGTTGCTGAAAAACGAGCTAT
TCGCGAATATGCCTCTTCTGCGTATACCGATATCAATAATATGTTGTTAG
GCCGTTATAAACCGGATTTTTATGATGTTGCAGATGAAGATGAAGTTAAA
CGCGCTATTGATGGTCTTGATTCGGCGTTTTTAAATGGAGACCGTTTACC
TGAAGGACTAACGTTGTATAGAGCCCAGTCTATCAGAATGCCTATTTACG
AAGCAATGGTTAAAAATAAGGTATTCTACTTCAGAAACTATGTTTCTACT
TCATTAGCTCCTATTATTTTTGGTGGGTTTAAAGAGAACGTTGCCCTTGG
ACTTGCTCCTGAAGAAGTTCGCAAAGAGCTTAACATTGACAATAATGACG
AAGGTGTTACTATTTCTCCTAGCCTGGCACGTACCGCTATGCATGCGCCA
GAACAAATTCGTGTTAATGTTGGATGGGCTATTGATGGCGCTCATAAAGT
TAACGTGATTTATCCCGGACAGTTGAGTAATCACCCTAATGAGCAAGAAA
TTATTTTGCCTAGAGGCATTCTCTTGCAGATAAATAAAATTACAGATGCG
TCATCTGACACTGGTGCAGGTTTAGAATCCAACCTTAAATTTATTCAAGC
TGAAGTCATGTCCTCGGACCAGTTGGACGAAGCTGTCATTTACGATGGTG
ATGTTCTCATGGAAACAGGCGAGGTAGTTGCTATGACGGGTGAAATCGAA
TCAGATGAGCCGGTATCTTTTGCCTCATTTGTAGAAAAAACTAGTGCACC
TAAAGGTTTGAAATTGTTAGCATCTTTAATGGATTTAGAATCAGTTCCGT
TTAAATTTATCCAAGGATAGTTTACAAACACATGGATGTGTGATACTATC
ATCCCATCAACAACATGAGGAAAACGTTATGAAATCTATGCTTCGCTTTA
ATGGCCAAGAAC
>NODE_573_length_1105_cov_1.2981
CGCAATAAAAAGGGAGGTTCGGAGGGTTTACCCTCCGAGGTGTCCGGTAT
GACAAGGATTTTCCACGATGATGGAAACGGGAGGCACATCCGACACAAAC
AGAAAAAATTGTGATAGAATCTCCGACATGACAAAAAAGATGACCTTGAC
ATGACAGGGGAATCGGTGTGCGTCCTTGCCCTGTTCGGTGGCAACCGTGG
CAACGGGTCGAAGTGCGGTTTGTCGTACTGGAATGTGAACAACCCTGCGA
CGAACGTGAACACGAACATCGTGGCGAGCCAATCTTATCAAATTATGGAG
CATTTAACCAAAAGCACACCTTTTTCCTACACCGCAGGGTGTTGAAATAC
ACCTAACCAGTGGAAATAATACCGATGCAGGCAGGGTCGAGTAAGAATAT
CAGAAAGACCTTGAGGTGATAAGAAAGATGGGAAATAAATCCGTCAATAT
AGTTGTGAACCTCGATAAAAGCGTTCACATTCTGATTGATCGCTTTCAGC
TTTCGGTCAAGCATTGAGTTCAATTCTGTGTAAAACTCTGCAAGTGGCAA
GATTGCCTCTGCTCCTGCCTCTCCTCCGACCATGAGCCTCGTTCCATTCA
TTCCGAACACTGTCGGACTTGTCATGATTCCTCCTGTTTTGTACCATTCA
ACACCGAATGACGGTACAGATGGAGGGTTCAGACTGAACGAACCGGATAT
ACTAAAATGTGGCATTTTCAAATGTGGCAATGACCACTCAAAATTGAAAA
ATCCCTTGATTCTGTCGATAGCATTTGAGACCGCTGTCTTTGCGGATTCC
ATCTTTTCGCTGAATTTTGCTCGTATGCTCTCCATGACTGAACCGACCGT
TGAAAGAGCACCGTTCAATTTTGTCGAGAAAGATGACTTGATGCTGTCGA
GTTTTCCACCTGTCAACGTGTTCGCTGTGGACATGAGTGAGTTCATCGTG
TCCTTGATGCCTGTGAATGTAGCCGACACAATTCCTTTCATGCCCCCGCC
TTTTTCGTTATAGGCAGATTTCATATTTTCCAGTTTTGTGGAAACATTGG
TCTTTGCGGTCTCCATGAGATTCGTCGCTGTGTCCTTGATGTTTGTAAAC
CTCGT
>NODE_574_length_1103_cov_1.47424
CATCGGAAATATTATGAATGTCATTTATCATCAGCGCCCATCCTTGATCC
AATGGCAAGACGTAAAGGCACAAATAACACCAGAACAATCACGCCAGAGC
AGTTCACAGAGAACTTAGACTTTCTCATGGAGTCCGGTATCTTCTCTGAT
GCGGTAGATATTCGGTATGAGTTCAAAGACAACACGGTTCATTTCCACAT
AGGTTATATGAGCCAGTGCGATAATTCTACCGATGCACAGGCGGATCTTT
CTGATGGCGTGACACCAGAGCAGATTAAAGAACACTTTGCAGTTCCTTTG
GAATAATAAGGGCGAACATATAAGTGACAGAGATATTGTTGCTGTGAGAT
AACGCAACCTACTGTTGAAGAGGACAGTTCCAGCTTAAAAGGTTATAAGA
TTTCTTCTACCAGTGAGGATGCTGGTTACATATGGGACGAAAGACAGGCA
CATCATTCTATTGTGGGTGGTGTGCCTATAATAATAGGAAGAGCATAGGA
GGAAGTAGAGCATAAGCATGAAAAAGACAAAAGAGACAGAAGAAGAAATT
ACATGGGAAGATTTCAAAACATATCTTCCAAAACATGATTTTGACAAGAA
ACAAATAGATTTCTTCCAAAACGCATTGGACTATATTGTACATCGGAAGA
ACACAACTAAAGTTTCGTGTTTTTGTGGAAGATGCGGTATAGGAAAATCG
ACAATGATTCATACGCTTATGCATTGCTGTATAGGAGATTATTTATTTGA
GAAAAGGCATATTCCGTTTGGAATGGTTGTTATAACTGATTCTATTAAGC
GTTTGGAAGAATTATCCAATACTACACAGGATATTAAAGAAGCAGAGAAA
TGCTGGGGAGAGTATTTTGAAGATTTTGGATTTAGCATTCATTACCGTGA
TTTTGAAAAGAATGTTATAGTCTTAAAGTCAGATGAGCCATTCAAAGAAC
AGCTTATCAAACAGCATTATCGCCCTATAGTATTATTATCAACACAACGA
TATTTTATGCTTAGTGCCAGAACTAGAGAGCAATTATTTTCATTTACATA
TGAAGGTAGAACATTGAAAAGAAATATTGTTATCTTTGATGAATGTCCAA
AGT
>NODE_575_length_1101_cov_1.03346
TTATTTAAAATTATTAGGAGGATTTTTTATGTTTGGTAAGCGTCTACGTG
AACAACGTATGAAACGTAAATTAACTCAACAAAAAATGGCCGATATGTTA
TTACTTTCGTTAAATGCTTATCAAAAATATGAACAAAACGAACGAACTCC
ATCATTTGATATTCTCGTCAAGCTTGCTGATATCCTAGATGTATCTATTG
ATTGGCTTCTTGGTCGAGACGAATTTTTAAAATCTCACGGAGTTTTCTTT
GATGAACATTGAATATATCTTCTAACATGTCCCATAAAACAAAATCACCT
GTACGTTCGCCAGCTTCTATTTTTTGGTAGTAAGTTAGACTTATACCTGA
TTTGTCCGCCACTTGCTGTTGTGTCATGCCCGCTTCCTTGCGGGCTTTTT
TCAATTGATATCGCATAAACCCTCCTTTATTCGCTTTATTAATACTGGGT
ATACTTCTCACATCCAACGCAATGCTTGCCGCTGATTTCAATATTCATAC
TGCTTCCTCCTCTATTGTTAGCATAATGCTAACCTATTTGTTATCTATAT
GCTAACATATGTTAGTAGATATGTCAATATTAAAATGATATAATGTGCTA
ACAATATTTAATAAGGAGTGTTTTTTATGGCAGTAATTAAAATCCAAACA
GGTCTTAGGCTTGATGAAACCACCTATAATAAGCTAAAAGCCTTATCGGA
CAGAGAAAGCCGTTCATTAAACAATTTGGTCGAATATATAATCAAACAAT
ACCTTAATGAGTTTGAAGCAACTAACGGCCCTATTCAGACTGAGGAATAA
TCCCTTCTTCGTATAACCGTAAACCCATTGAAAGCAGCATTAATATCAAT
TGATTAACCGATACCCCTATTTTATTTGCTTTGCATTGCAAATCTTCATG
GAGGGCTTCGGGTATTCGTAAACCTGTTTGTATTTTGCCCATTGTCATTT
CCCCTTTCTGGAGGTGTATTTCTTTGCAAAACGTTGACTTTTCTAAAATA
GTTCTTACGGCTGAAGAACAAGAAATTTTTACTCTTTTTAAAAATTCTGA
TAAAGCTTTTTTAACTGTCGCCCAATATAAAATACTTTCTCGGACAGGCT
T
>NODE_577_length_1099_cov_4.58621
GCGCCGCTCCTCCTTATTCTGCTGAGGACTCTTGCGGTTATCCTTGGCTT
TCTCCCAACCGGGTTTATCACTCTCTGCCTTTAAACCATCCAAAATACCC
GTCTTATCTACCCGATGCACCGGATACTCAAAATACAAATTAAGCGGCTC
AAACTTGGCATATTCGCGCAATGTTCCCTCGATTCGCCAAGCAGTCTTGC
CTTTCATGCCGCCTATATCTTTAGCATCCAGCTCCACCAAATCCAACAGC
GCGTCCGGATCGCGCGCAAAAACACCGCTCCCCGATGCCCTGTCCATACT
GCGTTTTGCACCCTGATAGCCTTTAGAATGATGATGACAATAAATCACCG
CCGCATTTAACTCCGTGCAGATCTTATCAAACTGATTACAAAAATGCGCC
ATCTGATCAGCAGAATTTTCATCCCCGGTAATAACCTTGTAAATCGGATC
AATAATCACTGCAATATAATTCTTCTTGTACGCCCTTCTGATCAGTTTTG
GCGCCAGTTTATCCATCGGTACACTATTACCCCTTAAATTCCAAATATCG
ATATTCTCAAGCCTCTTAGGCGCCAATCCTAACGCCGCATACACATCCTT
AAACCTATGCAAACAACTGGCTCGATCCAGTTCCAAATTCACATATAAAA
CCCTGCCGCAAGCACACTGCCAATTAAGCCACCTTACCCCCTCGGCAATG
GCAATACAAAGTTCAATTAACGCAAAACTTTTCCCGGCCTTAGACGGTCC
GGCCAAAAGCATCTTATGCCCCATTCGCAAAACACCGTCAATAAGCGACG
GCGCTAACTCCGGCATATGCTCCCATACCTCATCCAAACTCTCCGGATCA
GGCAGCTCATCATTAATACTTTCGATCCATTCCTTCCATTCCGCCCATGA
GCTTTTGCCCAGATTCGTACCTGCCAAAAATTGCTTACGTCCGCATCTCA
CTACCCCGGGCATCCTGCTCAGACGCGACGGATTTTTATTTTGCGTATCG
ACCGCTAAACCGTTTTTCGCCAAAATATTATAAAGATACTCTACCCGTTG
CTTATACTCCTCATAATTAGCCGCCTCAATCTTCACAATAGCATGCAAA
>NODE_586_length_1091_cov_1.51737
TAAAAATAGATCGTCTTTCAGCTAAAAGTTCAACTTTGGTTTGTAAAGAT
TTTGGAGCAAACATAAGATTGGCAGTATTTGTGTAATGATGTTCTAATTC
ATGCCTAAGCACTTCATTTTTGCTATACATAGATAGTTCTTTATCAACAT
AAATAGTATCGCCGATAATCGTTCCGTGAAGTCCGATTAAATCACGTTCA
ATTAGATTTAAATTTTGGTCATAAATCTCTTGCGATAAGCTTTCATATAA
TGTCATTTTATCTACCTTCCCTTTAAAGATAAAATAACATTAATCGAGTA
CTATAAAACGGACTACTATTTTTTATTTTTTCTAGGCCTATAAACATAAC
CTTTTTCATGTTTTTCTACTGCTCTTCTATATTCAACGTCAACGGACCTT
CGATATCCTGAAAGCGAAGGGTCACCATTTATAGAAGAATATGCTTACGA
TGAATTCATGAAACATTTGTTAATTGCCGTATATGATGAATTGGCTAAGG
TATCAATAGAAAGGCAAAAGGAGGTAATATAGTGAATAGCATTTGTAAAG
CGCCATATGAAAGTGCTGATATTGGTGAAAAAATTAGGTATAAGAGATTA
AAAAAAGGATTGACATTAAAAGAATTAGCAAAAAAAGTTTGTACTACTGA
TGTTACTATTAGCCGATGGGAAAGAGGGATTAAAGGAGATTTTGTAATGA
GCGAAAAAAAGAAAAAGACTATTATTATCGTTGGGGCAATCGTAGCAGTA
CTAGTGATCGTATACATAGTTGCACTACTTACAGGTAATGTTAAACAACA
AGAGCCCTCTGAGCCCTCGAATACACCTAATGCAACTGCAAGTCAATCAG
CAAGTGAAGATACAATCACCTCGCTTGAATTTGGCGAAGAAGAAAACTTT
GGTATTAAAGAAATCGGTGGTCAAGTTTTAAGTTGGGTTATAGTGAATAC
TAGTGATTACGATGTAAATGATTTGGAAATTGTTTTAGTAAATCCAGATA
TTGCTGATGTTGAATTTACTGATCAGGCAGGAAAATATCAATGGTATCGC
ATTGTTGCAAAAAAATCAGGACGCACCGGATTTTATATTCA
>NODE_587_length_1090_cov_6.28406
AGTATTGATAGGAGGAAAATAAAAAAATGAAAATAGTTAATAAAAAGAAA
TTTATCACTTGTCTTGTTGCTACTTTTAATGGATTAACTCTTCCTCCTAT
AAAAAATACGTTATCAAATATAACTTTTTCTAATATGTACGTCGCTGAAT
CTATATCTTCTCCCCTTAATATATTGTTTTTCGCTTGTTGAATTTTTTGT
TCTTCTATACTATCTTCTTTCACTAAAAACACCTCCTAATTATTATTTAT
AATCTCATACCCTAGATTTCTTAATCTGTCACAAATTGGCTTGAATGTAT
TATCTGCTGCATCCCAACTTTGTATTTGTATAACTTTCCAAATTTCAATT
TGATTAAATTTTTTATCCGTTATTCTATCTAATATTCTTTGTACTGCTCT
TTCTTTATTATTTATAACTCTGTGATCAGGATAATCTTCATCTTCTTCTG
AAAATATGTCTATATACAAATGTTGTAACTTTTGGATATCTTTTAATTCA
ATTTTGATTTTATCTTTGTGAAAATTCACTTCTTTATCAGTTTCTTTTAA
ATTTTCTTTTGTCATAAGTTAGTCCCCCTTTTTATTTGTTTAACTGCATT
AGTCCAACATTTTGTACATCCTATACTTTCATAATTGCAAATATCTTCTT
CTTTCTTCTTATCTATTTTATCTGATCCAAAAACATCCGATGGACACATA
TCAACTCCTCCATCACAAAATATTTGGTGGCATCCCGCTTCTGTAGCATG
TTCTATTACAATTTTCATAATTTCTTTATATGTAATATTTGTTCTAGGTT
CTTCTGTAAATATTACTTTCTTTTTTCCAGACATATTATAAACATTGCTC
ATTTTGTTTATCTCCCTTGAATATAACTTATTGCTCTACTTTTATAGCTA
TTATAAATTTCTTCTTTTTTATATCCATTTAAATTTAAGTCATCTAACAT
AAAATCTATTATTTTATCTTTAGTTTCTAATACTTGTATTATTTTTTCTA
TTGTCTCTTCTTCTGAAATTTGACTTTGTATTTCTTTGATTGCATTTTCT
ATTTCTATTCTTTCTTTTAACTTTTCTTCAATAGCTTTTA
>NODE_592_length_1086_cov_2.29098
CAGGAATTTATATTCATATGGCGGCCCACAAGGGAAGTATGAGCTAGGGT
TAATGCGTAATGGACATTTAGAGTATAATAATGTATTAAATGACAGTAAT
GATCCAATTTACGGCTACTTAACATGGGTAGATGTGTTGGAATTATTAGA
ACAAATTAAGAATTTACCAGAACAAGGAGCTTAACAAGCTCTTTTTTTAT
TTAGGATATAAGTATAATGTTTTCAGTATAATGTCTACACAACAGCGTTG
AACTTGCTGAAAGGTGTAGATATGCAGTTTAAGTTTGATTATACCTTAAA
TTATAAAGAACGTAAAAAAGCTGTTGAGGAATATCAAGATCAAGTTGGTA
TTCATAATTTATCTGAATCAGAAGTAAACAAGCTATGGAAATACGTCTTA
TTCCAATATGAAAAAGAAGTCAAAGCAAGAGACAACGCTGAGGAATTAGA
CAAGCGACACTATAAAGCATTGGTAGATCATAGCAACGGTATTAAAAGTT
TCATTAGTGCTAAACGTGGTACAAATTATGTTGAACATAGGTATGCCATT
TTTGATGAAGAAACTGAACTTAAAAATCAGATGAAGAAAATAAACTATGA
TACTAAAGAAGTCATTGATAATAATATCGCAGCATATGAAAATTTAAAAA
TAAACTTAAAAGTAAACGTCAGATTAAGAGATAGATTAATTGAAAATGGT
ATTAAAACACCTCAATCACACATTTTCAAATCCATTAATGAAGATATAGT
CGAGTGTAAAAAAGGATTGATTGTAAATCCTGTGAACATTTCAGAAGGAA
TACGATCAAAATATGATAGTTTAAGTGGTGTAGACTTAGACTATAGTAAT
AAAGAACTTGTTAAGACTATCTTAAAGAACTGGAAGATGATTTCATTAGC
AGCAGAAAATAATCCAAAGAATATTTTATATGATATTTATTTAGATTTTA
AACAAGCGCATGAAACTGTTAACTTAACACCAATACAAAGAGAGTTATTG
GAAGAAATTTTTGATGGTCAGAGTGTAGATAAGACACAACAAGGTAATTT
TGAGAGCATTGTAAAGAAATACTGCTCAATTTTAAC
>NODE_595_length_1082_cov_3.7332
AAGGTCATGCTCGAATCTACGTTGGAAAAAATTCTGCTTGCACGTATCCG
ACCAGAATTGGAAAATTATATTGCAGAATACGAAGTAGCCAACCGTCCGG
CAATGCGCACGGATTCCAAACGCAGGAATCTGGAACATAAGATGCAGAAA
TTAAAAGAGTTGTATTTGAATGATCTTATAACGATGGATGAGTTTAAAGT
TGACCGTGAAAAACTTATGCAGCAATTGGATAAGATAAAATCGGACGATT
CCCAGCCTGTGAAAGATCTGTCCTACCTGAAAAACTTTTTAAAAACGGAC
TTTGAAAATATCTATGGTTCCCTTTCCATCCCGGAAAAGCGGGAACTTTG
GCGGTCTATCATCCGGGAGATCCGCGTGGATCATGAGAGAAATGTCCGTA
TTATTTTTTTGTGATTTTTATACTACTAACTTACACCGTCCTGTCGGTAA
CTTTAATTTAGTAGTAGTATAAATATTTTGCTTTCAAAATAAGCGGGAAT
GCTTTTTAGTTATTCCCGCTTATTTATCATCTAATACTACTTTTATTTTT
CTTGTCATAATCTGTTGGGATTACATGCCACCCTTTATAACTATATCCTG
GACGTTGTCCTTCCGGTAGTATTCCAAGTACGGATCTTTTGACGCGACTC
AATCCAGCAATTATATTAAAAAATTGCTTTGTGTCAGGCTCTACTCCAAA
ATACTTATTACCGTTTTCTCTAAGCCAAAAAGACAGCGAATGGATATAAA
AGTGTTCTCCCTCTGGGCTTACTAAATGCCAATCTATCGCCGCCCTGTTT
GTTTCAAATCGCCCTGATTTTGGGCTTTTCTTTGCAGCTTCTGTTGCTTT
TCTCTGTATTTCCATGTTACGCGGATTTTTGAGTCTTGCTTCTGACATTC
TACGTTTGCTTTCTTCAGATCTCTTTAATCCCTTATGTGTTTGACTCAAA
TGTATCAACCGACATTCTCTCGAACATGTCACAATGTTACGTGATGATTC
GCAATAAAACTTTTTCCCACAAACAACACATTTTTTAACAACTTTTGCCA
TGTTTTATTTACTCCTTAACCCCAAACGGCGG
>NODE_600_length_1077_cov_2.41096
GTATGACAATAAGGCACTTTTAGCAAGCGACAAGGAATATGTGAAGCAGC
TGGAGAGCTATACGGGTGATAGGCGCAGGGCATGGCTTGAGGGTGAGTGG
GATGTGTATGATGGGCTATTCTTTAAGGAGTTCAGACGTGATGTGCATGT
GGTTAAGAGTTTTGTGATTCCGCGGGATTGGAAACGCTACAGGGTGTTTG
ACTATGGTATGGACATGCTGGCGTGCTTATGGATTGCGGTGGATTATGAG
GGTAATGCGTATGTGTACAAGGAGCTGAATGTGCCTGATTTGATTATTTC
GGCGGCGTGTGAGCGGATAAGGTTAAGGAATGGCGAGGATGAGATCGCTT
GTACGTATGCGCCGAGTGATTTATGGAGCCGTTCGCAAGAAACAGGCAGA
AGCCGTGCGGAGATATTCGCCGAAAACGGTTTGCCCTTGGTCGAGGTTAA
AGCGGGGCGTATCGCCGGGTGGTATGCGGTGAGAGAGTATTTAAAGCCTG
TCAAGCAGGCGGACGGCGGGATAACAAGCCGCTTAAAGATATTTGAGGAC
TGCCGGATATTGATTAAACATATTTCGCAGATACAATACGACGAAAAGGA
TATTGAGGATGCGGCGACGGAGCCGCACGAGCTGACGCATAATGTGGACG
CGCTGAGGTATTTTTGTGTATCGCGTCCGTGCTTGCCGCAAGAAGCGAGG
GTGCCGCGGTATTTGAAAGATGTAGAGGATTACGACGAAGAGGATGAGTT
GGAGGTGTTTTTGGAGTATGGAGGAGATTAAGTATTTGTACGGCTGTCTG
CCAAGTCCGCCTGATGAAAGAGACTATCAGGCGAAAGATTATCTGGCTAT
GGGCGTGCGGCCGAAAAGCTATATCCCTGCGGTAACAGCGCCGGTACACT
GTCAAGAGTATGATGACTGCACGGCGTTTGCGCTGGCGGCGGCGAAGTTT
TACCACGAGGAGCGGGAGCGAAAATCGCAAGCAGAGTTTTCACCTTTGTA
CAGTTTTTTCGACCGCGAGGAAAGCGACTGGCAGGGCGATGGCAGGTATT
TGCGCGAGGTTTTAAATGCGGCGAAAA
>NODE_604_length_1072_cov_1.85939
GGGTATGGAAAGAGGCCAAGCCAGAATGGATGGTTAGCCGCCTCTTGAAG
AGGACAAGCCCGTTGATGGCGGGAGCGGACGTAAAAAGCGTGCAGCAGGC
GCTGATGGCGCGGGGCTACTCCTGCGGGAGCACGGGCGCGGACGGAGAGT
ATGGAAAGAACACCGAGAGCGCGGTCAGGGCGTTCCAGAGAGCGAGCGGC
CTTGCGGTGGACGGCAAGGCGGGAAAGAATACGGTGAGCGCGCTGGGCGG
CGCGTGGAGAGGGTAAAGGAGGAAAGGAAATGAATCTAACGGTACGGATG
AAGAACTGGAGTTTTTGGGTATCCATTCTGATCAGCATCGCTGCGCCCAT
CCTGGCGTATTTCGGGCTGACGGCGGCGGATATCACCACCTGGCCCGCGC
TTGGGCAGGTGCTGCTGGACGCGGTGCAAAACCCCTATGTTCTGGGGCTG
GTAGTGGTCAGCGTGTGGAACGCCTTAGTCGATCCCACAACCAGGGGAAT
TAAGGACAGCGCCCGCGCGATGGGCTATACCGTGCCAGGGGGCGGAGACA
AGGAGTAGGGGATGAGTAACGAGGTATTGACGGCGCTGCTGGCGCTGGTC
GGGACGGCGGTGGGCTCGGTGGGGGGCATTATGGCGAGCGCCAGACTGAC
AAATTTCCGGCTCAGGCAGCTGGAGGAGAAGGTGCGGCTGCACAACAACC
TGGTGGAGCGCATGGCGCAGGTGGAGAGCCGCGCCAAGAGCAACACCCAC
CGGCTGGACAGACTGGAAGAGGAATAGGGAGGGGTAGCACCCCTCCCTTT
TTTTGATGCGGGTTTTTGCACCCTGGGGGCGGTCTGGCTATTTTGAGAGC
GCTCGCCTGGTCATCACAGGGGCGGCAATCGCCTTTTTGTTTACACATTT
ATGAGAGGGATTCGGCCCTAAAAAGTCGTACAAAAGTCGTACAAGTGAGA
TTATTGCCTATATAAAAGGACAATAAACACGACTCTGACTCGTATTGTTA
AGGTTCGAATCCTTATTCCGCTGCCACAAAAAAACCCTCTGTAATGCGGA
TTACAGAGGGTTTTTTGTGTTT
>NODE_606_length_1070_cov_3.58719
GTACATGATGATTTAGGCGTTAGGATGAAAACATTTTATGAGCAGATTCA
TAAGATAAAATTAATGAGAAGGTGTCCAGTCGCTATCAGAATTGATGGAA
AAGCGTTTCATACATTTACAAGAGGATTTCAGAACCCATTTGATGAAGTG
TTAATTAAGTCAATGCAGGAAACAATGAAATACTTATGTGAGAATATTCA
GGGCTGTGTTCTTGGTTACACGCAGTCAGATGAGATTACATTGATTCTTG
TTGATTATAAGAAACTTACATCTTCAGCTTGGTTTGATTATGAAGTACAG
AAGATTTGTAGTATTGCAGCAAGCATGGCTACGATGGCATTTAATAAATT
TTTTGAAAAGTATGTTGACGAATATAGATTTAGTAAATGGGATGGTGTTT
CAAAATATGAGGATGGTACATGGGGATATATTCAGACATTACTAAATGCA
GTTGACAAGGGTGCAATGTTTGATTGTCGTTGTTTTAATATCCCAAAAGA
AGAAGTGACAAATTTGCTCTACTGGAGACAATTAGACGCTTCTCGTAATT
CAATTCAGATGGTTGGTCAAGCCAATTTCTCACACAAAGAATTACAGAAT
AAGTCATGTAATGATATTCAGGATATGCTTATGACTCAGAAAGGTATTAA
CTGGAATGATTTACCGACTTATCAGAAGAGAGGAAGTTGCTGTATTAAAG
AAGAGTATGCTGTTAATGACAATGGCGAAGAAGTAGAAGTTGATTGTATA
ACAGATGTGGATGAACCGGTAGAGAGTGTTACATTTAAAAGTCGTTGGAT
TATTGATACAAATATTCCTATTTTCCGTAATGAAGGTAGAGAATATATTG
ATAGATTAGTTTTTGTTGGTGAAGAGTAAATATAAAGGAGGAATGAATTA
TTTTAAAAGAAAAATGTATATATTATAATCCTGAAAAAGATGCTTTTTAT
TTAGTTTTATCTGTGTCTGATATGGTTTATGGAAGATATGGTGACATAAA
AAATCCAAGTTTTTTAGATACATATATGAATCAAAACAACACAGATTTGG
GATTTAAAATTGACAACATA
>NODE_621_length_1055_cov_1.751
AGATGGAGCAGCACTTTTAGTGCCAACCTGTTCAGATGTGATTTCTTTCA
TATCTTTATGAAGCTTCAGTATTTCTTTGTTCGTCGTAGTCATTTGCCCC
ATAAGAGTTGCAAATACTTCCATGTGACGAGGAGAATCGGCATTTTTAGC
CGTCTCAAGAAAAATCTTGGCAGCGTCCATTAACATTTGTTGTTGGAAGT
GCATATTCTTACGAACAACGCTATAGTCATCTTCCAAATCCGGGGTGCGG
TTTTGAGGATTACTTTGAACTTCCACCAATTGTAAAGGAGCATATACCTC
TACTTCCTCCCCAGATATTCCAGGGAGGTCAGAGATATCTAAAAGCTTAT
TAATATCTAGACCTTCCATATTTACCTCTTATTGTTTTCTAGGACCAGGA
GGGGTTGGTGGAGTCGGGATTGGAATATCATGAGTATAAGTTTGTTCAAC
TTCACCATTCCAATCTTGTGCTTCAACGTCTCTCGGTTTAATTTCTGTAT
CAACTGATTCAAAAACACTGGCGGCTGTTTGAAGGTCTCGTTCATTAGCA
TGAAAATCAAGATAAGTCGTTTTAATAAGGCCTTCAGCTGCGCCTACCGG
AGGATACATCCATCCATTTACTTCAAATGTTAATGACCACTCTAAACGTC
GACGAGATAAATTATCACCGTCTATTTGTTCATCCATTGCTGCTGCCATC
CATACGACTTTAATATCCCTTTCAAATGGAATATCCTGCCCATATTGCTC
AATCATAGTCGTATTAAAATGCGGCTGAAAATATGGAATAATTTGCTCAA
CGATTTGGAACATATCATCTTCATAACGAGTAAAGATGCTCAGTTCAAAA
ATCATTTTAATTGGTGATGGGTTGTATTGGTCTACAATATCCTTAGTCGA
TTTACTCAAAAGAGAGTTATTCAATATATTCGTTTTAAACGTTGGGTTAT
AAACGAAATCTACCATTTGGAGATTTATACGTGGTAGAATAGTTTCGACT
TTAGCCACATCTTCTTGTGAGTTTATAGAGGTCCATTTATTAAGTTTCAT
CATAA
>NODE_623_length_1054_cov_2.42242
ATTTTACGTATCGTGCCGTTTGTGCTCTCGTATTGGCGTTTTAACGCTTG
CTGTTGCTTGTCTTTGCCGAGTAACCGGCGGTCTACTTTGAACGGCTCTA
AGCGCTGTAACGCGCTTTCGTATTTGTCGTAAAAGGTCATTCGAAGTTTG
AATATCTTTCCGATGAGCCGACGGCAGCCGCGGCAGTCTATGTAATAATC
GCTGTGCTCGCGCAGTTTGTCCCATAGCCTGTTGAGGTTCTGCACGTTCA
CGTGAATATTCATGTCGTACAGTTGTTTGGATATGGCATAGAACAGCGGC
AGCGTCGGATAGGTCTTTACCAGGTCGCCCTGGTGCTGGCTCGGAAGGTA
AATACCGCCGTCGCCGAGGAAATAGTCCTGCCCTTCCCACTCTTCGCGCT
TTTTTATCAGCTGCACGTTGCCGTCGATAAAATGCTTATAATCGTTTTCG
CCGAGGTTTAACTCTTTGATATCGACTATCGTCGTTTGGTCGGAGTATTT
CATATTGGAAAGGCAAGGCTTTTTCCTGCGGTTTACCACGTACGAGAATA
GCATATCTTTCCCACGTCGCTTGTGCCCGGTGACGGTCACGCTCCCCGCG
TCGAACGCTTTCATAATGAATTTTTTGTCCATAGCCGAACGTATCAAAGA
CAGCGCGACGAATATCCCGACGATTACGGTCACAACGGTAAAAATAATGT
TTATCATACGTTACCTGCCCAAACTCAAAATTGCATAGAAGATATACTTC
ACGAGTTTATAGATGATGGCGAGCGTGAGAATAACGCCGAATATCGCCAG
GCATAGTACTATGAATCCGATGAAATTCTGCGTTTCCGCCGTCAACGTCA
TACCTTCCGTATTGAAAAGCGATAAAATGAAGTCATACCACATTTTGAAA
AAACTTTCCATATTTTACCCCTTAAATAATTTGATGAGTCCCAGAATCCC
CAGCCCGAACAGCACGAAATACTCTATCGTGTATTGCCCGAAGTCGGGTA
TGTATTGGGTCACAAACTCGATGATCGTTGTCATGATGTTCATTTGAATA
TCCC
>NODE_624_length_1053_cov_2.18838
CAGAAAAGAGGTGTCTATATGGATTATAAAAAAACAATCTCTGAATTGAT
CGGGAAGATACATAACGATCAAACGCTCAAACGGATATACCGCTTTATTC
TTTATCTTTACACCCACGAAGGCTGACAGGCAACTGTCAGCCTTTTGTAT
TATCCTTTTCCGGATCATTGTAAGTTTCTTTATAAAATTCAAATGCCTTG
CGCATCAGGCGCTGCATTGCTTCCACGTCATCTTCGCTAAGCGTCAGCAT
GAATTTAAAAAGATTCTTTCGTGCGTCCGTCTCACTTGACATAATCTGGT
CAATCTGTTCCTTAAAATCATCATCTGCATCCAGGAACATATCCCCTTCT
CCAGTAGTCAACCATATATAGTCAACATGGAATTCACGGCATATTGCTTT
TGTCATTTGTTCGGTAAGATTATTAACTCCATTTTCAATTTGACTAACAG
AATTTTTTTTAATCCCAATTCTTTCACCGAATTTTTCAAGAGTAAGTCCA
AGGGCTTTCCGCACTTCTCTGATCCGTTCTCCTTGTGTCACTTTATCACC
TTCTTTCCTTGCTTTTCTAAAGCATAACACGGAAAATCCCAAAAAGCAAT
AGAAAAAGTTCTTTAAAAGAACAAAAATGTGTTGACAATGTTCTTTTTAA
GAAGTATTATGTTCACATAAAGAACAAACAAAGCACACAGAAAGGGGTGA
GAGAGATGAAAAGGGAGTCCTTGGAAAAGATGTTTAAAGAATACTCCAAG
CATTGGAATGTGCTTTCCTGTATCGGAGATCATCCGAGAACTGTTGAGTT
AAGAGAGAAAAGAGAAAAAAGACTGCAAAGAGTGAAAAAAATCATTGACT
TAGCAGAGGAATGTGAAAGCCCTAAAGAATTTTTGGAAGACATTGCCCTT
TCAAAAGAAATTACCGAAAAGGCAATGTCAGAGGAAAGTTTTCATTGAAT
TACTTTCCAAATTCATAGTGGTTGTAGAAATCAACCAAGTCAGCAACGAT
CGAATTGTGCGTGTTATGGCTCAACGGTATCAAATTCAGTGGGTTTAATC
GTT
>NODE_625_length_1051_cov_3.08635
GGGCGTACAAAAACTTAGACAATGCTAAAAGACAGAGGGACAAGATACGA
AATCTGGGTGCAGGTGCTTATATCATCCTAAAAAATACTGCAGAAAAAAC
TTACAAGGACGTGGCTCAGTGATGGAGATTTTTGAAAAAATATTAGTTTA
CGTGTTTGCAATTGTGCAAAGCGTTATAGGCGGAGTGATTTTATACAAGA
TTAAAAAGAACGATGCAAGAGCCCAGGAGGCCCAAAAAATAAAAGAAAAA
GGTGAGCTGCTAAACCTTGAGATGACAGCAGCAAACGGAAAGCTCTCCTA
CGCTTGCGCAATGGCAATAAAGAGAGGGAAAGTCAATGGAGAAGTGGAAG
ACGCTGTGAATGCGTATGAAGCGGCAAAGGAAAAGTATTATGAATTTCTA
AACATGCAGGCAATACATTGCTTGAAAAAATAATATGGAGGTATAGAAAA
TGGATTGGCAGAATTACATAAAACCGGAGTTGTTAATTTTTATTCCTGTA
CTGGTTGCCGTTGGTGCAGCAATCAAAAATCTTACCAAAATCAATAACAA
GTGGATTCCCATACTGTTGGGGGGATTGGGGATTGTTTTGGTAACAATAT
ATCAGCTTGCCTTCGGTACGATAGAAGGGGGAAATGGCTGGGCGTTGGCC
CTCACTTCTATTGTACAGGGTGTCATTGTGGCTGCAGCGGCAGTTTATAG
CAACCAGATAGTAAAACAGTTGGGGAAAGAAGAATAAAGATGCCCCAGTT
TTTACTGGGGTTTCTTTTTGGATAATTTTCCTTTAATATAATTTGCAATA
TGGTCATAGTCACTGTATATTGTTTTTTCATTGATTCCTAAATAGTCTAA
ATCCTTTAGTATGTCCTCTTTGTTTGACACAATAATCTCATAATCCGGCT
TGATTTTTTGATATTTAGTGTTTTTTTGATTGAAGTTGTAAGGTTCACCA
TTTAATAATGAAGACGAATTTTTGGAATAATTTTTCTTAAAACTGAGTTG
ATAAATAAAGATTGAATGCTGCATGTTTACACGTTCCATGATATTTGGCG
G
>NODE_631_length_1046_cov_3.61958
AACAGCATAAAACTCACTTTCTTTTAAGTCTTCCTCAGATTGCTCTGAGG
ACACCTTTTCTAATCCTAAGGATTCTGCTATTGCTTCTACCAGAGCATTT
GCAAGACTTTCATGATTGCTTTGAATAAAGTCACTACCCTTAGCATTGTC
GTGAAATTCCATTTCAATCAGAGCACCATAACAGCCACAAAAAACCAATT
CTGTCTGCTGATTTGTAGTCACTCCTCTGTTAATCCCCGTCAATTGCGAA
ACTTTTTCCACCATAAGCTGGGCAAAATCTCTTCTTTTTTGAATCTCTGC
ATCTGAAAGCGTCAGCGTTTTATAGTCTCCCTTATAATAAATGCCCAGTG
TCCCATTGGCTTGTCCAGCAGTCGTTCTACCAGAGGCATTGGTATGGATG
CAAACCATTATGTCACTGCCCCAATTCCGCGCTCCATTTGCTCTGTCAAG
AGCTTTTTGTGTAATCGGTGCAACTCTCACTTCAATATCTGCATAATTCT
CTTGGAGCATTTCCCCCACAAGCTCACCAATTGCCTGGCACTGAGTTCCT
TCATTTGTGTTGCCAGTTGCATAAAGATTGGATGTTTGATTTGATGGACT
GATATAAATTCTTTTCATATTTCATTCCTCCTGTTTGAATAAATCATATT
AAAATACTTTTTGGCCAATTCTCCAGCAGCAAAAGTATATTCTGTCAACG
GTGTTTTTCTTTGCTTTTCTTCGTCATACTGAAAATCTTCTATTGACCTA
TAAAATTGGTCCGCTATTACAAACGTACCGTCTTTCGACCAAAAGAAGTA
AATAGTGCCTTTCTCTTCCTCCCCAGAACAGCAAGAAAAACAAACTGCAT
TTGGATACCCTTCAAAGTCACAGTACCCTATTAAGCTGCAATGTGCACCA
AATTTGGGAGATTCATCAATAAACTGGCTCTCTTCAAATGCACACCTATC
TCCAAAAACACATGTTCCCATAAACCTGCATTTTCTGTTGAAATTGCAGG
CACTGTCAAAAATACAGCCTCTACCAAACGTACACAATTCCTCAAA
>NODE_637_length_1043_cov_1.33704
GCTTAGTAAGTTCAGCAACTTCATCCTGCGCCACACTGATTTCCGACTGT
AATTTGTTGATTTCCTCGTTGGTTTTCTTTAATTTTGCAGCGGAAGTATT
TCCAAGGTCGCAGACATATTTAAGATTGTACAGGCAGCAGTCACAGAGAA
AGAAAAACGAGTAGCCGAACTGAATGAGGAACTGAAAAGCCTTGGACAGG
TTCAAGCTGATATTGAAAAGAACATTGATACCGTTCTTAACTTCTCAATC
CAGAAGAATAAGGCACTGGCAGAGAAAATCAATCCATTTTTCCATCATTT
CCAATTCAGTTTCCTTGATTACACGATTGAGGGAAATCCAGTGGAAACTT
GCAAGATGATCTGCAATGGAGTGAATTACTTTGATGGTTTGAATTATTCT
GACAAAATCTTGTGTGACATTGATTTGCTTAGAGGTTTACAGGCTTTGAA
CGGTTTGAATTTGCCGATTTTTGTTGACAACAGCGAGAGCGTAAACACAA
CCAGACTTCCTAGTGCTGAACAGCAAATGATTGTCCTAAGAGTGACGGAT
GATGATTTGAGAGTGAAAAGAATCTAAATAAAAAATCAAAAAGCATAGGT
GTCGTTGCATGGCAATGAAAGTTGCCATTATACCGAAATATATGATTATA
AAGAACGGAAAATCAGAGAACAAGACAATACAGAACATCTTTCATTGCTA
TACACAGGCACCTATGCAGAAACAGGAGGGGAAAATGCTAACAGCAACAT
GGGGAAAACATTTTTTCAAGGCAGATGCTACAAAATGCGCATCTGAAATC
ATGGAAATTTGCGATCAGATGGAATCTGCTACACCACAGTAGATTCTTGA
GAAAGCAAGGGACGAAAGTACAGAATTACATAAGTGCTTTACATGGGATG
ATTCCATAGCAGCTGAAAAATACAGAATCCACGAAGCCAGACAGATAGTT
TGTCAGTTAAAAATCGTGGAACAGGATATTGATAACAAGTCAAAGCCGAC
AGCAATTCGAGTGTTTTACAAGACAGATGGGAAAAGCGGATAC
>NODE_639_length_1042_cov_1.38399
GTTGTCATAAGCGGTTATCGGCATTTTTCGGCTGTCGGACTGCTGCTGCG
ACATTATGATACCGCGAAACAATTCCTTGCCCTTATAGCTGAAAATAAGG
TGGTTTCCTCTTGTCACGTCGATTCCGCTTACCGCTTTATTCATTCCGCT
GTTATCGTCCAAAAGAGATATACTGACAGAACGCGCCGCCGAGCCTTTCC
GCCCTTTCCACTTTATACTTTCCGCAAGTCCAGAAATGTCATAGGCTCGA
CCGTCTTTATATAAAATCAGTGAAATATCCGGCATACCGTCCTCCTTCTA
AGGTATTGTAAGCACCTGACCGGCTTTTATCAAATTCGGATTAGATCCTA
TAAGCTTTTTATTCGCATTATAAATCTTTGTATACAGAGAACCGTCTCCG
TAAAACTTTTTAGCGATATTATATAAGCAATCTCCGGATTTAACCGTATA
GGTCTTAGGTATATTTTTATTATTAACTCTCGTACTTTTGCTTTTTTCAA
CGGACGCTTTTTTCTTATTTTTATCCAAGTTAATCTGTCTGACTCGTGCG
CTGCGGTACTCCTTAAGCGTTAAAGAATACTCATAGGTCCCGACGTCTCC
GCCGCTTTCGGAATACTGAAAGCTTTCGACAGTTACATACATAACTATTC
CGCATTTCGCCACGGTAAATCTAACCGGCTTTTTATTGGACATCCAACTT
GAAAAAAACATCGCGTATGCGGCCGGAAACAAGGGCTTTTTAATACTGCA
CCCGGGAAAGTAATGCGCGGGAAAGACGCTTGAAAAAGAAATCTGTATAG
CTGAACGCTCGTTTAAAACAATAACCTCTCCAAGCCCCGCAACCGTAACG
CTGCTGTTATTAGCAGTTCGTTTAACGGTCAATGTTTCGGGATTTACCGG
AAGCTGCAGCTTAGTCTTGCCGCCGTCGGCTTCAAACCAAAACTGATATC
CGTTAGATTTCATAGAAGGATTCCCCCTCTTCAAATATTTCCTCAAAACA
AGGGGAAATTGCAGATACCACGGCCGTATGGATTACTGATTA
>NODE_642_length_1038_cov_2.17803
TTCATTTAAAGAGAATTTATAATGGCAAAACAAGCTAAAGCAAAGAAAGC
AGTTGAAAAGAAAGTTGATGGTACCTCTAAACGCGCTGGATACAAGCGTG
GGTCGAACTCTCGTATTAATCAAACAGTTGAGAAGATCATGCGCAGAGCA
CGTGCAGTTCTTCGAGATGATGCTTCTCGTTTTGGAAAGGTTGTTGCATA
ATTTTAGGGAGACTTCGGTCTCCCTTTTGTGCGTTTAGGGCAGAAAAAGT
TTAAAAAGATGTTTACTCTCCTGTAGGATGTGTTACTATAGACTTGTACC
ATCTAATCAATAAAACAACCTGGAGAACAAAATGAAAATCAATCTGAACT
CATACATCAAATGTAAAGACCACGATGGTTATAAAGCTATCGAAATTAAA
GAATTCCAGTGGATGTTATACAAAGAGCAATTTGAGTTCGTAGGTTGTAT
GACCCCTGAAGGTCCTTCAAATGATTTCTCTTGGAAAATTGTGTTAGCAA
ACTTTTTCACAGGTGACACATACGAATTAAAAACTATTATTACCGGTAAA
ATTCGTTCAGAAACATATGTTGACGAAGAAACTGGTTACTCTGAAGATGT
TACATGGTATCAAAATGGACGCATTACAGCAGATAACCTGATAGAAAAAA
TGAAAGCCAAAGGTGTTTTAAATTTAGACAATTGGATTAAAGTTGCATAA
ACCAGTTTACTTTGGTACAGGTTATGTTATTATAGACCTGTACCAACAAA
CAACTTAAACATCTGGAGAATAAAATGAACTACACCAACTTCGAACGTAA
ATATGTTTCTAACGGTATTGCTGGTTCTTCTGAAGTTATTTGCTTATGGA
AACACGAAAACGGTACAGTTTGTGAAATCGAACAGTGCATGACTCCTAAT
TACGTTTATATGCGATTTGAAAATGGTATCACGGTTTCAATCACGATGGA
AGGTTCAAATTTTAAAATTGCATTAGATGATGATTTCCGTCAGCGTGATT
TAGGTACTCATCCTTGCTGGAATGGTGTTAATCGTAAA
>NODE_643_length_1037_cov_2.27189
GATGCGCTATTTGTTCTGTATGTAGAGAAATGTCATATAAAGCAGAACAT
GGATATTCTATTTTATCTGATTACTGCCCGCACTGTGGCGCAAAGATGGA
TTTATAGGAATAAACAATGGATAAAATTAAAAGCGCATACGCCTGCAAAC
TCTAACAGATGAGAAGGGGGAGAGGATATGGAATGGATAAGCGTTAAGGA
TAGGCTGCCAGAGAAAATCACTAACAAGGTTATAGTGCATTGTAAAAATG
GATATATAGGTTTTGGGCATTATGAAAAATTCAACGGGTGTGAAACATGG
TATAATCTTGAATCTCAAAAACCATTTACCAGTTGGGATTTAGATGGTTG
CGGATTGTATGAAGTAACCTATTGGATGCCATTGCCAGAATCGCCAAAAG
TTTTAGAGGGGTGCCCAAAATGACACGAGCGGAAATAAGGCGTAAAAGTC
GTGATTTAGAAAAAGCCAATAAACAAATAACATTGACACGGACTGAGATT
AATAGGTTAAATGCTGAAGCTACGGAAAGAGCATATGTAGTGCTGTTTGG
AACAGCATTAATCGCGCTAAGAGACAAATTCGGTTTTGGCAAAAAAAGAT
TACAAGAATTTCAAGACGCGGTTTTAAATCAAATAAAATGTGTTGAGGAA
GGCTATGTAACATTTTCAGAGTTAAAGGAGATAGTGGAAAAAGAAACGGG
CCTTGAGATTATCCGAACCAAAGGAGAAATAGTTGTTAATCGGAGGGATA
CAATTTGAGAATAAAAGGTTTTAGTAAGGATTTAAAGTGTTATGGTGGGT
TCCAGTTCGAAATAGAAAGAAGAGGGTGAAGGGTAGTGAGTAAAATAAAT
GTCATGCTTTACGGCGGTTTCGATAAAAAGACACGAAACCGCGCAGAAAC
AATATACTGCGAAAAATGCGAATCTTGTTCTTTGTATGCACAAGGATTGT
GCTTAAATGTAACAGCACCGTTCAGTCCACGATGCAAATTCGGTAGAGTA
TCCGTAGAACATGGATATGCTCAAAGAGCGGCTAAGA
>NODE_651_length_1028_cov_1.55498
TCAAATAGAAAACGGAATATTGTAGGCAGTTTGGTGTCCTCTTTGCGCAA
ATTGATAAGGATTTCACAGAACGAGCTTGCCGGGCGGATCCAGCTGCTGG
GATGGGACGTGCATAAAAATGCGATCTCGCAAATCGAGCAAGGAACGCGA
TCAGTGACGGATGTCGAGCTCTGCCTACTCGCGGAGGCGTTGAGTGTGTC
CGCGCCAAAGCTGCTACACGATGCGCTGGAAAAAGGGTTTGAACTGGAGG
AATAAATCGTGCTGTATTCGCTTGCAACAAGAAAATCCCACCAAGGATTT
CTCCCTGGTGGGGCTGCTGCTATTTTCGCATCTTTGACCAGTCAAGTCTT
TACCCTTTGCCATAATATTACCTCACAGTTTATCTACTGCGTCAGATATA
AGAGAGGAAAAGGTTTTCCCTGTTTCTTTTCGTAGCCTCTCTAGCTTAAT
AATCTGCTCTGCGGTTAGGATAGCACTAACACATTTGCTTTTCGGCAGGC
TTTTAAACGCTAATTTATAAGCATCTTCCGACATGTGACCCTTAGCCCAT
TCTATAGCCGATTCCTCGTCAAATGGAATTATTTTTTCTCCCGATCCCCA
TGAACCATCTAAAACCGTTGCATATTTGGTGTTTGCTCCGCCGCATCCAT
GCAAAAAGTAGCATCCCGATTTTGTGCGGTACAGGGTTTCGGAGCAGGCG
TTAATATCGTTTCCATATACGCCGTTGTCACATTCGCTTATTTTTTTGGC
AGTGCTCGTCTCGCACCCTAAATAAATGAGGAGTGACAATAATGTCAAAA
ATCTATAAAGACAGTTACCGCTTTATTGCGGTGTTTCACTTTGCCGACGA
TGGTATTTCAATTTCATTTCCCAATCTTCCCGGCTGCATTCCTTGCGCCG
ATACAGAGGATGAAGCGTTAAAAAACGCGCGTGAGGCTCTCGGCCTCCAT
TTGTGGGGGATGGAACAGGACGGCGAGCCTATCCCCTCCCCAGCATCCTT
AAAGGATATCAAGTTAGATGACGGAGAT
>NODE_652_length_1026_cov_4.01957
ATTTTAGGTAGGGGGAATCCTCCTCCTACCATTTTTTATGTTCCCAATCT
AGAAAGTTATGTTTTAAAGGTTTAAAACAACTAGTAAATAAAAACCTAAA
TTCTGGAACCCAAGGTAAACCCCCAATATATTATATTAAATATTTGCATA
ATTAAATATTGCATTATATATTTGCATTAAATAATAATTAAAATAAAAAG
GATATGGAACTAAACCTAAAAGAATCATATAATTTACTCAAAACTCTAAT
TAAAGAACACTGGGTAATATATGATTGCCCAGGTGGGTTAGAGTTAATAA
CTAATGTTCATCTTAAAAATAACAATCTTAGCTTTACAACTAAATCAAAA
CTTATAATGGGTGGGTGAATGATAAAAGTGAAAGTCAAAAGTAATAGTTG
GTTGTTATCTTTCATTAAACAAATAATAACTAACTAATTCATTCACCCCC
CCCCTATTTATTTTATTTATGCAGCTGCACCTTCTTTTAGAACCTCTTTT
TTATAGGATTCATATTCCTTGGATTTTCTCTTAAATTCCTTGGATTGCTT
ATCTTGGATTCTGTACATTTCCAATTCCAATTGATGAAGTTTATTCCTTA
CCTGTTGTCTATATTTCTTTCTTGATAAGGTATCAATACAATCTTCTGGG
TATTTGTATTTTACTTCCCTTTTAGATATTACTTCCTCTACCAGATTTAT
TTCATTTTGGGCCTTTACCTCTTTAAGAACTTTTTCATTCTTTTCGTTCT
TCTTTTTAGAAGTTTTGTCTTCTTTCTTTTGGGCCTTTACCTCTTTGGAT
TTTTTCTCTGATTTAGTTTTCTTTACTTCCTGTGGTTTTTCACTGTTTAA
TACGTTTTGAACTTCATTAATGAATTCAGCAGTTGTTGTGATTTTCTTTT
CGTTCTTTTCCATGACTTTAAGTTTTAGTTGTTTATAAATAATAGATAAT
TAATTTTTACAATACAAATATAATTCAATTTTTTAATATAGAAAAATTTT
TTAATCAAAATTCTTGTGGTTTACTT
>NODE_655_length_1025_cov_3.19175
TTCTTTGACATACCAATATTATCCTGAGTGTAAAATCTTTGTTTTACACT
ACCCTTTGCCAACTGGAAAGTAATCAAAATATGTAAATTTTTAGCTTCTG
GTTTAATTACATCATTAATAGCAACCATGTTCTGCTGTAATTCAAGCCAG
GATTTTTCACTAACATCTCCTGCATCCATTTTAAATGTATCAAGAATAAA
GTATTTTACACCCATACTAGCATACTTTTTAATAGTCTTAATTGCATTCT
GAGTTTTATACTGTTCAAATGGGATAATTGTTAAGATATGATTTTGAGTA
TTTTCTTTGATCCAATCAGCAGCTTTATAAAGAATTTCTTTTGTATTCTC
ATGATAATGACCATCTCTGACAATATGTTTCTGGAGATCAACTTTGATAA
TATTATTTGCAACAAAGACCAAAAGTTCTCTCTGCCATTTCTTCAAACCA
TCCTCATTAATCATAGCCACTACACGTTCTTTTTCTTTTATTGCTGTAGG
TACAGAAGCATTTCTAGCAAAAGTAGATTTACCAACATTACTCAGACCAC
CAACCAATGTTATTGAACCAAGGTATTGTCCACCAGTTTCTTTTGTAATC
ATTTCCATATTGTTATATGGAAGACCAATTGCAAAACCATCATCCAGTTC
TTCAATTAATTCATAAAGACCATCTGAAATATCATAACTTTTTACATTGC
AATCAACATTAACAAAAATATCATTAATAAATGCTTCCCATTCATCATAA
ATTTCTTCTGCTGTCATGTCACAATAGTCACTTAATCTATCTTTTACTGG
ACACCCTCTCTTAGCAAGTTTAATAACACTATTCCATTTGCGAAGTTCAT
CAACATACCCATATATATTATCGGTGTTTACATATGCACTGCCATTTGCA
ATAGTATCATACCCACCATATTCTTCATATTTGCTTCTCAATTTTGGGTG
TTTTTCAAGATATAAACCAATCGTAACATCATCAAGAATATTCTTTTTTT
CTATTGTTACAATATCATTTGCAAT
>NODE_657_length_1022_cov_2.55843
TCCCTGATTCGGGGGGTAAGGAAGTGTAGTTGTAAAAAAGGTGATAAGCA
CACCTTTTTTTACAACCATCTTCTCCCTTACCCATGGCGGATGAAAATTG
TTGTTGCATAATAAATATGCATAAAATTATGAGGTGGGATATATTGAAAA
ATGAATATCGAGAATTTTTTATGGTAATGAAGCCGCCTACGGTGACGGCT
CAGGAAAAGAGATGGCGCTGTCAAAACGGTAAGCCTGTGGCTTATGATGA
TAAGCGTTTGCTGGCAGCCAGAGAAAAGCTGCGAGCTAATTTGCTTAGAT
ATATAGCTCCTGATACCGAGCCTTATGATAAAGCTGTTGAGCTGGTCGTG
AAGTGGTGTTTTCCATTGGCACAGGGGCATGGTGACGGTGAGTGGTATGC
TAAAAAGCCGGATACGGATAATTTGCAGAAGATGCTGAAGGATGTAATGA
CGGAGTGCGGTTTTTGGCGGGACGATTGCTTGGTGACGAGTGAGATTGTG
CAAAAGTTTTATGCAGAGATCCCGGGGATATATGTGGCTATTAGGGAGTT
ATGAGGGGGAGATGTTTTGAGTACAGCCAAGAGCAAAAAATTTAATCTTG
AGATGAAAAAGTTGAAAGCGGCGATAAAAGCTGAGTACAGGCAGGCGTTT
GATAAGGGCATATATTACGGCACTGGAAAAACGTTAACGTTGATGTGTTA
TATTTTGCATAACAGTTTCGGATTCGGTGAGAAAAGGCTGAAACGGATCG
TGGAGGAGTCGATGTATCTGGCGGAGTGCGTTGAGGACGATAGGTTAAAT
CTAAACGATATGGAGGCTGTTTTGCAGGATGAGTGCAACTTTTCGATTGA
GGAGATGGTGGAGTAGGTGGATTGCCCTTTATATAAAGTCAAAAAATGCT
TAAAAAGGCATTGTATTTGACTCACTAAGGACGGGGCGTGTTCGCTTTTG
CTGATGGGGATTGATTTAAAATCCCTACGCCTAACGGCGGAGCTTATTGG
TCACAGCACACAATTCGTGGTA
>NODE_658_length_1021_cov_1.75362
ATGCTGTGGATTGGTTTTATTTCTCCTACCACTTGATGGTTTTAGGAAGG
CTCCAACCACAGTCTCTTTGTTCATTTGTTAATCAGTTAGATACCGCCAG
ACGGTTTATTTAGAACGAGGTTACAATCGCAAGGAGCACCCTGTGGTTCT
AAAACAGCATTAATACATTTCAAAGGAGATTTATTATGATTTACATAGGA
ATTGATGTTGCAAAGGATAAGCATGATTGCTTTATCACCAACTCTGATAG
CGAAGTGTTGTTTAAAGCATTTACCATCTTCAACAACTTAGATGGTTTTA
ATGATCTTTATCAAAAGATTGAATCCGTTATGGATGATGTGACAAAAGTA
AAAGTAGGACTGGAAGCCACTGGACACTATAGTTACAATCTCCTTGGATA
TCTCATTGATAAAGGTCTGCCCACCTATGTTATCAATCCGTTACATACAA
ATCTGTACAGAAAAAGTCTAAGCCTTAGACAGACGAAAACGGATAAAGTA
GATGCCCGCACGATTGCTTCCATGCTCATGTCTGATGTGAACTTAAAGTC
CTACTCAGACACATCTTACCACAACGAAGAGTTAAAGTCATTAACTCGTT
ATCGTTTTGATAAAGTAAAAGAACGTGCCAAGCTAAAAACTTCCGTTTCA
AGACTGGTCTGTATCTTATTCCCTGAATTAGAAAAACTTGTACCAACACT
TCATATGGCATCTGTTTATGCATTGCTTTCTGAATTTCCCAGTGCTAAAC
ATGTAGCTACTGCACACCTTACCAGACTTACAAATCTTCTTTCCGAATCT
TCCAAAGGTCGATATGGTAAAGATACTGCTATTACTTTCAGAGATTCTGC
AAGAGCTTCTATCGGCTCAAATATGCCAGCCAAATCTCTTGAATTGAAGC
ACACCATCAAACTTATTCAGGAACTTGATTCAGAGATTGATGAAATCGAA
AATGAGATTAAAATCATCATGGATGAAATCAACTCTCCAATTCTTAGCAT
TCCTGGAATCAACTATCGCAT
>NODE_662_length_1014_cov_1.69552
CCGCGCTTTCTGGACTTAGTACCGGAAATCTGAATAGTCTTTCCACAGGG
GTAAACCGACTTGCAGGGGCAATGACGGCAATGCGTGGAATTGACACACG
GACTTTTTCTGCGGTTGCAAGAAATGTAAGCAAATTAGGCTCTATCAACA
GCAAACAAATTAATGCCGCGGCTGGTTCTATGCGTCAGATTTCCAATGCA
TTAAAAGGGATTTCTGGAATGTCAGCATCTGTTAAGGGTCTGACCGATCT
TGCATCTGCAATCAAACAGCTTGGTTACCAGAGTTCCACCAAAGCGATTG
AAAATATCCCGAAACTTGCCACGGCAATGCGACAGCTTATGTCTGAACTG
TCGAAAGCCCCTAGCGTAAGCCGGAATATTATTGACATGACAAATGCATT
GGCAAAATTATCACGTACCGGTGGAGCGGCAGGAACAGCGGCAAAGAGTA
TAACAAGCTCATTTAGCGGATTTAGTTCAAGTGCTTCTGCGGTTACCAAG
AAGTCGTTCTCCCTTGCGTCTGCAATCGGAAAAGTGTATGCAACGTATTG
GGCTTTATTTCGAGGATTTAGGCTACTTGGAGACGCCATTGACATATCAT
CAAGTTTGACAGAGGTTGAGAACGTTGTAAGGCAGACATTCGGGCAGTAT
GAAAGCCTAATTAACAATTTCGCAAAAACATCAATTGAAAAATTTGGTAT
GTCTGAATTGTCCGCGAAACAGTTTGCAAGCCGTTTCCAAGCAATGGGAA
CCGCCCTTGATATTCCGCAAGGGCAGATGGCAAAAATGTCTATCCGGTTG
ACCGAATTAGCCGGAGATATGGCTTCATTCTACGATGTAAGCCAAGAAGA
TATTGCCAAGAGTCTGCAATCTGTATTTTCCGGTACTACGGCACCTATGC
GGCGTTATGGTATCGACTTGACACAGGCAACATTAAAGGAATGGGCTTTA
AAACAAGGACTTGATGCGAACATTTCCTCGATGACGCAGGCTCAAAAAGC
TATGTTGAGGTATC
>NODE_665_length_1012_cov_1.45873
ACGATCCTATTAAAAATTGAATCAGTGTTGCGTTTTTTAAACCAGGGATT
TTATCTACTACCCAGACGATCAGATCGCCGATCGCGGGTATTTTCCCTAT
TGTTAGTTCTAATACTGTTGATATGTTAATGTTCAGTATCTCTGAAATTT
TTAGGGTAAAATCCTGTAAGTTTTGGAACATATTAAAAATATTTTCAAGA
TCCATTGCTTAACCTCCCGCAAAGAGTTTCAAAGCGATCACAACGAACGT
AACGCAAATCATGATATTTAATAGATCCTGTAAAGAAATTTCACCGATCA
ACGGTACTTTTAAGGCTTCGTTTATGGTAGAAAATAATTTCGGGATAGTT
TGTAAAGGTCCTTCCCCTTGTGCAAGGCCTTCGCTATATCCCTTTTGGTA
GCCTTCTTTTTCGCCTTGGTTATAGCCTTCTATTCTGCCTGCGGCTTGTC
CGGAAACTTTCCCGTTGTCATAGCCTTCATTATATCCGTTGTTATATCCG
TTATTATAAATGCTTTGATTAGGGTTAAAAATTTTTCCGTAACTTTCAAA
GTTTGCGTTCCATATTTCTATTTTTGAGATAATTCCTGTATATGTTGCCT
GAACGGGATAGCCGTACATTTCTTTGTTGTTAGTGTCCAGTGTTGTTTTT
ATTCTTTTTCCGGTGTCGGTTACAAGTGTAATTTCTACGCCGGTTGAAAT
AGGGTTAAAAAGTAAATCGTTTTTCCATTCGAAATTTGTAACGTCGATAA
TAACGATAAAGGCATTCGGATCTCCCTCGGGTTCTGCGGCTAGTGCATAG
TTTTCTAAACTGATTCCCCCTGTTATAAATTTTAAACTACCGTTCAAATT
TTTTCCCGAGTCTTCCATGTATGCTTTTTCTACTTTTGCGTTGGCGAATA
TTCCGTATTGTGCTTGATTTAGTCCGTTATTGTATCCGTCTTGATAACCG
TTTTGTTCTGTATTTTCGAATTGTGATTTAAGATAATCATACATATATGA
TTTATAATTAAC
>NODE_673_length_1003_cov_3.64241
AGACTTTCCAGATTTAGTTAATTCAGCTTTGATAGCATCAGTAATTGCTT
TGATTAAGGCATCAGAAGAAAATTCCACCTCTGGGGTAATATCACTGAAT
CTACTTTTACTATCAATACTATACGAATCATCTCTAAAGGTAATCTTTCT
ACTTTCTTTCGCAATTACTCCCTTGGTTTTTTCTTTGCCCTTGTTATCCT
TTTTTCCAGTTTTTTCCTGTACAATTTCTCTATCAATAGATGCTACACCT
AAAAAATGGAGTTTTGTTTTGATTGCATTGAAATCTCTCATAGACATATT
GGTAGTTAAAGATGTATACTTCTGACCTGTAGAAACGTCTTCCTGTTCAC
GCTGTTTTACATGACCAATAATAATAAATGAAACACCAACTTTTTTTAAA
GCCCATAATTTATCTAATACGATTTCTGTTGCTTTATCTTCGCCAGCCAT
GTAGCCGCCGAAGGCTGCTTTAATTGATTTTACTGGTTTATCAGGATTTT
CTCTATTGTGCATTCTAATAACTTCTGGTTTGGCAATTTCAATTAACTGA
TCATATGTATCAATAATTACTGTTCTAAGTTCTGGATAATCAGTAGTCTT
ATTTTCAATAATATCGTCACAAACATCTTCAAATCCTGCACTATTGGAAT
ATTCATCATAATCCATTTGCCACTCTGGACAATTAATATAATTGATAGAA
TCAATTGCATCAGCGCCATCTTCTTTGCCACATTCTAAAAATAAATATCC
ATCATTAGAACCTGTAAGTTTTTCACACATTTCTTTGATAATTGTTGTCT
TGCCAATTCCACTTTCTCCAATAAGTCCAATATTGTAAGCTAGTGGATCA
ATTTTAATCACGTTTTTCTTTCCAAATGCCATTTTAAAATCTCCTTTAGT
CTATTTGAGGTCGTAATTTGCGACCTCATTTATATATTCGCCTATTTGTT
GATTATAGATTATCTAACCAGCGATTAAAATGGTCGAGGATAAAGATGGT
AAT
>NODE_674_length_1003_cov_2.33755
GTGGGGGGGGAGGGTATGACGGAAAACCCAGCATATTCGATAAGATAGCA
AAGGACGACCTAATATTAGCGTTCTTTCCTTGCACAAGATTTGAAGCAAG
AGTTCCTTTACTTTTTAGGGGCGAAGCATTTCAACAGAAAAAGTGGAGCA
TAAGGCAAAAGATGGAATATTCAATACAATTACACGAAGAATTGAATGAG
CTGTATGTATTAATTTCAAAATTAGTATGCATAGCCGAAAAAAGAAAGCT
AAAGCTAATCATTGAAAATCCGTATACACAGCCACATTACTTAACTACTT
ATTGGAGCTTGAAGCCTTCACTAATTGACAAGGACAGAACACAGGATGGC
GACTACTACAAAAAGCCTACCCAGTACTGGTTTATTAATTGCGAACCTAA
AAACAATTTTATTTTCGAACCGATTGAATACGTCGAAAAAAAGATAATCG
GAAAAGTAAGAGGAACAGACACGACCACGAGAAAAACGGAAAGGTCAATG
ATGCATCCGCAGTATGCAAGGAGATTTATTAAGCAGTACATATTGGAGGA
AAAAGAATGAATTACGATTTATATTTGCATAGCACCTATATAGGCACATA
CACGGCGAAGGGAGTAGCCGACAAACTGGATGTGACACCGGGCTACGTAA
TGAAAGCAACACGCGAACACAAAAAAATAAAAAATAAATGGACGACAATC
AGGTCGGACAGAGAGTTGACAGACACAAGGCGAAAAATAATCACAAGGCA
GAGAAAACAGAAAATCGTGGGAAGTGCAGCAGTTAAAAGAACGACTAGCG
CAGGCAGAACCTACTGTTTGCCTAAATGGAAAGAATTTTAAGATAAAGAA
AGGAGAAAGAGTTGAGCGCTCATAAAAGGATTCTTACTCCGATTGAAGAA
ATGAAAAAAAAATTAAAATGTGAAATTTACAGAGACAATATGCAAAATTA
CAAGAAATACGCAATACCACCAGCACAGCTAATAATTGCTGATGTTCCGT
ATA
>NODE_32_length_9629_cov_3.69396
TTGTTCTGGTCGGATAATGCGGAACCCAGTATCGGGGTTTCCACACCTGC
ATCAGTAAGGAGTTCCTTAATATCTTCTCCTAAAATTGCGTCGGTTTTGT
TCGGATCAAGTGCCATAGTACGATCATTGGTTGTCCAAATATACGCAATT
TTTTCGAAGTTCCTACACTCGTGGTATTTCGCGCGACTATTTGTTATTCG
CACTCGTTGCATGGTAAATGAAGCTCCGACCTTGATTTTCGATCAGGTCT
CCGATCTCCCATTCCCCATTGTCGAGGCGTCTGCCCCTGAATTTAATGTC
TTTCATATTCACCTTTATTTTACCGGTTATCTCCGTCACCCTCGATAACA
CCGCGTTCCTGTCGGCTGGAAAGTTTGTTGAGGTTGGCCCAGCACACATT
CTCCAAGCTCCAACCAAACTGTCTGGCAAGACCAGCGCAGAACCACATGA
TGTCGCCAACTTCGTACATTAGTTCCTCAGCAAGGTACCCCGCATCTTTC
GGAGGCGCAGAAAAGACAACTCTGTCACCATCCATACGGATGATCCCTTT
CCGTTTCCACTTTGCGATTTTGTCAGCAACCTCCCCCACTTCTGCCATAA
GACCGAACAACATGTAGGTGTCATTCTTGCAACTCTCCATGCAGGTCGTC
ATCGCCCGCTCTTGATACTCATTCAATGTCATATCTGTAACTATTTCGAG
ATTTTGTCAGAATCTCGCTATTTCACCAATTCGAACTCGTAGACCACGAC
CCACGGATTGCGTTTCCCTCTTTCGTGTATTCAAATACGACCGAGCCAGT
CCAACGGTTGCGGATTTCGATTTTAATCTGTTTCGTTGATTCCATTGTGG
TAAATTTGGTTAGTCTATTTGCCATTCAAGCGTCCATTCCGGAGATGAAG
ACCTACCGGATATGTCCATGCGTATGTCGTTAAATATGATTCCGTCAGAA
GTGGTTCCCAGATCATCCCACGAAGTGAAAGGCTTTGACACACAGGCGAT
TCTTCCCGGGGTACAGACTTTTCGATACCCATTGAACACTATAACGAACA
CTTTCTTTTCCGAAAATGTACTCTCAGTACCGAAAGGAGTGGTAGCGAAC
ATAAAGCCGAACACTGTAACATAGGACACTTTATAATCCGGGGGATTATC
ATTGAACGTTGCGTCTGCAATACAATTGGCACACAGTATTCTGAACCTTT
CCTGCGCGTTCGAACCGCTATTCGCGGGTCGCCAACCTCCATAGTTCAGA
GCCACCCGCAACAATGTTCCCATGTCCATGCCCGATGCATCGGGCCTTCT
GTAACCGTTCAGCGGAGTGGTGACATCATCTCCGGGTAACTGAGCCCACA
TCTGAGACCAATCTATGTCTTTGGGGGCACTAATGGTAACTGCGGTACCG
AACTTAGACAGATTGGAGTATATTTGTTCTTCCGTGTACCCCATGAACTC
ATCCCACGGCATAAACACCGTATTAAGAGCGGCACCATAGAAGTTTATCT
TGGGCTTGGTTAGTGTCGTCATATCGAATATGATGACGTACTTTACCCCG
TCCTTCGTCTTACTTTTCAGAGCGACACCGAAGGAGTATCCAATCTCTAA
GACCCCAAGCTTGTTAGACATATCAAAGAACCGCGCCCTTCCGGCGAGTA
CCGCCGAAGACAGATACTTCAACAAGTTCCGTGTGGTCGACGCATCGAAC
ACCATATTGGAATCCGTAGGTACAGGTACCTCAGAGGATACATCCTGATT
CAGAAACAATCGTGCTATCTGATTCAAGGAAACTTTCTCAGTGTCCGAAA
TCTGTAACGTTTCGTCACCGGTTAACGATTCAGAGAGAGAGAGAGAGTCG
ATGTCTACGAATTGTGGCATAGTCGTTATCTTTTGGTTAGACTTACACCG
TAAAGATAGTCATTATTTGTTCTCTATCTACTGTGGTAGATATAATCTCC
GTCACTTCCCAGCGGAAACACCAGTGCGTAGGGACTTAGAGTATTCGGTT
TTCTATGTTCGTCACCCTCGTAATAGTACGTCACACCGAACATATCCGCC
GAGGCACAAACATACACACCGAACCCGCTACTCGTCTTGAACCGTTCACC
GCTCCGCAAATCCATCGCGAATACCGCAGCGTAGGTTTGTCGTCCTCCCG
ATGATCTCATAGCTATCGATTCTCGTTGATGTAGTATTTCTCGACCACGG
GATAATGCTCCCCGTCGTGAAAGTCTTCAACTACTTTACCGAACACGGTA
CCGTCCCGGAATTTGAATTCCGTAGTGTGTGGGTACCAGTGTCCCGGTTC
CTTCGTCTCGGGGCGTACCAGTACGTCGAGTTTGCCCTCATTGATGATCC
CAAAGAATTCATCCTTCGTTACTTCCTTCATGGTTGTATAGTTCATTGAA
TTTTCGGCGCAGTTTACCGGCGCTTCTTCTATTTACTTCGATCATGGCTG
CCAGTGCACGTGCGGACATATCCGTCTTGACGGACAACACATACATCGCC
ATGAATATCTTCCGCAGCGGCAGACGTATACCGGAATAGACTGTCCCGGT
CAATATCCTGAACAGTTTTCGGCATTCAGCGCATCGGAACTGCCCGTTCG
TATACCGATAGACTTTTCGGTCATTCCCGCAGTAGGGGCACTTCACCTTC
CCCTTCCACACTTCGTCGATAAGATACTTTCGGCAGGCTCTTTCATTGGG
GAAGCGCCTTCGGAATTTTTCCAGAATTTCGTTCTTCATAACGGGGTCGG
TTAAAAATACGGGAACTTAGCCGCACCGTATAAACCCGTAACACCCGATG
ACATGAAGACCCCGATTCTGTTGTGCGGACGAGAACCGGCAGAAGTTTTT
GTATGTGCAGCTACACATGCAAATATAGCGACGATAACACAGAATCGCAA
ATGATCCAGTACCAGCTTCGCTTCTCACGGAATGTAATCGACCGCGTTTT
CGACCGGAACAGACCGAGCGAGTACAGTAGGTTCTTCGCTCTCCACTCAC
GTACCAGCGACTTCTCCGTTCGTGTCCATACCGCATTGAACGGCAGGGAA
CCCTCTCGAAGCGCCTCTATGATACGGTGCATATCGTGCGCGCTCGTTAT
CTGATAGGAATCCATAATTTCACACCGCAGCTGTCCCAGATCGGCGAACA
GTACGTTCTCGGCCCATGCAAGGCAAACTTTTCCCATTACAATCTGTCGT
ATGTTTTAGGGTTGCTCTTATAGGATTCGGAGAAATTGATTAGCAGCTCC
CCGTGTTGGCTTGAACCCATTACAGGTGTCATGAAATTGTCCCCGTAGAT
AAGACGGAGCGCTTCCTGATACAATCCCGGAACCGGACACATCATGTTTT
CGAACGGAAGGTACTCCACCATCTCGTAATGATCCTTGCGTTTCACGCTG
TTCTTATTCCCGGGAAAGGCAAGAGTAGCCGCCACCGATGTTCTATCGTA
TTTGTACGTTTTTCGGAGCGTTTCGTATGTCTGTTTGAGATAGTCTATAC
GACCGCGCTCATGATAGTCGTCCCGAGAGAACTTCCACCAGCGGTTCATG
AGCATTTTCATCTCTATCTGGATAAGAGATAGCTGGTACAGAAACCGATC
CTGTTCCTTAGCATCCTCCGGTACGTTGTCCAGCGGGAAAATATCGATGA
AGATACCCTGATTGAACGGGAAATGCGCCTCTGCGTCACCACGCAGAATG
CACGTAGTATCGGTCTTCCTGAGTTTCGCGTGGCAATAGATCGACCGATC
CGTCTCGTTCGTTTGCAGGAACAACGGTTCCGGTAATTCCGACAGGCACA
CCTTTATAAACTCGTCGTAGTCCTCTCTGAACATAACCACGTCTATATCG
TCGTCCCACGGAATGAAACCGGCATGCCTTACGGCACCGAGCAAACTGCC
ACCATCCAGAAACCACCGTATAGCGTGCTTCTTACATATCCGTGCGAGGT
TGTGCAGCAGTTCAAGCTCCGTGGCCCACAGTTTTTTTCGGTTCTCCGAT
ACAAAGAAACCGTGGCGTATCTCCCCTTCGAAGTAATTCGCGGGGAACGT
TAGCTTCTCCATGTTATTCATTTGTAAGCAATATTGCGGCCATAGACAGA
TCGTCCGCCGTAGTTATCTTGAAGTTTCGCACCGTAGATTTCACGAAACG
CACATCATGGTACATCGCTTCGTATACGTCCGAGGCGGTAAGATACGTCT
CGAAGGTTCCGTTGCGAACGACCCTCTCGTATGCCTCGTTCAATCTCGAA
AGGTCGAACACCATCGGAGTTTGCAGTCTCCACAGAACCTCCCGTTCGTA
TACCGGTCGTATATACAGACCGTCGGGTCTTCGTATCGTTTCGACCGTTT
CAATGTACGGAACCACCGCGGCGCGGTTAGCGTCATTTTCGCACATTCTC
GTGCATTTAATCGCGATCGACGGGGAAAACAATGGACGTACACCATCGTG
CACGGCAACAACCGCAAATGTGGTTTCGTCACGAATATACCCCGCAGCAT
GGGATACCCCGATGTAGCGGGATTCATTCGCCGTAAGACCTCCCGGTATG
TAGTCCACTCTCGGATCATCCGTAAGCAGATCGCGGTACGTGGCGAATCC
CTTCGCCGGAAGCGTTACGACTATGCGATCGTATCCGATTACGAGAAACT
TCCTTATAGAATACTCTACGATGGTACTGCCGCCTACTTTGATGAACTGT
TTCGGCAGAGGATGTCCCACACGTGTACCTTGACCGGCCGCCGTTATGAC
TGCAATACGCATAGTCACTATTTCTTCGAACGCCAGATACCGAATTGGGA
AGCTATGCCGTGGTACAACGCATCGTAGTACTCTTTGAATAATTGCGTAT
TCACACAGTCGGGAACTTTTAGAACCCCACGATCATTCCGAATGGTGTGT
GTCGAATCGGTGACGGCTTCGTCGTCGATGCAGGCCATCCACATCCATTC
AGGATCGACAAGTATAGGCGCGCAGTACACATTTACCTTCTTTTCCTCAC
GAAGCCAACGTTGAATCTGCTCCAACGTAGGAATCGGGATGACCCCTTCG
GGAACACTGTCAAGCGTTTCTCTTTCGGCGTACAGAACGGGAGCCTTAAC
GGTTACTCCCGCAGAACACGGTCTGTCGAAACCCCAGTACATCGCCATTT
TGGCGAGGTCGGGCGTAGCATACGATTTGTCCATAGTGTATTTGTTGAAT
GTGGTGGGCCTTACAGGGTTCGAACCTGTGACCTGCTGATAAATACTATT
TATTCCAGTGAGCTTTTATACTTCCACATCTTCTGCTGCAACATGGATTA
GGGTGGCTTGACAGATTTCGTTTCGCAAATAAAAATTCCTCTCCGCATAC
TGGACAAGTAAGTATAAGCATTTCTTTATGCTTGTGATCTTTTTGTCTAT
TATATGTTCCAGATATTACTTGGAGATTCTCTATTCTGTCATCCATCTTA
TCTCCGTTAATATGATCTACATGGCAAGTATTATCTACATCTGTTCTATA
ATGACTTGTATATAAATACTTTGCGTAGCTCATACTCGTCATTTCTCCAC
CCTTCTTGCGAAGTGTTGCAACTCTTCTTGGCTCCTTATTTGTGTTGACA
TAAACCACATCATAGCCTTTTTCTTTGTAGTATCCTGATATTTCCTGTTT
CATAGTCTTGCTGGTAGGACTTGAACCTACAACCTTGATGGTATAAGCAT
CCTGCGCTAACCGATTGCGCCACAGCAAGAGAAAAAAAAGGGGGGGGGAG
CGTTTCACCCCTCACCTATCCCGTCAATGACGGGCAAGCACTATTCTTAT
ACTACCCCTTGTCGAAAGTCAGCTATCGGGACTCGAACCCAAAATTTCAG
AACCAAAATCTGACGTGTTACCATTACACCATAGCTCAATAAAGACCGGA
GATTCGGATACCGCGGATTTCACAATAGACGGCACCCTCGAAAAATTCCC
ATGAATGAAAAACGCTGTAACTCAAGTGCACCTGTTATCTCCGGTCAGAC
CAATATCTTAACTGCGAGAAGAATTCCGTTTACCAGAAGGAACGCTGCGG
CACATCCTATCGCCTGTGCGTATAGATCGTACCAGTTTATCTGTTTGCAC
AGAAGGTAGTTTCTGAACTGGTACCCCACGCAGAACGATATACCCACACA
TACGCCCCAGATGAACGACAGAACGAAAGTAGCGAGCATGCCCTCCCAGC
GGTTTCCTTTCAGCAAGTCGAACCCTTTCAAAGATTCGATCCACGCATTG
ACCTTCTCTCTAAGATTCATAACGCATATATTTGTTCTACGATGGAATCG
ACGTCGACGTCTTTTCCTTGCAGAGATTTCCTAAGGATCATGGATACCTG
CTTCGCGGACACTTCCCTGTCCTCTATCGTAGGAATAACCGAAAACAGCA
TTTTATCCTCCTTACAGTAGTCTTTACTGAATCCGACTTTGACCGTCTTG
GACACGTCGTGAAACCAAACGATACCTTTCGTCTCTACCCCGATCGTCGC
GGGACGAATGGTAGTTTCCGTCTTGGTCTCTATGTTTCGGAGGTACAACC
CTTCCCTGATTCGTATATCCATGTGTCAAAGATAGAAAATTTCGTTGAAA
AATCCAAGGGTATCGGACGATTGCGGAACATTCAATAGCCGTTTGGGGGG
TCTTGCAGAGAATGTTAAATCGGTTCGTTTTCTTCCCCACCCTCGGATTA
TATGTCCTCGTTGAAGTAATCATCGGAGATGATCCCGTGCAAATGGGGAA
ACCGGTAGGACTTCTTCATCAATTTTCGTTCGAACTCCTTTCTCTCGGCG
ATGTACTCCATAACGTCGTCGATCGTCCCGAAATACCGGTATTCGGATTT
GAGCACCTGCTTTATGTTCTCCCCACTGGCGTAGTCGGGGACATTCGTAC
ACGTATTCAATTGTAGTAAGGTGTTATTTTCAGACGTATCTGACCGCTGG
CATAGCAAGACTGACGCATAAGTTCCTTCTTCTTATACACCAGTAATCCG
TATTGATGCGGCAAAGCCGACTGTATTACCTCCTCATGGGTACCGGTAAC
AGCGACCAATCGATACCCCGCGGGTTTCTGCTTCGCAGAATTTTCGGTCG
AAGGCATCCGTCCGTACTTGGACAAGATACCGAATCTGGTCTTGTCGTCC
ATAGGTTGTTTCGTATTGGTGTTGAACAAATATAGACAAAAGCGATTTAA
TTTCCAAACGGCCGGAATGAAAATGGGTGCCTCTTTCTCGGAGGCACCCT
TCGAAAACGGAACGATATGTTGAGGGCTTTCGCCTCCTCAGGGTCAGAAC
AAGAAGGTGCCTCCGTCATAGAACCTGAATTCCTCACTGCGCGTGTAGTC
TCCGGTAATCTCCAAAAAGTACAGACCGTTGTCCTCGTTGGGAATATTAC
TGAGCACCTGAGAGGCACCAGTCTCTAAATCGGAGCTTTCGAACGTAACC
GATGCGAGACGTTTCGTCTTGGCCTTGTTCCAGACACTTATCATTACCTC
GCTCATTCCGGGGTGGGCCGTTACACCTATCGTAAACGAAATAGACTCCT
TCGAAGGCGTGGGCGGCGTCACACTCGCTTCCGTAACGTATTGCATATAC
AACGAGAACGACGTACTGTATTGCGAAGCATTGACGAGATACCCGCCGAT
ATTTTTCTCGACGGCATGCGTACAGTTTACCGAAGCGACCCTTCCCTTGT
AGCTCTGGTAAATATCGATCAATGCGTTGCAGTTTTCTAATGTTATACTC
GTCGCAGCCTTCGCCGAAAGATTCAGCGAATATATGTAGGGCTGGTCATA
CGTGAGCGTAGCCCCCACGTAATTGGTACCGTACAGACTGTTGATCCCTA
TACTCCAATTGTCTGTATCTCCTTCGGGGAACACCTTCGACACGGCCGAA
GACGTCATTACACCTACGTTCTGAGATATTTCGTAGATAACCGTATCTCC
GTAGTTTACCTTCGTGGTACCGCTGAGCGTGTTCTTCCCGTAGTTGGCGT
CGTCGACGTTCAACCCGCCGAGAAGTGTCTTCGTCGAGCTGCCGGATTTT
TGGAGGTACACACGTATGCGGAGCACCCAATTGCACTCCGACTGAACCGT
CTGCAACAGCGAGATGTTTCCCTCCGAGGACAACCGCGAAGATATTTCAT
GCGAAGTCCAATCGGACGACACCGCTACCCGCCGCGAAGTTATCGGACTC
TCGGGATCGCTCTGAACGATTGTAAAGTTCATCCCAGAAGCATTCTCGAA
CCGATAGGTAAGATTCTTCGTAGCAGGTGTCGAAGCCGTTGTCTTGTTCT
GTGCGCCAAAGAAACTCGTAAGCATGTTATTTGTAATTTGCCACGTTAAC
GAAAGCTCTGAACGTTATATTAGTGGTCGACGACGTGGTAGGGACGTAGT
GTATCGTGTACACTTTGCGACCGGACGTAGCCGTGAAGTTATCCACACCG
TCGGCCTTGTACAATATTTCTACCTGATCCGCAAACTGTACCGTCACACC
GTAAGGGACATCTATGACTGCATCCCTGAACGGGCCGGCCTTCACTTGTG
CAGTCAGCAGGTCGGGAACCTTTATTTTCAGTGTCCCAGAGGTTAGATTA
GTCGTGAGGTTCTCCCCCGGAATAACAGTTCTGTAACCCGAGGGGAACAT
CGTCTGCACAGCATCGTTCGGCTTGACGTATGCCTTCGTAGCGAAATTCG
ATATACCTGCCATATCAAGCATACCCGTTTCACTACCGTCGCTCTCTATG
CTCGATATTATTTCGTGGTCGGACAAATAGTTACCCACCCAATCCATGAC
GTAAGTCTGGTCAATCAAGTAGGTATGTATCGTGGAGCCTCCGCTGAACA
GGAACACCGAGTAGTCCGACGACGACGACGAATCATTCGCTATGATCGCT
ATCTTACCATCAGCGCACGCAACGCGGAATCCTAAGTTCAGACCGTCAGA
GGTACTTCTCAGACCGGTTCTGTAAAGCAGTCCGTTGAGAAGCTCCTGCA
AATTGTTCGCGGAATTTGGGTCCCACGTACTCGCCGTAGTTTCATCATAC
AGCGTAGGAGCGGCTACGTTAACCTTCTCGGCCGCAAGAGATTCGATCGG
CGTAGGCTCCGAACCACCGGTACCTATACCGGCGACTTTCAACCAGTCCC
CTGTCAGCACATCCAGTACATACGCAGCATCCGTGGGGTTGCTTTCGATG
TGACGCCCCTGTTTCTGGTACAGTGTAATATACTCCCCGTTGGCAAGCTC
CATGTTCACCAGCATCGTGTACGTTCTCCCGTAGAAGCTGTTGTACCACG
TGACTCCGTAGTAGCACTGAGCCTTCGAACCGGTACCTCCGATAACATAG
GAGGCGAGAAGTTGTCTGAAACAAGCGTTCGACTGGTGGTACCCCGAGTT
GTAGAGCATCTGCTTTACGAAGGCGTCCGTCTTCAAGTCCGTTAAACTCG
GAAACGCGAATTGACCCGGCAGCGTTATCGGTTTGTCGGAAGTAGCTGCT
ATTACGTCAGACGTATAGATAGTCCCCTGACTATTCAGCGACCACGATTT
AGTCCATGTCGACAGCACATCCTGAATGAACTCGCTGTCCACCGATTTTT
GCGCGGTCACATTACCGCTCTTTTGGTAC
>NODE_147_length_3112_cov_8.59339
AAAACGAGTGCCTTACAAGGCAAAATAAAGCCCTTGCAGAGGAAAATTCT
CGCCTACGTGGCGCATTAAGCACAGAGAGATCAAAAAATTCGATCTTGTT
AACTCGCATTGCCGAGCTTGCCCGGCTGGAGCAGGCAGAAAAGGAGCTGA
GAGAGCTAAAAGCGAAACTAAAGGATTTCGAGTTTTACAAAAATGTCCAT
GACTTTTTGAAAAGCAGTCTTCAGGACTTCAACAAGTTTCTCGTTCCAAT
GAACCAATGGCTTCAGAAAAAACGAGCGAACGAACGAAAACAAAACAACC
TCGAACGCTGATGTCCTCCCTCTTCCCCTCTCCCCTTTGGGGAGATGTGC
GCGCGCACGCGCGCGTACGTGCGCTACGCGCATGCGCGAAGGAGCAGTCT
TGAGCGCTAGTCAAAGCCGGAGCCTTGTAAAAGTTTGAGCGTAGCGAAAA
CTTTTATGAGAACGGCTTGACGAGCAAGCGAAAGACGAAAACGCTTTAGT
CATGAGGGACAGAGAGAGCCTTGCTCGACCTGTCCCTCTGACGACTGATG
GCGAATCGCTCCTCCCTCTGGGAGGCGGGGGAGGGCCGAGATCCAAGGCG
TTGGCTTTAGCCAATGCCGGGATCGAGTTTTCTACGCCCGGAGGGCGCTC
TTATCACGCTAAAACATGGCTGATAAGCCGTGTTTTATGCGTGTGATAGT
TTTAGTACTTTTATATTCTTTTGATACTTTTAGACACCTTAGAGGCCTTG
TGCCCCAACGGATCGAGGACGCATAATGCACCATTTTTACGGTCATAATG
CACCATTTTTACGGTCATAATGCACCATTTTTACGGTCACAATGCACCAT
TTTTACGGTAAACTTCACCTATAAAATCCTATAGGTGAATTATGGCGCGT
GAATTGGTGACTAAAGAGAACTCTCTTGTAGCGGCCTCCTACAGCTTGGA
TTTAATCGAGCAACGATTGATTTTGCTGAGTATCGCTCTCAGCCGTCGCA
CCGGATTAGGGCTTTCTGCGCAGAAACCTCTATTCATCACGGCGCAAGAG
TTTTCTTCTGCCTATGGCTCAGATGTCAAGAATGCATATCGGCAACTTAA
ATCGGCCACGGAAACACTCTTTGACAGGCAAATTACGTACAAAGATGTAG
TCAATGGGACGCGTGGTGTTAGTCGTATCCGATGGGTCCAAAAAATATTC
TATTCGGACAGTGAAGGCGCGGCTGCCATTCAATTTTCTGAAGAGGTCAT
CCCCCTGTTCAAGGAATTGGAAAAGAACTTCACTTCCTATTACCTTGATG
AAATACGTAACCTCAGTTCTACCTACGCAATCCGGCTCTTTGAGCTGTGC
TCTCGGTGGAAGAACGCTGGAAAAACGCCTTATTTCACTGTTGAGGAGCT
GAAGGAGCAAATTGGCGTGGTAGCGGATTCCTACCAGGAGCTCAGGGTAT
TCAAGCGACTGCTGGATAAATCCATCAATCAGATAAACAAAACCACCAGC
CTCAGAGTCTCCTACGAACAACAAAAGCGCGGGCGCAGTATCGTTGGTTT
TGCCTTTTTCATCACGTCCCCGACCCCAGTTAAACAACCTGCTCCGACAA
ACATTCGAATGACGCCCGGACAACGAGATAAGTACGCCCGGAAATTAGTC
GACGCCATGAATGGGAACAGAGAGATCAGTGACCGCCTGTGCCAATTTCC
GGAATCCCGAATTTCTGCTTATGCCCTGCGCGTAGCGGTATCTAACGCAT
TATCGAAACCTAAGGTACTGGCGAGCTTTTTGCCATTGTTAAAACAAGTT
GGCTTCCGTCAAAGAAAACGAATTCCCCGAGACGAAGATGGGAAACCGAT
CATTGAAGACACGATTTCTGCCAATTTCGATTTCTAATGGGGACAGATTT
GGGAGTCAAAACAAGCGCGATTTGACTAGACAAGACCGCTCTGTCGGAAA
TGAGAATCCGACAGAGCGGTCTTGTCCTTCTCGAAGTTTCAACGAACGCA
CGCAACAATATGCACGCTACAAACTAAACGCAACAGATTTGCCCGGAACA
TTTATGGGTTGAGGTTTGGGGGTTTACGGGGTCTCGGGGCGGAGCCCTGA
GCGAACGAACGTACTTATTTTTAAGCGAAGCGTAAAATAAGTACAGTGAG
TTACTCTTTTTCAAAGAGTAACAGAAACCGACCTTACCGATCACTATGCC
CGAAGCTGAAAATCAATACTGCATCATCCGGATGAGGAAGGTCAAAATGA
CCGCTCTAAAAGCATCCCAAATTCACAACGAACGGCTAACCGATCGACAC
TCAAATCCGGACATCGACATCGACCGATCTGATCAGAATGTTGTTTTCTT
CAAAACGGGAAACCTCTTAGAAAATGTCCGGGAAAGGGTTGCGGATATCC
AAGCCGGACAAAAGCGAAAAATCCGCCGAGATGCACCCGTTGCCATCGAA
TACATGATTACGGCCTCACCAGAGGCAATGGCCCGCCTGAGCAAGCAAGA
ACAAGAACAATACTTTGCCGAGAGTTTGAATTTCGTTGAGGCTCGTCATG
GCACTAGAAATCGGCTTAGCGCCGTGTTGCACTTGGACGAAACAACTCCG
CACCTACACGTGTTGGTGTTTCCCGAGCGAGAAGGGAAACTAGACGCCAA
AAGCTTCTTCAAATTACCTGCGCTGACAGCTATGCAGGACGAATTTGCCG
TCAAGGTAGGCAGGCAGTTCGGACTGGAACGAGGTGTCCGACTAACCGAG
CTACTCGAAAAGGGAGAAAAACCGCACAGACACCAAAGCGTAGCGGTCTA
CAAAGCCAAAAAGTTGAAGGAAACCGAGCAAGCGTTGTCCAGACTGGAGC
AGACAACAGAGGATTTGGCAGCTATCGAGGCGATACAACCTCAAAAGAAC
CTTTTTTCTTCTCGTGTGAGCGTCACTCAAGACGAATTTGAGACCTTATC
TTCGCAAGCGAAGGCTTACGCGGCTACAAAAGAAATCCTTCAAAAACGCT
CAAAAACGCTCTTAGAGCGCGAACGTAGCGTTGAGAGTAGAGAGACCTTA
ACCGACAAAAACGAGTGCCTTACAAGGCAAAATAAAGCCCTTGCAGAGGA
AAATTCTCGCCT
>NODE_165_length_2790_cov_3.68483
GAATGGCAGCAGCAGATTGCCGAGGAACGAAAAGCACAGGAAAAGTGGCA
GACAATGACACTTGAAGAATTGGAAGCTGAAAAGCTACGCTTTCAAGGAA
AATTGCCGTTCAAGCTGCAAATGGCTTGGGCTAAAGCAAAAGCGGACAGA
GTGAACGGAGTGACACACGCTCCGAATGCGACCGCTCCGGAGCCGTCCGG
TGCGGATCAGCACGAAGTAAATATTTTGGACGATTAAAAAAAGAGGGTGC
AGCCGTCGCTGCACCCTCTCCTTATTTGCTCGTAAAAGCACCTTGCAATC
GTGCTTTTACAGCTCCTCCGTGGTCATTTGACCGTCAAGTTGCGGTTCTT
GCTCTTTATCGTTGAAGTAATTCAGCAATAGGCTTTTTTTGTGTTCCGAG
CCTTTCATCATAATGGTTGGGCTGACTTGGTATACACCGTTCGACACCTT
TTTCATAAAGCCCTTGCCGAGCAAGAGTTTTATTGTCTTTGCGACAGTAT
CGTAACTCACGCCGACGTTTTTTTCAAGGCTTCTGTATGTGCCGATGAAA
GTATTGTTTGCGGCTTCGGTATGCTCCAAAATGTAAATCAGCACATCAAG
CTGTTTGTACTCAAAACCGCCCAATACTTGAAGAAAATCCATAAGGTAGA
TTTTCCAAAACTGCTTTTGTCCTAACGCCCGTTTTGTAATTTGGTCTACC
TCTATGACCTCTCCCGTATCTTGGTCTACAAGCCGTTTTCTCTGCTGTCC
TATGAGGGTTTGCGTCTGACTTATGTACTCCATTGACTTGTCGTATTTTG
CCACTTTATCGCCTCCTTTCAGATAAATATATCTAATTTTACCATATCAT
TTTTTATCTGTCAACACCATATCAAAAAAATAATAAATCGACTCATTTGA
TATGTTTTTATCAGATAAAACAGTACGGAATACCGTATCAAAACTACTGA
AAGACCATATCAAATAAAAACCTTGAAAAGCCCTATATACAAGGCTTTAT
CAAGGTTTTTTCTTTTTTTTGCTCTCTTCTATATCCGCAAGGATAGCTTG
CGGATATAGGCGAGGGCGTTCCCCCCTCGCGCTCCCCCCTGCGAGGTCGA
AAGCTCATCGTTTTGACTTCCGCTCTGGCTTGCCGTCCGTCAAGGGTCGG
GTAGTATTTCCCTACGGGAAATCTCCACCCTTAAACCCTTGACAGCCGCC
ATTTTGCCCGTCCTGCGGCTACGCCGCCAACGGGAAGCTGATGTACCATC
AGCCCCCCGTTGACGCTTCGCCATTGTACGGGCAAAACCGCCGCCGCTGC
ATAGTGGCAGCTGGAAGGCTATGCAGGGCGTTCCCCCCTGCACCCCCCGC
CGCTCCAAAAAGCTGATGTGGCTTCGCCGTAAGGAGCGGGAACGGAATCA
AGCCCCCATACTTGGCGGTGGAGATTTGCCCGCAAGGGCAAATACAACCG
CTTGGGGCTTGATGGAGTGACACGGATTACGCTAACCCCTGCAAGGGGCA
GGTCTACAACCTGCCCCTCTGCCTTAGCGGCGAGCGTAAAAGTTTTTGCG
GGGTGCAGGGGGCTTTTTTCAAAAAGCCGCCCTGCTGGGGAGCCGTCCGC
AGACGGCGGGGCAAAGCCCTTCCCCCTCGGAGAGCGTGTTTCATTTTCGC
AGAAAATGGTATAACACGCTACACCATTTACAAAATGGGTTTTCCGTGCT
ATAATCGCATCCAAGAAAGGGGGTGTTTTCGATGGCTCATTTCGCCAAAT
ATACCGCCGCCGCTGCGGGGCATTTGAGCAAGCACTATGAGAGGGCAAAG
GACGAAAAAGGCGAATATATCAAGTTCGGCAATAAGGACATTGACACCGA
CCGCACCCCCGAAAATTATAACCTTGCTCCCGACCGTGAGGGGGGACAGC
AGGCGTTTATCAAGCAGAGGCTTTCAGAAGTCAAGCTGCAAAAAAGGGAC
GATGTAAAGACCCTCTGCGACTGGGTGGTGACACTCCCAAAAGGGGACTA
TACTCCAGAGCGAGAAAGGGCATTTTTTGTCGAAACCTATCGTTTTTTAT
CGGAAAAGTACGGCGAAAAAAATGTGGTGTCGGCTTTCGTCCATAAGGAC
GAAGAGCAGCCGCATATGCATTTTGCTTTCATTCCCGTAGTGCCTGATAG
CAAATGGAACGAGAAGCACCCCGATAGGCAGCGGGAAAAGGTTTCAGCCA
AGGAATGTGTCACGAAAGCAGACCTTGAGCAATTCCATACCGAGTACCAG
CAGCGGCTTGATAGCTGCTTTGGGCGTGATGTTTTCCCCGTGCAAAATGG
TGAAACCATAAAGGGGGCAGCGAATGTTGCCGAGATAAAAGCAGCCAGGG
CAAAGGCTGCCTTTGATGAACAGGCGGCTTTCTACGAGGGGCAGCTTGAA
AATGCCCGTCAGAGCCTTTCAGAAGCCCATCAAACGCTTGAAGCGGTCAA
GGTAGAGGTGGATACTCTCCAAGCCGAGAAAAACGCCTTACAGGACGAAA
TAGGCGGTTTGCGGGGCATTCTCGAAGGGCTACGGGAGAAGATAGCCGAG
TTAAAGGACACGGCAGCGGCGAAGCTGCTCCGTGTTCAAGAGCGATTAGA
CCGCACTTTACGCCGTATGCCCGAACAGTCCTCGCAGGACTTCAAGCGGG
AATGGGCAAAGACAAAGGAAATAACTGTGGAACAGGCTATCAAGCCAAAA
CAGAAAGGGCGGGAACGATAATGCCGACAATGAACGAATGGCAGCAGCAG
ATTGCCGAGGAACGAAAAGCACAGGAAAAGTGGCAGACAA
>NODE_309_length_1749_cov_2.11806
TTTCTCAAAAGATGAACAATCATTTAATATGGTTAAAAATACTATAGTTA
GGGACTTAAAGGAATTCAAGGAAAAAGAAGAATGCAATCAAAAGTAATAC
CATTAGATGTAATAAAACATATATTGGAATTAAATCATGACCTATCAATA
ATGCATGAAGATAATATTCCACTTAGTCAAATATCCACATATTTAAGAAC
AAAAGAGAGAGAAATTAAAGATAAATACCAATTAGATGACATAGATTTAG
TTCTTATAAGGTTTAATATATTTAGAAATTTTACTCTGGATTCATAATGT
TAATTTTAGGTAGGGGGAATCCTCCTCCTACCATTTTTTATGTTCCCAAT
CTAGAAAGTTATGTTTTAAAGGTTTAAAACAACTAGTAAATAAAAACCTA
AATTCTGGAACCCAAGGTAAACCCCCAATATATTATATTAAATATTTGCA
TAATTAAATATTGCATTATATATTTGCATTAAATAATAATTAAAATAAAA
AGGATATGGAAACAACAGAACAAAAAATTAACTTGCAACTAAACATTGAT
GGTTACAAATTCTTTGAAACCACTCAATCATTTGATGATGACCAAACCTA
TTCAAATTTGATACAGGGGTTTATGGATGACCTTGATTATAAATTGGAAA
ACATGAAGGATTCAGAAGATGAACCAGTAGATGAAGAACTTTATGGTAAG
GTTATTCCACACAAAAAACCAAAATTACAAATATCAATATTAATTGATAT
TCCAGAAAAAGAAGCTAATAGTATCATATCTGATATACGATTTACCTATG
ATAGAAATTCTTTGGTAAAAGACATATATGATATGCTAAATGAATCATCT
CTAAATATCCAGGATATAAACAAAGTAATAGATATTGTCAGGTCAAAATT
CTAACCAATAAATTCTAACCAATATGCAATTCAGTAGCTTTATAACCAAT
AAAATCATTAAAAAACTTATTGAATGGGACCCAGAATTATGGTGGGTAGA
TATATTACATAATTCTAACTTTAACTTTTTCAAGGATTTACAAAATCTGT
TAAACTCATATAAAAACCATATAGATATTATATTCTATCGTAATGATGAA
CAAATATATTTCATTGAACATGGAACAGAAAATCCTTGTCATACTTTTAG
GGTAGATGATGTAACCTTTTATATAATAATTAAATAACACTAATATGATA
AAGAGATTAGTTAACAAACTAGACCCAAGTGAATTATTATCAGAATATAC
ATATAATGCACTTATTTACCTATGTGATTCTGGAAAAGAATTTGCTAATT
GTTTGAATAATATCCAAGAACATAATTTTAGAAAGGAAGCTATAGATTCC
CAAATACACAATATGTTCAAACAGGTTCATTTAGAAAACCAAATACATAA
TGTAGAATTTGGTGCTTTTAAGATAAATGGAGAACCATTACCATCTATAA
AATTCAAATTAATAGAAGACCCAATACATGATTGGTTTCTAATTGGTGCA
GAAGACCAAATAATATTATTAGCAAATAATCCATTATATGAAACTGGACA
AAACTAAATATCATGAAACTATCCAAGAAAATACAAAAACTCTTTAATGA
TACTTTCAAAGAAAAGGATTATTACACTTTTCTAGAATCATTATCTACCT
TTGATAATAGGTATCATACCATAATAATAAGAATGGATATGATATCCTTA
ACTGAACTAATACAGAAAGTAAGGTTACTATCTTTTCTTATATTGTCAT
>NODE_313_length_1729_cov_5.55914
CGGCGGCGAGTTGGTCAGATGTGGACATAATTTAATTCCTATGAAAAAGC
CCCTCATACTGAAGGGCTAGATTGTTGCTTGAGTTGTTTAATGAGCTCAG
CTCTTCTTATTTTCATGTCCAGAAGGTTTATTTCTTCCTTGATCTCTTGT
TTAGAACGCCTCACATTAGAACGCCTCACATTGTCAGGATGATCGTCGGA
TGCTATATTTTCCGAAGATTGATCTGAGAATTCAGGATTGTCGTTTCGGA
AGGCGCAATCCTGTTTTTGTTTTCCTAGAATTTCTCTAATTTTTTCTATC
GTTACAGCTTCTCCACGTTTTCTGACTCTGATGATCCTCTCAAGATTTGA
ATAAGAAAGTTTCCGTAAGAAGATGGAAATAGCTAGAGCTTCCTCATAAG
TTACGGCTCCCTGTTTCCGATAGGTGAAATTTATCGAGGGATCTGTAACC
AATTCCTCAGAAAAGTAATTTCCCAGTTTGAAACTAAAGTTACTTTTTTC
ATTAGTAGTGATGAAGTTAACAGAAACGGTGAATCTAGAAATAGAAATGG
CTAAACAGCTTCCTCCATTGAGAGAAAAGGTTTGTTTGTATTTATTCCAA
TTCCCGTCGGGCGTATTTAACAATATCTGTTTAATCTTGTTGTCTACTTG
AGCCTGCGTTAGAAGTTTCTTCACAATTGTTTTCTCCTAGTAAATTACGC
GCAGACGCGCATTACACGAGTTGAGGATTCCTTGAGGTAGTCGTAGTAGT
CATCCAAGTGATCCTCTCTGAAAGATTCAGAATCGAAACGTTTGGTGGAT
TGCGTTTTGTAGGTGAGTACTTTCTTGCCATCAAGCGTGAGAATTTCGTT
GTCCTTCATGCTTATTGCAATCTTGGTTTTGAGCGCGTCCTGCTGCCTCT
TGAGTTCTTTAATTTCACCATTAAGACGTGCATACTCACCATAATCAATA
GCAAGCTCACCCTGAGCCTCCACAGCTTTTCCATTGCTTTTGCCATATAA
CTGAAGTACATCGTCAATGTTGATAGGATCAGGCGGGATCTTCTTCAGAA
CGTTTTCGTTCCAGAAGCGGGAACACTTTTCTTTGATCACTTGAAACACA
TCCGGGCGAGCATCGATCCAGTACATCCGGAAGTCAGAACCTCCGATAAG
CACTGCGAGATACATTCCTCTGAGCTTCAGGATGCCGCAGTACCACTGAA
TTTGCGTTTCATAATAAAGTGGGATCACGTGCTCTGTTCTGAGATTGTTT
TGTCTGATCTCAAGCTCCTGGCTCGGGCCCCACAGGTCAGCAGTAAAAGC
GTTCGCTGTTTTTGCCTCAAATGCGATGTCAGTGTTAATAGGTCGCTCAA
CGCCCGTGATATTTGCGTAGCGCTCAATTTCCTCGACATCAAGCAACGGC
CTGACTTTTTTGGCGATCTCCCGATTGATAATCGCTCGGTCAATGTTTGC
AATCATCCAATCACATTCTGGATCAACGAACTGGTGAGTGACTTTTTGAA
CCTTCATGCCAGTTCGTTGTTGGAATTCACGGGCTACCGTATCCTCAAGT
ACCGTTCCCCAATAGGCCGGTTCGGACATCCCCTTGTCTTCAGAAAGCCC
GAGCTTATCGTTCCAAACGTCCAGCGGCGTCTTCCATGGGTTCAACCCAA
GAACCGCTGCAACGTCCGAACCGCCGATGCCTGTACGCCGTCCCTCTAAC
CAGGCGGCTCTTTGTTCGTTAGTCATTTT
>NODE_379_length_1452_cov_1.2219
GTCCCAAACCGGACGACCGAATGACGGAACAGATGCGACCGGTTTCTATA
ATATTGAATTTCATGTAGACATCTATCCCGAGAAAGAATGGGAGAGCAAA
CTGACCAAACTGGAACTGATTGATAAGATGCAGCAGGATTTATCCATTTA
TCCGGGCATCGACTTCAACTTCTCACAGCCTATATCGGATAATGTGGAGG
AGGCGGCATCGGGGGTAAAGGGCTCTATTGCGGTGAAAGTGTTCGGCAAG
GACTTATATGAGTCACAGAAACTTGCCGTACAGATTGATAAGATTTTGGG
GACTGTGGAAGGTATTGAAGATTTGGGAGTAATCCGTAACATCGGCCAGC
CTGAACTGCGTATCGAACTGGATGAACAGAAACTGGCACGATACGGGGTA
GCGAAAGAAGATGTGCAGTCCATCATCGAGATGGCTATCGGCGGAAAATC
GGCCTCTTTACTTTATGAAGATGAACGGAAGTTCAAGATTATGGTGCGTT
ATAATCCGGAATTCCGTCAGAACGAAGATCAGATAGGCAAGATATTGGTT
CCGGCCAGCGATGGAGCCATGATACCTGTCAAGGAATTGGCGGATATCCG
TACCATTACAGGACCCTTACTTATTTTCAGGGACAACCACACTCGTTTCT
GTGCGGTCAAATTCTCCGTGCGGGGACGGGACATGGGAACGGCGGTGGCA
GAGGCACAAAAGAAAGTAAATGCCGCGATCCATCTTCCTGAAGGATATTC
TTTGAAATGGACGGGAGATTTTGAGAACCAGCAACGGGCGTCCAAGCGTT
TGGCCCAGGTGGTTCCTGTGAGTATCGCTATTATCTTTGTCATTCTGTTT
GTACTTTTTTCGAATGCCAGAGATGCAGGATTGGTGCTACTGAATGTACC
TTTTGCAGCCGTGGGAGGTATTGCCGCATTGTTGCTGACGGGATTTAATT
TCTCAATTTCTGCGGGGATCGGTTTCATTGCTTTATTCGGTATCTGTATT
CAGAATGGGGTGATTATGATTTCGGATATCAAGCATAATCTGCATACACG
GCTATCCTTGCCGGATGCGGTGAAAACAGGAATGCGCTCGCGTATCCGTT
CCATTGTAATGACGGCGGCCATGGCGGCTATCGGGTTGATGCCTGCTGCC
ATGAGTCATGGCATAGGTTCCGAATCACAGCGCCCGCTAGCTATTGTTAT
TATTGGCGGTTTGATAGGAGCCACTTTTTTTTGCCTTGTTCGTATTTCCG
CTGATTGTGGAGTGGGTTTATAGCAAGATGTTGTATGATAAAGAAGGTAA
TCTGCTGCAAAGAAAATTATAATGATGTATATTTGCAACCGACAGAAAAA
CAGATTTGTTTATGGCAAAAATAATATTGGTAGAGGATGAGATAAATATT
GCCTCGTTCATTGAAAGAGTGCTTCGTGAGTTCGGTCACGAGGTCTCTGT
GG
>NODE_383_length_1442_cov_1.65826
TCTTGAACGGTGACGAGCTTTTGGACAACTATGACATAGCCAGGCTGCTC
AACGTGTCGCTGCGGACAGTCGCCCGTTACCGTGAAAAAGGACTGATCCG
CTATTACCAGACGGATGAGAACGGCAAGAATTTCTACAGGAGTTCGGATA
TACAGGATTTTTTGCAGAAACGGGGAAAGAAAAACTGAACGGGGCAATGT
GGATATGCGGAAGTTATGCTAACTTTGTCTTATAAACAGTTGTTATGAAG
ACAAATACCAATTCAAGATATGCCATCGCGGTCCTTATTGACGGGGATAA
CGCCTCCTTTGAGAAGATGGAGGATATAATGGGCTTTGTTTCCCGTTATG
GGGATGCCGTCGTGAGACGAATTTATGGAGACTGGACGCGGAAAGCGCTT
TCCGCGTGGAAGGAAACTGCCCGGGAGCATGGATTCAGGCTTGTACAGGC
TTCCTCCCATGCTTCCGGAAAGAACACGACGGATATTGCGCTGGTCATAG
ACGCGATGGATATCCTTCGTGACGGGCGGGCGGACTGTTTCTGTCTGGTA
GCCAGTGACGGTGACTACAGCCTGCTTGCCCAACGGATACGGGAAGCCGG
ACTGAAGGTGCTGGGATATGGGGAGGGCAAGACTCCCGTATCGCTGGTAC
GGTCCTGTTCCGTGTTCCTGTATGCCGACCGGAAGGAAAACAAGGTTTCG
GACAATACTCCCGAATTCTTTATCCGAAGGGACATGGAGTATTTTGACAA
GGCTTTTGAGCAAGCGGCTGACGGCAAAGGGGAGGTGTCCCTTTCGCTGA
TCGGCGGCGCATTGAAAAAAATGATGCCCAAATTCAAGGTCAGGAGATAT
GGATGCAAGACATTGGGCAAACTTTATGAAAGGCTGGACCGGTACGAGCT
GGTCATGACAGACAAGGGAGTGGCAAGTGCCGTGCGGCTGAAAGGCTGAA
CCGCACGGCGGGAATAATCAGGAATCGTCAGTTTTCTTTTATGCATCCTT
ACCATGCATAAAAGAAAACTGACGTTTATTGTCTATATCGGAATGGGATT
TATCCGTAGTGTATCGAGATTGAGATAGGCTCCCCGGTAGAATGTCCTTC
CTTCCCTGAGCATACGCCACAGGATGTCGCAGCCGGTTTGTGCCAGTATG
GAATTGATGAAAAGGTCCTGCTTCTGCAAGGCTTCCGCCAGCGAGCAGCT
CGGCCCCGAATCCTTTTCCTTGATGGTGGAGTAGCGTACCTCTTCGGTAA
TGACATTCATGCGGGGAACGGGCAGGTATTCGTTGGATACGGGCTGGAGA
ATCTTGCCACGGATGTTCCCTATCAGAACCTGTCCGGTGGTCCGGGCATT
GCCGAAGTCCATCCAGTATATGGGCGCCCGCTCGTTGTTGGAAGTGTGTT
CCCGGTGTTTCTTCAGGAACCGCCAGAGGTTCATCCGGGAGC
>NODE_444_length_1304_cov_1.61089
AATCCACGACCGCTCAGGTCACCGATACCTGCGGAAACGTTGAAATGTAC
GCTGAAGTCGATAAAGACTTGGCTGACGTAAACGGCAACACAGCCGCCTG
GCGCCTGTCTGAGCAGAAACCGTTCTTTGCCGGTATGGGCAACGATATGG
CAAAGACAATGTTCTATGGCGATATCGATGCCGAGCCGGACAAGTTCATG
GGCCTTGCCGCTCGTTATAACGACACGAGCTCTACAACTCCGTCCTCTCG
CAATGTCATTAAGGCTGTGAGTACCGGAGCTACGACCAAGAAAGTCACTT
CGATCTTTATTGTGTCGATGGATCAGTTCTTCGGCATCTATCCGAAGGGA
TCCAAGATCGGTTTACAGCACACCGACAAGGGCCAGTGCACTCACATGAA
CTCCGACGGCTCCATGTATGAAGTCTATCGCGACCACTACAAGTGGCAGG
CAGGTGCCGCGCTTAACGACTGGCGCGGTGTGGTTCGTGTCTGCAACATC
CCGATCTCCGACGGTGCTGTCGACATGGGTTCCGAAGATCTGATCAAGAA
ACTGATCGTTGCAAAGAACCGTATCCCGTCAGACCTTCGCACAAATCTTC
ACCTTTTCTGTGCTGAAGAAGTGCATACCGCTCTTGAACTTGCCGCTTAC
GCCAAGAGCACAAACGTTCTCAAAGTTGTTGAGGCCGCCGAACAGTTCAA
GACCATGTTCTTCGACATTCCGATCGAAGTGTCTGATTCCATCAGCCTCA
CTGAAGATCTTGTTTCGTAATAGGAGAAAAAGATGAGATTCGATTCCAAG
CTTATGTTCAGTGACGTCCAGTCCCTCTCCGGGACTTCCGGAACATCAAC
GAACACTCTTGACCTGAATAAAGCCGGAGTTTCTGAAGGTGAACTCTACG
TCATCTTGAGTGTTTCTGGCTCCGCTCTGCCGACCTCTATCGAGGTTCTC
GGCGGTTCTGCCAGCACTTCTGTGACTGATACCGTAGCAACGGCTTACGG
TACAGATACGGCAATCAAACTGCCGCAAGGCTGTCCGCGTTACCTCAAGC
TGTCCTTTACCGGCACCGCAATGAGCTGCAAGGTAACAGCAGGCATCTCC
CTTTGCGCCTCCTCTCCGAAGGGTAAGCGCATCGGTGACTATGCAGCCGA
GTAAACAGGATTATTCCTAGCGAGCATTTTGGGGGCCTTGCGCCCCCTCT
TTTTTAGGAGCAAACATGTCTTCTGTTGTCGACATCTGCAATATCGCTCT
CTCGCGACTGGGAGACAGAGCGACAGTGACCTCAATTGATCCGCCGGAAG
GAAG
>NODE_458_length_1273_cov_2.36125
CAAGGGAATGCGGATCACCGGCGGCGGGACATATCAGGTGGACGTTACGG
CGGTGGATTCCGCCGGAGCGGTTGTCAAGCACCTGTGCAGCTATGCGGAC
GAATACGTCATGCAGGCGGATGGATATATCCGTTATACCGTGAAAAACAT
AGAGAACCCGACCGTCGAATTGACGGAGGCGGACTTGCCCGCGATCGCGG
AGAAGGTGGTCATTCTGAACGACAACAGCATGGACAAGAGGCTGGAGGCG
CTGGAGGAGAGCGACCGGTTCTGGGCCACGTCCGGCACATGGGACATCCG
GCAGGGCTTTTCCGGGTCCGATTACACCCAAAACGCCAACGGGAATATCG
ACGTGCCGGCCGATACCGTGCTGTACCGGGACGCGGTGACGGACCTGCTC
TTTCAGAAGCTGACCTGGACCTTCAAGGTGAGCACGGTGGGGGCGTTCGC
CTTCGGGACCCGGGACGGATCGGGGGCGGCCAACGGGTACTATGTCCTGG
TGAACCCCGCCGACAAAACCCTGAAAATCTACAATTCCGACTGGAAGGGA
ACCCTCTCCATCAAGCGCAACCTCACCATCGACTTCGACATCCTGGCGGG
GGAAACCTACTATGCGGAGATCATCAAAACCGGCACCCTCTCCACCGAGT
TTACCCTGAAATGTATCAGCGCGCCGGGGAAAACCTTTTCGTACACCCAC
AACCAGTTAAACAACAAGCTGCGCGGCTGGGGCGGCGTGGCGTTCGGCTC
GGCGGGCGGGGTGTTCGAGCTGGTGAACATGACGCAGAAGGCCCGGTCGG
AGGCGGAATGCGAGGTGCTGCTGATCGGGGACAGCTTTCTGGAGAACGCG
TCCTCTGAGCTGTCGTCGGAATACGCCTATGCGTACAAGCTGCGGGAGAA
GCTGGGAGAGAAGCTGATCGCCAGCGGGCGGGGCGGGGCCACCACGACGG
CGCTGAAAAACAAATATACCACCGATTTCCTCGCGGCCAAGGCGAAATAC
ACGGTGCTGCAGATCGGGTCCAACGACAGCCTTTCCCTCTCGGTGGCTAC
CTTCAAGATGAACCTGCTGGAGCTGATCGGGCGGGTGGAGGAAAACGGGT
CCATCCCCGTGCTGGTGACCATCCCCCGGCGGTACGACACCGACAACACG
GCCTTCATCACCGAGGTCAACGCCTGGATCAAATCGCTGGGGTATTGGTA
CATAGACGAATACGCCCTGCTGCCGGCCGACCGGCTACTAAACGATACCA
TCCACCCCAACGCCGAGGGGCAC
>NODE_463_length_1265_cov_2.02066
ATATTCTGGAACAAAATATGGTGCTTCAACGCTATTGGCAAAAAGAGTTT
GAAAAAGCCGGTTTCATTAAAAAGAAGGCGGTCAGGAAGTATTCCGACAA
ACTTATCGAACAGTACGACGTCAGAAGCGGACAAGGCTCTGTAACAATGG
TCAGAAGCATGTCGGGCGGCAATCAGCAAAAGGCGATCGTCGCGCGCGAA
CTCGACCGCGAGCATAAACTTCTGATTGCCGTACAGCCCACACGCGGACT
TGACGTCGGCGCAATCGAATATATCCACTCGCAAATCGTGAAAGACCGCG
ACGCGGGGGCGGGCGTACTGCTTGTATCGCTGGAACTCGACGAAGTTATG
AACCTGAGCGACCGAATCCTTGTAATGTACGAGGGTGAAATCGTGGGCGA
ACTCGATCCGAAGAAAACCACGGTGCAGGAACTCGGTTTGTATATGGCTG
GCGCAAAGCGCGATAACTCTGAAAACAACAAGGAGGACGAACAATGAAAA
ACTTCGGTGAAAAAACAAAACGCTGGTTCAAGTCGTTATTCGTCCAGACC
GACGGCAACGAGCCCAAAATGCTGACTTTTATCAAAAAAGAAGGCACGCA
GACGGTAATTTCGTCGATATTGTGCGCGCTTCTCGGGATATTCCTTGGAT
ATCTCATTCTCGTTTGTATCAATGCCGAAAACGCCGGCAAGGCAATGGCA
ACGATACTCAAAAACTTTGGATATTATACCAGTCCCGAAAAGCAATTATA
TTATTTCGGCTCGACACTGGTGAAATCCGTGCCGCTTATCATGTGCGGAC
TTTCGGTAATGTTTGCATATAAGGCGGGCTTGTTCAATATCGGCGTCGGC
GGGCAGTACTGCATCGGCATTTGCTTTTCGCTTTATGCCGCGCTCGTGTG
GCAACTTCCCTGGTACGCGTGCATACTCGTTGCCGCATTAATGGGCGCGG
TCTGGGGTGCGCTTTCCGGATTGTTCAAGGCGCTGTTCAACGTGAACGAA
GTCATCGCCTGCATTATGACAAACTGGATAGGGCTGTATCTTACAAATAT
CATGCTGAGCAATCCGAAAGCAATGAACCCGACTTTGTCGGAAACGCACT
CGTTGTTCAAAAACGCGCCGAATGCACTCATTCCGTCCGGCGGTTTGAGC
GACGCCTTCAATAAAAACAAATACGTCACGATTTGCGAGTGGATATATTC
GATTGCGCCGACGTCAAGTCCGCGTGTTGGCTGTACGGCAATCAGAAGTT
TATGCTCGCGGTCGA
>NODE_530_length_1129_cov_1.2067
AGTTGCTGACGAATGTGAAATCCGTTATCTACTACGCCCTCGCCACTCCC
ATCTAAACCCCGCTTACCCCTGCTGAAATTGCTGCTTACAAAGCCCTCAC
AGCTTACGCGCCCGACACAGTAGTGCAAGCGAGCGACGGCGCAGGCATCA
AGCTATGCTACCAGCGAGACGTAAATCTCGTCGTCAAAAATCTTGAGGAT
GCCATTGCATCCATGACTACTACCTAAAGGAGGTATACATTATGGCTATC
AAAAGTAAAGCACGGCACGACCTGACATTGCGCAGCATCAAGCGCGAAAT
TGTTGCAGGCAGAGATGTGGCCTATTGGCTTGACAAGGCTTACAGTCATC
TGGACAGTGGATTGCTGACTGAAGAGGACATTGCCGAGGTGGAAGCCCTG
GCACAGGCGTATTATGATGCGCTGGATGCCGAGGACAGCAAAACAGACGA
GCCTACCGAGGATGCCGAAACAGTTAGTTAAAGGGGAGCTTTAACAGATT
AATCAATTACAGAAGCGATCATATGGAAATACTTGCAAGACCGAGAGGTT
TTATTTTGCAGATACAAATAACACCATCCGAAATCCAATCCTACCAAGAA
TTAACTACTTATGTCGGAACAACCATCGTGGAGAACGATGCAGAATGCTA
CATGGAAGTCTCTGCCGGTGGTGGAGACAACCTTAGAGCAAAGAAGCTGG
CACTGCTCCTGGGAGATTAATCTTGGAAAACATCTCTTTCTGCTGTATAA
TTGAGGTGGAAGGAGAAAATGAATGAAAAACAAAAAAGAAGTAGGTTTAG
GCGTACTTATTACAATATTGTTGTTTGTTACTTCAATTCTGATTGCCATG
TTTATAGTGAAAAATAAAATTCCATCCAATGCATCTAATGATGGATGGCT
TGGCTTTTTTGGCGGTTTATTTGGGAGTTTTATATCTGGAATGATTACAT
TTTATGTGCTGTACATAGATAGAAAAGGATCAAGGGAACAGATATTTAAA
CAACAAAAGGTAATGGAAATGAATCAAATGGAAAATGATTTAAAGGAAGT
GTTTTCATCAATGAAAAAAGATGGTGAGTGTGTTGTAGCAACGACATATA
TATTACTTGTTTTAAATAAAATTCCAGAG
>NODE_568_length_1070_cov_1.31034
TTGGAAGAGAAACATGATCCTCGACGTATTATTGCCATAGCTAAGGCGTC
CAGCAGTCTTCCTTATGTTTGTCCTATAGCTTATGTAGATGGTGAGCCGA
TGCTTGATGGGGGAATTGTGGATTCTATTCCTGTGTTAGATTGCGGTATT
AAAGCCGTAGAGGAAATTGCTTATGCAAAAGAAAAAGGTATCGATTTCAT
CATCTGCGACCACCATGTACCTGATGATATATTGCCACCAGCCGTAGCTA
TTCTGAATGCCAAACGGGCAGACAATACGTATCCTTACGATCATCTTTCA
GGGTGTGGTGTAGGCTTCAAATTCATGCAGGCTTTCGCTTTGAATAATGG
CATTGAATTTCATCAACTAACTCCTTTATTAGATTTGGTTGCTGTCAGTG
TAGCATCAGACATCGTACCTATCATGGGAGAGAACCGAGTGCTGACACAT
CATGGTTTAAAGCAGTTGAACTCCAATCCCAGTGTAGGTCTGAAAGCTAT
TATTGATGTATGCGGATTATCAGAAAAAGAAATTACCGTAGGTGATATCG
TATTCAAGATAGGTCCGCGCATCAACGCATCCGGACGTATACAGAACGGA
AAAGAAGCGGTGGAATTGCTCATAGAAAAGGACTTCTCGGCAGCATTAGA
GAAAGCCAACCAAATCAACCAATACAATGAAACCCGTAAAGATCTGGATA
AGACCATGACCGAAGAGGCCAACCAAATTGTAGACCACTTGGAAGGACTA
GCAGACCGGCGTTCCATTGTCATTTATAATGAAGCGTGGCACAAAGGTGT
TATCGGTATCGTAGCTTCACGCCTTACAGAGATTTATTATCGCCCGGCAG
TTGTATTAACCCGTACAGATAATCTAGCAACTGGTTCTGCCCGTTCCGTA
TCAGGTTTCGATGTTTACAAAGCTATCGAATATTGTCGTGACTTGTTGGA
AAATTTTGGAGGACACACTTACGCTGCAGGACTATCCATGAAAGTGGAAA
ATGTGGAAGAATTCACCCGCCGTTTTGAGACCTATGTCACAGAACATATT
TTGCCGGAACAGACTAGTGC
>NODE_573_length_1066_cov_1.75272
TGTATGAAGGATTTGAAGGGAAAAAAGGTGGAAAATGTATCTTGAAAGGA
GATGATTAGGCCAGCTACTTGTGTTACACTTGTTGCATAGGAAATTGTAG
ATGGCGGTAGCTATGAAGAACAGAGAGAATAGAATAGGGTGGCTGAGAAC
CAAATCCAGCCACCCTGTTTCTATCGTTTAAATTCTTGTCTTATTCTATT
TCAATCTGATGTTTTACCGGAGTCAGGATGAAAGTAAATTCATAATCACC
GTAAGGCAACATATATTGAGGCAACGGCAGAGCTCCCCAGCTGTTTACAC
AACCTAATCCCATCTGAGCCTTGTCGATAATCAGGTTGGTCAGGTCTGCT
TTCTGTACTTCGGGCGAGTGACGCTGGTCTTTTTGTTCGCCATCATCCAG
TGAACAGATGGTATAATGCAAGGCAGATGCGGAGAATGGAGCATCACCTA
CCACCTTCAGTCCGTTACCACCGGCATTCAGTTGCTTCCACCAACGGATA
TCGGTCTTGGTTCCTGTTTCCTGCGGACGGATATAGGAATAGAATTGTTC
ATCCACACTTTGGCGATAAATACCCAAGTCTGTGCTGTGGTTGCGGTCAC
TGTAGTTTTCTACCGGACCACGACCATAATATTCTACGGTTTCAAAACAC
TTAGGCATCTGCATTTGCATACCGAAGCGGAACATCGGAGATACTGTGGC
ATTCTTGTCGGCTGTCATCTTTTGGGTCACTTTGATGGCTCCTTCGTTGT
TGATGACATAAGTCAGATATAATTTGGCGGAAACATTCTTCATGTCATAT
TCCGCATTCACTACTATCTGGTCATTTTCTGTTTTGGAATTCAAGGAAAC
CAGTTTCAATCCCGGGTTCTTCCATGCTGCATATTTGTTTTGCAGGCCGG
CTCCCATATCATTGTCTGTCGGGGCACGCCAGAAGTTAGGGGTCAGGGCT
GCGCCTTCTTTCAGCATTTCCGTTCCGTCCACTGCATATTTGCTTAAGTA
ACCGTTCTGTTTGTTGAACTCGGCTACGAAGTTATTGCCTTTTACGATCA
GATAATGATATTGGTT
>NODE_577_length_1057_cov_1.52295
CTTACGACTACCATTTAAACCCCATGTACTGGGACACTGACACTCCCCGG
GATAGTTTTTATTATGTCAATCAATGGGGACCGGAGTATGAAGCCGACAA
AGCGATTGAGTACCTCAATAAACATATAGATAAGACGCAACCATTCGCCT
TAGTCGTATCCATGAATCCTCCACACACCGGTTACGAGCTAGTGCCCGAC
CAATACAAGGAGATGTATAAAAATCTGAATGTAGAGACATTATGTGCCAA
CCGTCCCGACATTCCCGCCAAAGGCACTGAAATGGGCGACTATTTCCGCA
ACAATATCCGCAATTACTACGCCTGCATGACCGGAGTCGATGAAAATATA
GGTCGGATAATCAACGAATTGAAACGTTTAGGATTATTTAAAAACACTAT
CGTAGTATTCACTTCTGACCACGGCATCTGCATGGGAGCTCATGAACAAG
CCGGAAAAGATATCTTTTATGAGGAATCCATGAGGATTCCCGTCCTTATC
TCATGGCCGGAAAAAATAAAGCCGAAAACCGACCAAACAACCATGATAGC
TTTTGCCGACTTGTATCCGACCCTGCTTTCCATCATGGGCTTTCAGCAAC
AAATACCGGAAGAAGTACAAACATTCAACCTCGCTTCTATTCTCCTCTGC
[truncated: 23,124,427 more chars]
