# Supplementary material for: Isolation and characterisation of ΦcrAss002, a crAss-like phage from the human gut that infects Bacteroides xylanisolvens
Source: Microbiome. 2021 Apr 12;9:89. doi: 10.1186/s40168-021-01036-7 (PMC8042965; doi:10.1186/s40168-021-01036-7)
Supplement: Supplementary file 12 — Additional file 11: Table S5. Partial and complete genomic contigs of crAss-like phages. (XLS 9 kb) [file 40168_2021_1036_MOESM12_ESM.xls]

## Sheet: supplementary_crass
See additional file 10 for contig sequences.
Contig ID	Length,bp	crAss-like candidate genus (Guerin et al., 2018)	Cumulative relative abundance in the sequencing data
NODE_59_length_16432_cov_26.6607	16432	V	0.0010775
NODE_1_length_91228_cov_672.997	91228	I	0.288068
NODE_1_length_106807_cov_21.1586	106807	VI	0.00235454
NODE_4_length_61784_cov_119.975	61784	V	0.00591652
NODE_6_length_35394_cov_68.9129	35394	V	0.00288734
NODE_274_length_2421_cov_2714.32	2421	I	0.0183609
NODE_17_length_31132_cov_86.4967	31132	V	0.00255739
NODE_85_length_6814_cov_53.5357	6814	V	0.000243337
NODE_3_length_60939_cov_82.8357	60939	V	0.0062055
NODE_1001_length_1093_cov_9.00963	1093	V	1.65775e-05
NODE_383_length_2055_cov_4.1695	2055	VII	8.06393e-06
NODE_3_length_84903_cov_12.6811	84903	VI	0.0008245
NODE_16_length_38274_cov_43.9713	38274	VII	0.00154618
NODE_2_length_100248_cov_85.6888	100248	IV	0.0131246
NODE_4_length_75348_cov_15.4765	75348	VI	0.000804535
NODE_39_length_24243_cov_21.5964	24243	VI	0.000137067
NODE_222_length_2017_cov_27.6126	2017	V	3.38945e-05
NODE_2_length_101437_cov_32.6672	101437	VI	0.00229234
NODE_301_length_2030_cov_1.8638	2030	VI	3.96702e-06
NODE_30_length_20530_cov_6.99585	20530	VII	0.000179705
NODE_6_length_58161_cov_11.7877	58161	VII	0.00162871
