# Supplementary material for: Isolation and characterisation of ΦcrAss002, a crAss-like phage from the human gut that infects Bacteroides xylanisolvens
Source: Microbiome. 2021 Apr 12;9:89. doi: 10.1186/s40168-021-01036-7 (PMC8042965; doi:10.1186/s40168-021-01036-7)
Supplement: Supplementary file 13 — Additional file 12: Table S6. Primer sequences specific to each crAss-like phage strains detected following sequencing of subject ID: 924 faeces post fermentation. [file 40168_2021_1036_MOESM13_ESM.xlsx]

## Sheet: Sheet1
CrAss-like phage primers
Primer	Sequence 5’ to 3’	Gene Target	Size (bp)
CGI_Fwd	GCTAGAACATATCAAGCCAC	Terminase	244
CGI_Rev	GCAGTAGCTCCATGATTAG
CGIV_Fwd	GTTATATGGAAGCTATTGGTTCTGC	Terminase	186	Note: CrAss002 primers
CGIV_Rev	CTAGCATCAATCTTAGCTATACCTC
CGV_Fwd	GTACGGGTGGTACAAAAGGTG	Terminase	285
CGV_Rev	GACTGTTAGCACGTTGACCTAC
CGVI_Fferm8_Fwd	CCTCAAGAAGTCCAGGATCAAC	Terminase	180
CGVI_Fferm8_Rev	GGTAATGTAAGGCAGTAGGTCTG
CG VI _Fferm9_Fwd	GGAGTTCGGTGCTTTCAATAAATTC	Terminase	200
CGVI_Fferm9_Rev	GTAAATAGTGCGCTTGGCAATAG
CGVI_Fferm11_Fwd	GACTTATGGACTGACAAGATTGTTG	Terminase	250
CGVI_Fferm11_Rev	GTTAGTACCCTTAGCCTTATTGC
CGVII_Fwd	GACTCAGTTACTAAGTGGTATGAAGAG	Primase	189
CGVII_Rev	CATAAGGATTAACCTTGGCATCTC
Note:
CG = candidate genus
Fwd = forward primer
Rev = reverse primer
