# Supplementary material for: Isolation and characterisation of ΦcrAss002, a crAss-like phage from the human gut that infects Bacteroides xylanisolvens
Source: Microbiome. 2021 Apr 12;9:89. doi: 10.1186/s40168-021-01036-7 (PMC8042965; doi:10.1186/s40168-021-01036-7)
Supplement: Supplementary file 14 — Additional file 13: Table S7. Primers specific to the SIHUMI bacterial community, ΦcrAss001 host B. intestinalis 919/174, and ΦcrAss002 host B. xylanisolvens APCS1/XY. [file 40168_2021_1036_MOESM14_ESM.xlsx]

## Sheet: Sheet1
Modified SIHUMI consortium primers, ΦcrAss001 host specific primers (B.intest_919/174) and ΦcrAss002 host specific primers (B.xylan_APCS1/XY)
Primer	Sequence 5’ to 3’	Product Size (bp)
E.coli_LF82_Fwd	CGGGTGTTGTCCTAACTGCT	107
E.coli_LF82_Rev	CGAGTGGTCATTGGCCTCAT
E.faecalis_OG1RF_Fwd	ACGGAGATTGTCACGCTTAGT	122
E.faecalis_OG1RF_Rev	TCGGCATTATCTGGGTGGTC
R.gnavus_ATCC29149_Fwd	GCCTGAACAGTTGCTTTCGG	115
R.gnavus_ATCC29149_Rev	GCGTGCTTGTATTCCGGATG
F.prau_A2-165_Fwd	TGGATAAGAAACCGGGTCGC	94
F.prau_A2-165_Rev	ACGGACACAGCGATTTCCTT
L.plant_WCFS1_Fwd	AATGTGGCAAGCATGGAAGC	94
L.plant_WCFS1_Rev	TTCATCCTCTCCGTCGGTCT
B.longum_ATCC15707_Fwd	ACGCGAAGAACCTTACCTGG	120
B.longum_ATCC15707_Rev	CCCAACATCTCACGACACGA
B.xylan_APCS1/XY_Fwd	ACAACTCCTCACTGAATCCCGCATTTATCC	165
B.xylan_APCS1/XY_Rev	GCCACATCGGCAGATTATGACAAGACAAC
B.intest_919/174_Fwd	GAAGCAGGAGAAGCCACACCCA	263
B.intest_919/174_Rev	TTGACGAACGGGTCGGCTGT
